# Supplementary material for: Comparative Genomics Provide Insights Into Karyotype Evolution in Vespertilionid Bats (Vespertilionidae, Chiroptera)
Source: Mol Ecol Resour. 2026 Mar 20;26(3):e70129. doi: 10.1111/1755-0998.70129 (PMC13003292; doi:10.1111/1755-0998.70129)
Supplement: Supplementary file 3 — Table S14: Significantly enriched GO terms for genes containing insertions of RC transposons within their promoter regions in vespertilionid bats. Table S15: Significantly enriched GO terms for genes containing insertions of RC transposons within their exon regions in vespertilionid bats. Table S16: Significantly enriched GO terms for genes containing insertions of DNA transposons within their promoter regions in vespertilionid bats. Table S17: Significantly enriched GO terms for genes containing insertions of DNA transposons within their exon regions in vespertilionid bats. Table S18: Detailed information about the positively selected genes (PSGs) identified in Myotis, Pipistrellini and P. abramus . Table S19: Significantly enriched GO terms for PSGs identified in P. abramus . Table S20: Significantly enriched GO terms for PSGs identified in Pipistrellini. Table S21: Significantly enriched GO terms for PSGs identified in Myotis. Table S22: Significantly enriched GO terms for genes from expanded/contracted gene families in P. abramus . Table S23: Significantly enriched GO terms for genes from expanded/contracted gene families in Pipistrellini. Table S24: Significantly enriched GO terms for genes from expanded/contracted gene families in Myotis. Table S26: Genes containing insertions of recent SINEs (≤ 4% divergence) within promoter regions and exon regions in Pipistrellini. Table S27: Significantly enriched GO terms for genes containing insertions of recent SINEs within exon/promoter regions in Pipistrellini. Table S29: Annotated genes located in fusion sites of P. abramus chromosomes. Table S30: Significantly enriched GO terms for genes located in fusion sites of P. abramus chromosomes. Table S31: Annotated genes located in flanking regions of fusion sites of P. abramus chromosomes. Table S32: Significantly enriched GO terms for genes located in flanking regions of fusion sites of P. abramus chromosomes. [file MEN-26-e70129-s001.xls]

## Sheet: Table S14
Table S14. Significant GO terms enriched in genes with insertion of RCs in the promoter region in vespertilionid bats.
Term	Database	ID	Input number	Background number	P-Value	Corrected P-Value	Input	Hyperlink
protein binding	Gene Ontology	GO:0005515	1843	11779	2.26081e-301	1.31037e-297	UBIAD1|NCBP1|NCBP2|RNF13|CELA2A|RUBCN|KHDC3L|MZT2B|PDCD10|ATPIF1|SPX|KIAA0907|PIK3CA|SPR|PIK3CD|PIK3CG|RNF114|DERL3|ZC3H15|RNF111|TMEM56|MEI4|TMEM51|DHX8|DHX9|NSRP1|CEP83|CEP85|RAB40B|MTMR3|TRAPPC9|PTRH2|RPSA|PRRG2|MAX|TRAPPC3|TRAPPC2|CSN2|CBLC|MAK|TSG101|EIF2AK2|HACL1|GTF3C6|AGT|LILRB3|TMEM267|FBXL12|FBXL15|FAM169A|C9orf43|WFDC3|TSPYL4|DNASE1L3|THSD1|RBM12B|HLX|SFT2D1|COX7C|FRAT1|MINPP1|FAM134A|…	http://amigo.geneontology.org/amigo/term/GO:0005515
cytosol	Gene Ontology	GO:0005829	848	5095	1.37152e-113	3.97467e-110	UBL7|NCBP1|NCBP2|RNF13|AP1M2|CELA2A|RUBCN|P4HA2|POGLUT1|UBE3D|MZT2B|CHMP1B|PDCD10|AGT|EEF2K|GAPVD1|SMG7|BLOC1S1|DMBT1|PIK3CA|PIK3CD|ALMS1|PIK3CG|RNF114|ZC3H15|RNF111|IRAK2|C19orf10|IRAK4|DHX8|DHX9|DIMT1|WDR4|LARP4|DIAPH1|ARHGEF19|ZNF687|PTPN4|MON2|OSBPL3|CEP83|CEP85|CNDP2|TRAPPC9|PTRH2|SHFM1|AKAP7|FKBP5|AIFM3|TRAPPC3|EIF2D|AKAP9|LMLN|PRR13|POP1|ARHGAP15|ARHGAP12|PPP1R14A|STK38L|FBXW12|FBXW11|ATP6…	http://amigo.geneontology.org/amigo/term/GO:0005829
cytoplasm	Gene Ontology	GO:0005737	727	4624	1.69469e-84	3.27413e-81	UBIAD1|SMARCC1|RYK|NCBP2|PSPC1|PRAMEF12|SRSF12|PDCD10|EEF2K|SMG7|KIAA0907|DMBT1|PIK3CA|PIK3CD|ZNF706|COMMD4|PIK3CG|HSFX1|RNF111|IRAK2|METTL16|IRAK4|CBLC|DHX9|ARHGEF12|DIAPH1|PTGR1|MTUS1|HENMT1|IQCG|LMNTD1|DEPDC1B|AKAP4|SNAP25|UBE4A|SNAP23|MAX|CCND3|EIF2D|LMLN|GEMIN2|ARHGAP15|ARHGAP12|POP4|CSRP1|MAK|SLC46A1|CAPN15|ACTA2|HSD17B10|APOBEC3F|HMGN2|HMGN1|NOVA2|RPS27A|MX1|PUM1|KRR1|FTH1|CRYBA1|IFIT3|PHL…	http://amigo.geneontology.org/amigo/term/GO:0005737
nucleus	Gene Ontology	GO:0005634	777	5208	1.2756e-81	1.84835e-78	SMARCC1|NCBP1|NCBP2|TMCO2|SUMO2|PSPC1|SUMO4|GMEB2|INSL3|SRSF12|RPS3|DUSP23|NSRP1|RYK|SMG7|KIAA0907|SAMD13|SUPT5H|ZNF706|COMMD4|RNF114|RNF111|IRAK2|METTL16|IRAK4|NGRN|DHX8|DHX9|ZNF689|RNF8|DIAPH1|MTUS1|STK4|SMARCD2|DEPDC1B|AKIRIN2|AKAP4|H2AX|UBE4A|AKAP7|POU2AF1|MAX|CCND3|TRAPPC2|DDX47|PSMB6|UBIAD1|POP1|POP4|CSRP1|ZSCAN10|MAK|ZNF772|TSN|ZNF197|FBXW11|HMGN2|HMGN1|RRP1B|NOVA2|FKBP3|UBE2D3|MX1|DENND4A…	http://amigo.geneontology.org/amigo/term/GO:0005634
nucleoplasm	Gene Ontology	GO:0005654	591	3630	1.29375e-71	1.49971e-68	SMARCC1|NCBP1|NCBP2|RNF13|SUMO2|PSPC1|RUBCN|P4HA2|FKBP5|MZT2B|SRSF12|SUPT5H|RPF2|RNF111|DHX8|DHX9|DIMT1|WDR4|NSRP1|ZNF687|STK4|SMARCD2|DEPDC1B|CNDP2|AKIRIN2|H2AX|SHFM1|RRP36|SNAP23|MAX|CCND3|TRAPPC2|DDX47|PRR13|POP5|ZSCAN10|TSN|HMGN1|QSOX2|RPS27A|UBE2D3|POLR1B|PUM1|KRR1|GTF3C6|SAP130|CHCHD1|BANF1|SOX10|SOX13|RAMAC|STAG2|DMAP1|NR1H2|TSPYL1|TSPYL2|NMRAL1|CCDC59|RFPL4A|BLM|PPARA|RBM12B|BRF1|PSIP1|DN…	http://amigo.geneontology.org/amigo/term/GO:0005654
RNA binding	Gene Ontology	GO:0003723	287	1366	2.41907e-51	2.33682e-48	ZCCHC17|NCBP1|NCBP2|PARN|SUMO2|PSPC1|MRPS30|KHDC3L|PUF60|SRSF12|NUDT21|GPATCH4|NSRP1|RPL22L1|PEBP1|NOSIP|KIAA0907|FAM50A|CNGB1|SUPT5H|RPF2|EIF1AX|BCLAF1|MRPL54|ZC3H15|ZC3HAV1|SAP18|METTL16|NOL12|DHX8|ZNF207|DIMT1|DDIT3|LARP4|DIAPH1|API5|PRRC2B|TRIM21|PELP1|NKRF|GRSF1|RPL10|DIEXF|GPATCH8|PSMC1|THOC1|MTPAP|THOC7|RPL19|CWC15|APOBEC3H|ARID5A|RPS6|SLTM|SNRPG|ARCN1|MRPL42|DDX1|EXD1|UBC|FKBP3|MYO5A|HSD1…	http://amigo.geneontology.org/amigo/term/GO:0003723
integral component of membrane	Gene Ontology	GO:0016021	522	3643	2.87871e-47	2.38357e-44	RYK|C17orf74|TMCO2|TMCO4|GPM6B|LEMD2|CERS2|ZDHHC12|PLAAT1|SPTLC1|TMEM56|SV2B|ABCD4|TMEM51|OR5J2|SLC38A7|SLC45A1|FAM205C|CYP4X1|COX6A2|PRRG4|RHBDD3|GPR115|CD1B|NRSN2|TANGO6|SMIM30|LILRB3|sdr16c5|TMEM267|OR1I1|B3GLCT|CDAN1|NCEH1|THSD1|MOGAT2|SLC39A1|CHST3|SLC39A3|C5orf15|SFT2D1|ANPEP|GPX8|SLC22A8|FAM134A|DENND5B|TMEM89|SOAT1|OR4K2|PAG1|SLC2A12|TNFRSF10B|SPEM2|MBOAT7|SLC4A8|ITPRIP|UNC5CL|ACAT2|TM9SF…	http://amigo.geneontology.org/amigo/term/GO:0016021
membrane	Gene Ontology	GO:0016020	357	2075	2.54307e-46	1.84246e-43	RYK|FKBP5|LEMD2|PALMD|PIK3CA|SLC28A1|PIK3CD|PIK3CG|SV2B|DHX9|ARHGEF12|LARP4|SLC45A1|OSBPL3|PTRH2|CCND3|DDX47|LMLN|ARHGAP15|STK38L|RASGRP4|RPS27A|MX1|KRR1|ARPC3|CX3CL1|PDLIM5|HEATR5B|SLC39A1|SLC39A3|FTL|TNK1|ZNRF1|CSNK1A1|GZMM|SOAT1|CLCC1|MBOAT7|MBOAT4|DCTN2|SLC4A8|PIK3AP1|ITPRIP|UNC5CL|TM9SF3|RBM19|BSG|BROX|GLTP|CYP20A1|ALG11|SLC27A1|ERO1L|UBIAD1|LSP1|SLC17A1|GEMIN4|CDK5RAP3|TUBGCP2|TUBGCP3|CDC42…	http://amigo.geneontology.org/amigo/term/GO:0016020
plasma membrane	Gene Ontology	GO:0005886	589	4619	1.03164e-39	6.64375e-37	SLC2A3|SCFD2|RYK|ABHD12|GPM6B|PDCD10|SEMA4B|HPSE2|DEGS1|GAPVD1|PIK3CA|SPR|SLC28A1|PIK3CD|MIB1|PIK3CG|RNF114|IRAK2|SV2B|IRAK4|DHX8|OR5J2|DIAPH1|MTUS1|CD160|OSBPL3|RAB40B|SNAP25|KCNJ5|SNAP23|PARP14|EXOC7|ENOX1|HSD17B10|ENOX2|ATP6V1A|RASGRP4|QSOX2|NRSN2|RPS27A|UBE2D3|MX1|OR5D18|IFIT5|LIMS1|PHLDA3|IGLV7-46|CHIC1|LILRB3|sdr16c5|OR1I1|CDAN1|Calm2|GUCY2F|KCNK16|KCNK15|NFASC|SLC39A1|SLC39A3|SLC39A6|DNAJC…	http://amigo.geneontology.org/amigo/term/GO:0005886
mitochondrion	Gene Ontology	GO:0005739	239	1258	1.42698e-36	8.27076e-34	SLC25A14|PECR|TOMM40|NCBP1|ATP5J2|PARL|TRMT61B|OAT|CASP14|HIBCH|ATPIF1|MALSU1|BLOC1S2|BLOC1S1|GLYATL3|SYNJ2BP|MMADHC|MRPL54|NDUFB7|MRPL57|NDUFA12|LIG3|RRM2B|PRX|PFDN1|MRPL37|RGS2|FAM210B|NIPSNAP2|HMGCL|IDH2|IDH1|SLC25A4|MTUS1|TOMM34|MTFP1|OPA3|TMEM71|MTPAP|ABHD6|CWC15|URI1|PTRH2|NME6|ESR2|NDUFAF1|SNAP23|HIGD2A|DHODH|SFN|MRPL42|ELK1|DDX1|UBB|ATP5O|ATP5IF1|GBF1|HSD17B10|NRDC|CYB5R1|MRPL22|NUBPL|SLC…	http://amigo.geneontology.org/amigo/term/GO:0005739
extracellular exosome	Gene Ontology	GO:0070062	323	2085	5.57358e-34	2.93677e-31	CD74|PTGS1|PLOD1|MAN2B2|FXYD3|TIMP1|RAB4A|SERPINF2|GSTA1|TMPRSS11D|MYL6|FKBP5|SERPINB8|UBE2V1|B3GAT3|S100A10|FBLN1|FTH1|VDAC1|PLVAP|PEBP1|NAPSA|LYVE1|PKD1L3|RAN|PPT1|CD48|PM20D1|DNASE1|CFH|ATP6AP2|GNB2L1|TOR3A|CNDP2|ARMC9|GOLGA7|CDH1|TAGLN2|NUCB2|LMAN1|PRX|GUSB|RNASE1|TAOK1|ARHGEF12|IARS|SCAMP2|PLBD2|H2AX|CRYL1|IDH2|IDH1|VWA2|PTGR1|KLK1|ABHD8|ATIC|MON2|PROM1|SERPINB1|DBI|GIPC2|LYN|PDE8A|SHMT1|SER…	http://amigo.geneontology.org/amigo/term/GO:0070062
metal ion binding	Gene Ontology	GO:0046872	328	2298	9.88094e-29	4.7725e-26	SYTL4|PTGS1|EXO1|MAN2B2|RNF19B|SFTPC|ZXDA|PARN|ZNF395|IPMK|SMYD3|ATP23|TNNC1|POLR3A|B3GAT3|ZRANB1|ZNF70|CACNA2D4|NUDT13|CPPED1|ZNF143|ZNF142|ZNF382|ZNF148|RNF13|ACSM4|TESK1|ZNF570|ZFP42|RNF114|PFKL|ZC3H15|ZC3HAV1|IDI1|ZSCAN25|ZNF789|PJA2|MTMR3|ZFP62|ZSCAN22|ZNF667|DHX9|ZNF689|TSNAX|HMGCL|ZNF233|CREB5|ENPP5|ZNF365|ZNF687|CGRRF1|LDB3|NME7|ITGB1|JMJD4|GPATCH8|ZFP82|CHFR|DEPDC1B|SMPD4|PDE8A|CNDP2|ZNF…	http://amigo.geneontology.org/amigo/term/GO:0046872
nucleolus	Gene Ontology	GO:0005730	162	839	1.20832e-25	5.38724e-23	ZCCHC17|RETREG1|PARN|PES1|S100A13|ADAD1|POLR3K|RAN|RPL18|RPF2|CLN6|GOLGA3|ZC3H15|URB2|CUL2|NOL12|ZNF207|DIMT1|RNASE4|VRK3|NKRF|SNAPC1|CENPW|COIL|CEP85|RPL19|MPP1|RRP36|DIEXF|TAF1D|DDX47|POP5|UBC|TSG101|HINFP|MRPL22|RRP1B|RPS25|RPL5|RPL3|FMN2|POLR1B|MCM10|KRR1|POLR1E|HTD2|BAZ2A|NEK11|SAP130|SRSF5|DAXX|RASL11A|YPEL2|DDX52|TULP3|DDX56|DDX54|SRP19|EWSR1|TLDC2|NOLC1|SIRT1|TSPYL1|TSPYL2|ZNF274|BLM|RSL1…	http://amigo.geneontology.org/amigo/term/GO:0005730
SRP-dependent cotranslational protein targeting to membrane	Gene Ontology	GO:0006614	51	88	9.16299e-25	3.79348e-22	RPS10|RPS17|RPS15|RPL9|RPL6|RPLP1|RPLP0|RPL35A|RPS15A|RPS6|RPS5|RPS25|RPS3|RPS8|rps26|SRP54|RPL23A|RPL26|RPL21|SRP68|RPL22|RPL13A|SRP19|SRP72|RPL27A|RPL3|RPS27|RPS24|RPL5|RPS23|RPS20|RPS14|RPS28|RPS29|RPL15|RPL10|RPS4X|RPS27A|RPL18|RPL19|RPL38|RPSA|RPL39|RPL36|RPL37|RPL34|RPL32|RPL30|UBA52|RPS3A|UBC	http://amigo.geneontology.org/amigo/term/GO:0006614
structural constituent of ribosome	Gene Ontology	GO:0003735	65	158	1.19844e-24	4.63077e-22	RPL26|RPS10|RPS17|RPS15|RPL9|RPL6|MRPS31|RPLP1|RPLP0|RPL35A|RPS15A|MRPS17|RPS6|RPS5|MRPS14|RPS3|RPS8|rps26|RPL23A|RPL24|MRPS36|RPL21|MRPS30|MRPS33|RPL22|MRPL54|RPL13A|MRPL57|RPL22L1|RPL27A|RPL3|MRPL37|RPS24|RPL5|RPS23|RPS20|MRPL17|RPS25|RPS14|MRPS18A|RPS27|RPS29|RPL15|MRPL4|RPL10|RPS28|RPS4X|RPS27A|RPL18|RPL19|RPL26L1|RPL38|RPSA|RPL39|RPL36|RPL37|RPL34|RPL32|RPL30|MRPL42|UBA52|RPS3A|RPL7L1|UBC|RP…	http://amigo.geneontology.org/amigo/term/GO:0003735
translation	Gene Ontology	GO:0006412	66	173	1.48895e-23	5.39373e-21	PFDN1|RPL26|RPS10|RPS17|RPS15|RPL9|RPL6|EEF1A1|RPLP1|RPLP0|CPEB1|RPL35A|CPEB3|COPS5|MRPS17|RPS6|RPS5|MRPS14|RPS3|RPS6KB2|RPS8|rps26|RPL23A|RPL24|MRPS36|RPL21|MRPS33|RPL22|RPL13A|MRPL57|RPS15A|RPL27A|RPL3|MRPL37|RPS24|RPL5|LARP4|RPS23|RPS20|RPS25|RPS14|EIF4EBP2|MRPS18A|RPS27|RPS29|RPL15|RPL10|RPS28|RPS4X|RPS27A|RPL18|RPL19|RPL38|RPSA|RPL39|RPL36|RPL37|RPL34|EIF2AK2|RPL32|RPL30|MRPL42|RPS3A|DHPS|UB…	http://amigo.geneontology.org/amigo/term/GO:0006412
nuclear-transcribed mRNA catabolic process, nonsense-mediated decay	Gene Ontology	GO:0000184	54	116	1.11972e-22	3.81757e-20	RPS10|RPS17|NCBP1|RPS15|RPL9|RPL6|PARN|RPLP1|RPLP0|RPL35A|RPS15A|RPS6|RPS5|RPS25|RPS3|UPF2|RPS8|rps26|SMG7|PNRC2|RPL26|RPL21|RPL22|RPL13A|NCBP2|RPL27A|RPL3|RPS27|RPS24|RPL5|RPS23|RPS20|RPS14|RPS28|RPS29|RPL15|RPL10|RPS4X|RPS27A|RPL18|RPL19|RPL38|RPSA|RPL39|RPL36|RPL37|RPL34|RPL23A|MAGOHB|RPL32|RPL30|UBA52|RPS3A|UBC	http://amigo.geneontology.org/amigo/term/GO:0000184
translational initiation	Gene Ontology	GO:0006413	54	126	2.27057e-21	7.31125e-19	RPS10|RPS17|RPS15|RPL9|RPL6|EIF1AX|RPLP1|RPLP0|RPL35A|EIF6|COPS5|RPS6|RPS5|RPS25|RPS3|RPS8|rps26|EIF3M|RPL26|RPL21|RPL22|RPL13A|RPS15A|EIF1|EIF2S2|RPL27A|RPL3|RPS27|RPS24|RPL5|RPS23|RPS20|RPS14|RPS28|RPS29|RPL15|RPL10|EIF4H|RPS4X|RPS27A|RPL18|RPL19|RPL38|RPSA|RPL39|RPL36|RPL37|RPL34|RPL23A|RPL32|RPL30|UBA52|RPS3A|UBC	http://amigo.geneontology.org/amigo/term/GO:0006413
endoplasmic reticulum	Gene Ontology	GO:0005783	170	1018	5.62852e-21	1.71699e-18	RNF19B|ZDHHC12|PSMF1|P4HA2|POGLUT1|HPS6|S100A10|LEMD2|PLIN1|SLC39A13|CERS4|CERS2|CERS3|AHCYL2|SRPK1|RNF13|DSC1|RPL18|CLN6|TOR3A|CAPN2|SPTLC1|C19orf10|PLD4|SSR1|VRK2|EXTL2|EXTL3|STAU2|CGRRF1|RPL10|PROM1|DBI|FGFR4|SMPD4|PMEL|NUCB2|TRAPPC9|ORMDL3|RPS6|AVPR2|TRAPPC2|ATP8B1|RPS3|MYO5A|KDELR1|TRAPPC3|TSN|CD1D|NSDHL|RPL27A|PTPLAD1|HLA-F|PINK1|TNPO1|ATP7A|VPREB3|APOD|sdr16c5|UBA52|PC|TBC1D20|PNPLA7|UBXN2…	http://amigo.geneontology.org/amigo/term/GO:0005783
ATP binding	Gene Ontology	GO:0005524	216	1463	1.47171e-20	4.265e-18	RYK|STYK1|GK5|IPMK|SMC6|SPG7|CCK|UBE2J1|EEF2K|PEBP1|PIK3CA|GRK4|ATP6AP1|ACSM4|PIK3CG|HSP90AB1|TOR3A|CSNK2A1|LIG3|IRAK2|LYN|POMK|ABCD4|IRAK4|DHX8|DHX9|TDRD9|IARS|VRK3|VRK2|CLCN3|DDX52|UBE2R2|STK4|MCMDC2|UBE2K|FGFR4|MTPAP|ABCB9|IP6K2|MPP1|NME6|NME7|CSNK1D|KIF27|ADCY3|MYLK|DDX47|ATP8B3|ATP8B1|SPO11|DDX1|PAK4|MYO5B|MAK|EIF2AK3|ACTA2|ATP6V1A|KIF12|AK7|UBE2D3|NUBPL|ASNS|UBE2L3|PINK1|TDRD12|ATP7A|NEK11|…	http://amigo.geneontology.org/amigo/term/GO:0005524
viral transcription	Gene Ontology	GO:0019083	49	108	2.40433e-20	6.63595e-18	RPS10|RPS17|RPS15|RPL9|RPL6|RPLP1|RPLP0|RPL35A|RPS15A|RPS6|RPS5|RPS25|RPS3|RPS8|rps26|RPL23A|RPL26|RPL21|NDC1|RPL22|RPL13A|RPL27A|RPL3|RPS27|RPS24|RPL5|RPS23|RPS20|NUP107|RPS14|RPS28|RPS29|RPL15|RPL10|RPS4X|RPS27A|RPL18|RPL19|RPL38|RPSA|RPL39|RPL36|RPL37|RPL34|RPL32|RPL30|UBA52|RPS3A|UBC	http://amigo.geneontology.org/amigo/term/GO:0019083
endoplasmic reticulum membrane	Gene Ontology	GO:0005789	155	942	1.06187e-18	2.69436e-16	PTGS1|UBE2J1|SFTPC|EVA1A|DOLPP1|CERS4|RNF26|CERS2|CERS3|RNF13|ATP6AP1|ATP6AP2|CLN6|SPTLC1|MYMX|FMN2|ABCD4|FMO1|VRK2|EXTL2|EXTL3|SCD5|OSBPL3|CYP4X1|RNF19B|PMEL|PLD4|ARCN1|ATP8B3|TLR3|UBA52|UBB|UBC|KDELR3|KDELR1|CD1D|NSDHL|DNAJC25|ALG1|SERINC1|MX1|TMEM119|FAXDC2|PTGDS|GJC1|COPZ2|sdr16c5|APOO|ABHD12|TBC1D20|PNPLA7|DNAJB14|UBXN4|PREY|SDF2L1|PJA2|SAMD8|B3GLCT|OS9|TMED7|NCEH1|SLC35G1|MOGAT2|MIA3|SLC39A…	http://amigo.geneontology.org/amigo/term/GO:0005789
identical protein binding	Gene Ontology	GO:0042802	209	1456	1.06919e-18	2.69436e-16	NUTF2|ZCCHC17|TRIM5|SFTPC|GSTA4|PUF60|OAT|CCK|FBLN1|ATPIF1|PLVAP|CEACAM1|PRPF3|RYR2|CCDC92|PIK3CG|HSP90AB1|GMCL1|PMEL|IVD|CDH1|MAPRE1|PRX|MCPH1|NOL12|DHX8|PRPSAP1|AQP3|DPY30|IDH1|VWA2|TRIM21|SH3GLB2|SERPINB8|STK4|COIL|GIPC2|MTPAP|SHMT1|DBI|MAX|CD2AP|SFN|TLR3|SYP|CEP70|RNF8|MYO5A|SOX10|ZBTB26|TSN|APOBEC3F|GAPDH|FRS3|MX1|BCHE|PEX14|LNX2|SEPT1|XRCC4|TRAF5|AGT|LRRK1|SUB1|P2RX4|CTH|TUBA1A|SOX13|MFN1|C…	http://amigo.geneontology.org/amigo/term/GO:0042802
DNA binding	Gene Ontology	GO:0003677	183	1209	1.59801e-18	3.8592e-16	SOX13|GTF2A1L|PUF60|INSL3|POLR3A|GCM1|CERS4|CERS2|CERS3|BCLAF1|ZNF570|ZFP42|LIG3|ZSCAN25|ZNF789|NABP2|ZSCAN22|ZNF667|ZNF207|DDIT3|RNASE4|ZMYM4|ZNF687|ZNF366|ZFP82|CENPW|THOC1|CENPT|NUCB2|H2AX|ARID5A|LIN9|PCGF6|ARID1B|AKAP9|RFX2|SPO11|DDX1|ZKSCAN7|MAX|ZKSCAN8|ZNF774|ZNF395|ZNF772|TSN|FOXP3|ZNF211|ADNP|HMGN1|RPL6|ZFP14|ZNF75D|ZNF592|POLR1B|ZFP92|GTF3C6|XRCC4|ZNF606|CHD9|TADA2A|EXO1|ZNF165|EXO5|H2AJ…	http://amigo.geneontology.org/amigo/term/GO:0003677
mitochondrial inner membrane	Gene Ontology	GO:0005743	84	385	1.62326e-16	3.76336e-14	SLC25A14|SPHK2|MRPS36|RPS3|MRPL22|ATP5J2|UQCR11|PARL|NDUFB3|TIMM9|CYCS|NDUFAF5|HIGD2A|MRPS14|ATP5O|CABS1|MRPS10|PINK1|COX6B1|NDUFB2|ADCK1|TIMM8A|ODC1|MICU1|MRPL54|THEM4|PMPCB|TYMS|HADHB|PSEN2|PSEN1|SPG7|HIGD1A|MRPS30|MRPS33|MTG1|DUSP23|NDUFB7|NDUFC1|MRPL57|FECH|NDUFA12|SLC25A30|ABCB8|ATP5G1|DNAJC19|TOMM40|SRC|NDUFA1|NDUFA5|CHCHD1|SIRT4|MRPS18A|NDUFA8|SLC25A4|MRPL4|MTFP1|DUSP18|AIFM3|MRPL17|CLU|SM…	http://amigo.geneontology.org/amigo/term/GO:0005743
centrosome	Gene Ontology	GO:0005813	97	506	1.10055e-15	2.45337e-13	MZT2B|NUDT21|CALM3|POC1B|MPP1|ALMS1|CCDC92|CCDC15|CSNK1D|CCDC13|WDR62|MAPRE1|CCDC77|ZNF365|CEP192|USP33|CEP85|CEP350|H2AX|NME7|AKAP9|INADL|CEP70|MAK|NIT2|FBXW11|IFT46|SLAIN2|NEK11|ODF2L|FAM175B|Calm2|ABRAXAS2|ANKRD26|CCDC8|KIF3B|KIF3A|CSNK1A1|CDC27|SKP1|TBC1D31|PHF1|SDCCAG8|KLHL22|MIB1|PRKAR2A|ACADS|NPHP4|DCTN2|KIAA0101|MPLKIP|DCTN5|IFT140|PHAX|PSEN2|PSEN1|HNRNPU|MARK4|STOX1|ZBED1|CLIC4|CEP44|UBE…	http://amigo.geneontology.org/amigo/term/GO:0005813
Golgi apparatus	Gene Ontology	GO:0005794	149	1002	9.83902e-15	2.11211e-12	PTGS1|ZDHHC12|CD33|RUBCN|CLU|PDCD10|CCL13|PLIN3|SLC39A13|B3GNT3|ZNF148|ARHGEF2|GOPC|ARHGAP21|GOLGA3|USP32|CAPN2|CDH3|MAPRE1|SLC35E2B|RNF24|CAPN8|ENTPD6|KLK11|SCAMP2|TSNAX|CLCN3|DPY30|EXTL3|MTUS1|GALNT15|AP3M2|CEP83|USP33|CEP85|SIPA1L3|PMEL|NUCB2|DBI|SMPD4|AVPR2|ADCY3|AKAP9|ATP8B3|ATP8B1|PAK4|KDELR3|MYO5A|KDELR1|GBF1|TRAPPC3|PNRC2|CLSPN|QSOX2|FGFR4|B3GAT3|PTGDS|ATP7A|Arf2|DDX54|TBC1D23|PC|UBXN2B|G…	http://amigo.geneontology.org/amigo/term/GO:0005794
oxidation-reduction process	Gene Ontology	GO:0055114	96	525	1.9411e-14	4.01808e-12	PECR|NCF2|HIGD1A|GSTA1|ERO1LB|OXA1L|PRX|CBLC|DHRSX|CRYL1|PTGR1|SCD5|CYP4X1|HIGD2A|DHODH|PTGS1|CTBP2|ACAD9|TYR|ENOX1|HSD17B10|ENOX2|NSDHL|QSOX2|FAXDC2|CDO1|RSAD1|GFER|sdr16c5|RRM2B|ALDH16A1|TP53I3|SDR39U1|MARC1|MARC2|GSTO2|MTHFD2|MTHFD1|CYP8B1|CYP2E1|CYP27A1|GPX7|KDM3B|GPX8|PHF1|MSMO1|KDM1A|PAOX|NDUFAF5|PTGES|CYP1B1|CYB5R1|JMJD4|TECR|ARL1|BCO2|DUS3L|IL4I1|FTH1|MTHFR|CYP20A1|COX4I2|ALDH7A1|ERO1L|F8…	http://amigo.geneontology.org/amigo/term/GO:0055114
cytosolic small ribosomal subunit	Gene Ontology	GO:0022627	27	47	9.96175e-14	1.99098e-11	RPS10|RPS17|RPS15|RPS14|RPS27A|RPS15A|RPS6|RPS5|RPS3|RPS8|rps26|RPS27L|GNB2L1|RPS27|RPS24|RPS25|LARP4|RPS23|RPS20|RPS28|RPS29|RPS4X|RPSA|EIF2D|UBA52|RPS3A|UBC	http://amigo.geneontology.org/amigo/term/GO:0022627
perinuclear region of cytoplasm	Gene Ontology	GO:0048471	112	697	2.84116e-13	5.48912e-11	ARFGEF2|RAB4A|PSMF1|S100A13|CDK2AP1|PLVAP|SLC39A13|MPP1|GNB2L1|ARHGAP21|CDH1|RNF207|LYN|PLAAT3|FMN2|PRX|TSNAX|LDB3|USP33|RAB40B|AKAP4|SNAP25|CX3CR1|AVPR2|TRAPPC2|SYT4|CD2AP|SYP|TYR|COPS8|COPS6|GAPDH|SERINC3|MX1|PINK1|PTGDS|ATP7A|ASIC3|APOD|SYT12|SYT11|CX3CL1|TNKS2|NMRAL1|RNF41|CSNK1D|EPN3|PTGES|FSD2|TOLLIP|PLSCR1|NANOS2|ZPR1|TAF8|INADL|AIF1|BTK|EIF4H|EHD3|SLC2A12|CCR2|TAF10|TRPC7|ADCY10|UPF2|KIAA…	http://amigo.geneontology.org/amigo/term/GO:0048471
cytoplasmic translation	Gene Ontology	GO:0002181	25	42	4.487e-13	8.38924e-11	TMA7|RPL9|RPL6|RPLP1|RPLP0|RPL35A|rps26|RPL26|RPL22|ZC3H15|RPL22L1|RPS23|RPS28|RPS29|RPL15|EIF4H|RPL18|RPL19|RPL26L1|RPL38|RPSA|RPL39|RPL36|RPL32|RPL30	http://amigo.geneontology.org/amigo/term/GO:0002181
cytosolic large ribosomal subunit	Gene Ontology	GO:0022625	28	56	4.74115e-13	8.58741e-11	RPL23A|RPL9|RPL6|RPLP1|RPLP0|RPL35A|RPL24|RPL26|RPL21|RPL22|RPL13A|RPL27A|RPL5|RPL3|RPL15|RPL10|RPL18|RPL19|RPL26L1|RPL38|RPL39|RPL36|RPL37|RPL34|RPL32|RPL30|UBA52|RPL7L1	http://amigo.geneontology.org/amigo/term/GO:0022625
protein-containing complex	Gene Ontology	GO:0032991	103	623	5.66656e-13	9.95255e-11	SMARCC1|KHDC3L|CCK|CLU|ATPIF1|CALM3|RAN|RYR2|ARHGEF2|HSP90AB1|RNF111|IFITM3|DHX9|VRK2|HMGCL|SIGLEC15|RPL10|SMARCD2|AKAP7|MYO5B|ASIP|ACTA2|FOXP3|CNST|SNX4|VSIG4|RPL5|RPL3|LSM4|OSM|ATP5IF1|INCENP|Calm2|DUPD1|BLM|POLR2D|NCOA1|PAX2|TOLLIP|SALL4|SLC22A6|BTBD1|CD19|CD74|KDM1A|GIGYF1|OXA1L|TLE6|PRKAR2A|FABP1|ADSL|SET|PSEN2|PSEN1|MYH9|HNRNPU|RAD51AP2|MAPK6|NAE1|TES|SPATS2L|RQCD1|KIDINS220|CD69|FRMPD4|FRM…	http://amigo.geneontology.org/amigo/term/GO:0032991
viral process	Gene Ontology	GO:0016032	84	456	5.84306e-13	9.9607e-11	ULBP3|FBXW11|PSMB10|RRP1B|HMGB1|UNG|COPS6|SIRT1|SERINC3|ATF7IP|CCR2|CCL1|CLEC4A|ANKRD17|CCR9|FBLN1|VDAC1|NFX1|RBX1|TNPO1|USP7|EIF3M|WASF2|PSMA3|RAN|NUP107|HNRNPU|NDC1|GNB2L1|CFLAR|KDM4A|DNAJB14|YWHAB|GTF2E1|LYN|PLAAT3|ERCC2|CUL2|SNAPIN|SRC|TRAF2|PSMB6|VRK2|CDC25C|DAXX|SF3B1|HNRNPA1|FCGR2B|PSME3|SLC25A4|IL16|SET|EXOC7|C6|CDK5RAP3|DMBT1|RHOA|RTN3|SRPK1|G3BP1|PACS2|HCFC2|H2AX|PAAF1|CFH|CX3CR1|RAB11F…	http://amigo.geneontology.org/amigo/term/GO:0016032
intracellular membrane-bounded organelle	Gene Ontology	GO:0043231	120	788	1.0094e-12	1.67156e-10	PTGS1|ZRANB1|RNF13|AP1M2|EVA1A|UPRT|P4HA2|ATP23|C5AR1|DAB2|AGT|PPT1|RAB4A|CCDC92|SYCE1|CLN6|LYN|GUSB|CTSH|SCAMP2|VRK3|CLCN3|ZNF365|CGRRF1|FHOD3|AP3M2|OSBPL3|MTPAP|AP1B1|DOLPP1|MANBA|TRAPPC2|SYT4|AKAP9|PPIA|YIPF4|TYR|CNST|RUBCN|GAPDH|MISP|ADAMTSL3|SLC9A7|ECSCR|MAML1|AP4S1|MAP1LC3B|NAXE|EPN3|MIA3|NCOA6|RHOA|CKLF|RHOD|PLA2G15|ABCA12|DEPP1|CYP2E1|FRAT1|POLE2|NEIL2|LAMTOR4|TMEM165|EHD3|CLCC1|CROT|AFTP…	http://amigo.geneontology.org/amigo/term/GO:0043231
Golgi membrane	Gene Ontology	GO:0000139	100	616	3.16396e-12	5.09397e-10	RNF13|AP1M2|GLCE|B3GAT3|NOSIP|B3GNT3|CNGB1|A4GNT|ARHGAP21|GOLGA3|GOLGA7|MYMX|ENTPD6|SCAMP2|CLCN3|COG2|GALNT15|TRAPPC9|PJA2|TRAPPC3|TRAPPC2|ARCN1|TLR3|KDELR3|KDELR1|GBF1|PROS1|HLA-F|SERINC3|PDCD10|COPZ2|APOO|GCC1|B4GALT1|TNKS2|TMED7|MAN2A2|MIA3|CHST3|CSGALNACT1|POMGNT1|TMEM50B|CYP2E1|RHBDF1|SLC35B3|IL17RD|IL15RA|CD74|SMPD4|ARRB1|HFE|SH3GL2|SORL1|BET1|RAB39A|PSEN2|PSEN1|CSNK1D|NDFIP2|C10orf76|NMNAT…	http://amigo.geneontology.org/amigo/term/GO:0000139
lysosomal membrane	Gene Ontology	GO:0005765	65	318	5.03742e-12	7.89105e-10	CD74|SPHK2|CD1D|ATP6V1A|LAPTM4B|AP1M2|EVA1A|LAPTM4A|HLA-F|HPS4|HPS6|WDR81|ARRB1|MIOS|DAB2|ATP6AP2|P2RX4|SLC30A3|HSP90AB1|SNX14|BLOC1S2|BLOC1S1|ABHD6|PSEN1|RNF13|SLC48A1|GOPC|SYT12|C1orf85|SYT11|DNAJC13|PHIP|AP1B1|ABCD4|SNAPIN|IFITM3|ATP6V0C|CD1B|PSEN2|RRAGB|CLCN3|GNB1|MREG|ATRAID|TMEM165|LAMP1|OCLN|CLU|CTNS|ABCB9|ABCC10|TM6SF1|VAMP7|VPS11|TLR3|UBA52|CUBN|ANPEP|STX17|GNA11|LAMTOR4|ATP6V1C1|MYO7A|H…	http://amigo.geneontology.org/amigo/term/GO:0005765
regulation of transcription, DNA-templated	Gene Ontology	GO:0006355	116	773	5.54495e-12	8.45751e-10	PSPC1|GCM1|ZNF70|ZNF143|ZFP1|ZNF570|ZFP42|ZSCAN25|ZNF789|DMTF1|ZNF667|ZNF207|DDIT3|TSC22D3|ZFP82|PDE8A|ZNF445|ESR2|TRAPPC2|CTR9|ZKSCAN7|ZNF274|ZKSCAN8|ZNF395|ZNF772|FOXP3|ZNF217|ZNF211|ZNF213|RPL6|ASCC1|ZFP14|ZNF75D|ZFP92|UBE2L3|BAZ2A|ZNF599|ZNF840P|DAXX|ZNF169|ZNF606|ZNF197|TULP3|SOX13|INSL3|HINT1|ZNF519|ZNF282|ZNF181|ZNF227|ZNF583|ZNF582|ZNF20|ZNF586|IRF2|PRDM15|ZNF615|ZNF350|HLTF|ZNF296|ZNF112…	http://amigo.geneontology.org/amigo/term/GO:0006355
extracellular space	Gene Ontology	GO:0005615	194	1572	7.57875e-12	1.12632e-09	TIMP1|SFTPC|KLK13|SERPINF2|CELA2A|CXCL11|INSL3|S100A10|FBLN1|LINGO3|SPX|NAPSA|BLOC1S1|PC|BTN1A1|CTRL|LYZ|FGFBP1|TLR3|COL17A1|DEFB131|IRAK4|GUSB|CTSH|ENTPD6|KLK11|RNASE4|LIPH|ENOX1|VWA2|MTUS1|RAE1|PROM1|RPL39|SERPINB1|APOO|SIPA1L3|SERPINB7|SERPINB6|CHID1|SMPDL3A|GH1|PRRG2|RAB11FIP4|SFN|EGFL6|UBA52|ULBP3|UBB|UBC|SMPD1|TRAV14DV4|CCL2|CD1D|ENOX2|CD1B|ADNP|PATE2|QSOX2|CCL8|RPS27A|PROS1|HLA-F|SEMA4B|AK…	http://amigo.geneontology.org/amigo/term/GO:0005615
protein transport	Gene Ontology	GO:0015031	64	320	1.6398e-11	2.37608e-09	TSG101|LIN7B|NECAP1|MIA3|RAB39A|RAB4A|MYO1D|RSG1|AFTPH|FMN2|ARRB1|ARRB2|GPM6B|CHMP3|SCAMP2|RAB3IL1|BET1|SNX14|ECT2|PLEKHF2|DAB2|PSEN1|MYH9|SNX4|NDC1|GOPC|DMBT1|DNAJC13|ABCB9|PIK3R2|AAGAB|CCDC53|RCN3|KIAA0196|CALCRL|COG2|KIF18A|ATG10|ARRDC5|ATG4A|MON2|EXOC2|ARFGEF2|KDELR3|CHMP1B|ZW10|BICD2|KIF3A|BBS9|SEC22A|EXOC7|APBA3|SNAP23|SFT2D1|PHAX|RHBDF1|PITPNM1|EHD3|PPT1|SNX22|MYO5B|KDELR1|GBF1|VPS54	http://amigo.geneontology.org/amigo/term/GO:0015031
integral component of plasma membrane	Gene Ontology	GO:0005887	173	1380	3.59232e-11	5.07831e-09	TSPAN18|FXYD3|LYVE1|TSPAN12|CD33|HBA|TSPAN16|TMPRSS11D|C5AR1|FCGR1A|SEMA4B|SLC25A14|SLC30A3|RYK|MRC1|SLC39A10|HTR1E|B3GNT3|BTN1A1|RXFP3|SLC28A1|PERP|MYMX|DHX8|CLCN3|SLC25A4|PROM1|GPR22|GYPA|FGFR4|PMEL|OR1D5|PTPRA|CX3CR1|PRRG2|ADCY3|AVPR2|SLC2A3|TLR3|ATP8B1|TLR5|HCRTR1|NCMAP|TRPC7|CD1D|LGR6|KISS1R|VSIG2|TNFRSF18|PLXNB3|LILRB3|KCNK18|SLC11A1|CD79B|CALCRL|MFSD2B|CEACAM1|SSTR2|SCNN1B|TRPM7|SAMD8|CD47…	http://amigo.geneontology.org/amigo/term/GO:0005887
zinc ion binding	Gene Ontology	GO:0008270	118	820	3.8516e-11	5.3152e-09	ZCCHC10|ZCCHC17|C1orf123|TIMP1|ZFAND1|GCM1|ALAD|S100A13|POLR3K|ARHGEF2|MIB1|ZSWIM2|LIG3|RNF207|ZNF207|ZMYM1|ZMYM4|TRIM21|UBR1|USP33|MDM4|SHMT1|SMPDL3A|ERI2|ADAMDEC1|ZCWPW1|L3MBTL2|L3MBTL4|RNF8|CSRP1|RBX1|RNF2|TRIM38|TRIM33|ZNF75D|CZIB|RGN|USP49|USP44|INSL3|SF3A3|ZNF282|NR1H2|ZNF185|AFM|NBR1|SIRT4|RNF41|BLM|PPARA|POLR2I|POLR2K|ESR2|NANOS2|ZPR1|ANPEP|NEIL2|HLTF|TRIM5|PHF1|AGBL3|AGBL1|ZNF331|CNBP|SM…	http://amigo.geneontology.org/amigo/term/GO:0008270
protein ubiquitination	Gene Ontology	GO:0016567	82	486	5.37311e-11	7.24246e-09	KLHL25|KLHL24|FBXW11|KCTD6|CHFR|ASB18|ARRB1|UBE2D3|PCNP|DCAF13|SPSB3|FBXO3|ARRB2|UBE2L3|RNF39|PINK1|FBXO9|PEX14|RNF113A|RNF25|NFX1|NOSIP|USP7|PJA2|SKP1|ASB5|MIB1|SPOPL|TRIM21|GNB2L1|TRIM33|TRPC4AP|FBXL15|UBA52|FBXO25|RNF111|RNF151|PEF1|OS9|SAE1|SIRT1|RPS27A|UBR1|RNF8|FBXO43|NUB1|UBC|NCCRP1|RNF41|WDR61|HERC1|ARRDC5|ABCB11|UBE2R2|DET1|RNF24|UBE2V2|RNF26|TRIM64|RAB40B|TRIM38|ASB13|UBE2K|NARF|G2E3|CD…	http://amigo.geneontology.org/amigo/term/GO:0016567
focal adhesion	Gene Ontology	GO:0005925	74	418	6.86676e-11	9.04539e-09	ITGB1|RPS10|RPS17|RPS15|RPL9|RPL6|RPLP1|RPL5|ARL2|RPL3|PRKAR2A|CORO1C|RPS5|LIMS1|RPS3|SPRY4|DAB2|RPS14|ITGB1BP1|MISP|RPS8|USP33|CLASP1|EHD3|G3BP1|MYH9|ARHGEF2|RPL22|RPL13A|FHL1|GAK|NEXN|YWHAB|RPS3A|S100A7|BSG|MAPRE1|ENAH|CAPN2|ZNF185|SRC|PTPLAD1|EPB41L5|ITGB7|IRF2|ARPC3|CTNNA1|THSD1|FERMT2|CSRP1|NFASC|DAG1|CFL1|RPS4X|RHOA|RPS29|RPL18|RPL19|ATP6V0C|LIMS2|TES|RPL38|CNN2|RPLP0|SNAP23|RPL30|LMLN|SRP6…	http://amigo.geneontology.org/amigo/term/GO:0005925
innate immune response	Gene Ontology	GO:0045087	89	558	1.09014e-10	1.4041e-08	STYK1|PSPC1|CCK|POLR3A|POLR3K|SRPK1|ARHGEF2|PIK3CG|SUSD4|ZC3HAV1|DEFB134|LYN|DEFB131|IRAK4|DHX9|TRIM21|SIGLEC15|RAE1|APOBEC3H|PLD4|CX3CR1|PARP14|TLR3|POP1|DDX1|TLR5|POP4|CD1D|TRIM38|EIF2AK2|SERINC3|MX1|IFIT5|IFNL3|C4BPA|DMBT1|SRMS|PJA2|VNN1|WFDC9|WFDC3|WFDC5|TNK1|TOLLIP|GZMM|CD14|MYDGF|IPO7|TRIM5|BTK|NCF2|PIK3CD|CD300LB|FBXO9|NLRP2|S100A7|TRIL|DAB2IP|FER|CLU|TRIM64|C19orf10|AKIRIN2|ARID5A|METTL3|…	http://amigo.geneontology.org/amigo/term/GO:0045087
protein polyubiquitination	Gene Ontology	GO:0000209	55	267	1.6523e-10	2.0819e-08	FBXW12|FBXW11|UBE2J1|TRIM71|PSMB10|PSMF1|RPS27A|PSMD1|FBXO17|MKRN1|TRIM38|UBE2L3|CHFR|FBXO9|TRIP12|PELI1|PELI2|UBE3B|FBXO21|UBE3D|FBXO22|RNF114|FBXL12|FBXL15|ZSWIM2|RNF111|PSMC1|PSMC2|TNKS2|C6|FBXO41|LRSAM1|UBE2K|RNF41|UBE2D3|UBE2R2|RBX1|UBE2V1|UBE2V2|RNF19B|FBXW9|UBE4A|ZNRF1|TRIM21|TRIM5|PSME3|SKP1|PSMA3|UBA52|RNF144B|UBB|UBC|PSMB6|PSMB4|UBE2U	http://amigo.geneontology.org/amigo/term/GO:0000209
proteolysis	Gene Ontology	GO:0006508	74	434	3.04515e-10	3.75525e-08	PC|NRDC|PAPLN|SPCS1|TMPRSS7|SPG7|ACAN|PARL|CELA2A|KLK15|FBXO3|ADAM32|CASP8|KLK9|AGBL3|TMPRSS11B|IDE|TMPRSS11D|DPEP2|ADAMTSL3|NAPSA|PGC|DPP9|AGTPBP1|CAPNS2|UNC5CL|ADGB|CFLAR|CAPN2|CASP9|CAPN9|CAPN8|CTSH|TMPRSS9|TRAF2|KLK11|KLK13|ANPEP|CTRL|TMPRSS2|PIGK|PRSS58|CASP14|CAPN11|ATG4A|CTRB1|ADAM21|KLK5|SUFU|CAPN13|ALG13|PM20D1|PGA5|CNDP2|CASP7|AGBL1|TBL1X|CASP1|GZMM|CAPN15|RHBDL2|CAPN12|TMPRSS15|LMLN|AD…	http://amigo.geneontology.org/amigo/term/GO:0006508
rRNA processing	Gene Ontology	GO:0006364	37	141	6.37639e-10	7.69949e-08	RPP38|RPS17|RPS15|RPS14|RRP1B|RPP30|RPL5|RPL35A|PELP1|DCAF13|RPS6|KRR1|DDX47|FRG1|DDX52|RPL26|DDX56|DDX54|RPS27|RPS24|ESF1|HEATR1|NOLC1|RCL1|RPS28|DIEXF|PIH1D2|RRP36|PES1|FCF1|GEMIN4|C1D|WDR12|POP5|DKC1|NVL|FBL	http://amigo.geneontology.org/amigo/term/GO:0006364
cell division	Gene Ontology	GO:0051301	63	346	6.58825e-10	7.79295e-08	RECQL5|ANKRD53|KATNB1|ZNF207|TSG101|ANAPC10|RPS3|MAP4|CHFR|LMLN|MPLKIP|FAM83D|MARK4|NEK4|SPART|SPG20|MAD1L1|USP44|HAUS4|KLHL22|HNRNPU|SYCE1|ARPP19|RAN|STOX1|LIG3|PTTG1|REEP3|MISP|MAPRE1|BIRC5|KNSTRN|RNF8|CLASP1|CDC25C|SPAG5|ABRAXAS2|MPP1|DEPDC1B|CASC5|CDK20|CENPW|CHMP1B|ZW10|CENPT|HELLS|NEK3|RAB11FIP3|CSNK1A1|TUBA1A|CDC27|CCND3|PPP1CA|STAG2|CD2AP|TUBA1C|CDK2|FBXO31|NSMCE2|BRE|FAM175B|RALB|CINP	http://amigo.geneontology.org/amigo/term/GO:0051301
extracellular region	Gene Ontology	GO:0005576	208	1843	1.48373e-09	1.71994e-07	TIMP1|SFTPC|KLK13|CELA2A|KLK15|CXCL11|APOC4|RLN3|S100A10|FBLN1|FGFR4|CPPED1|PC|PPT1|FNDC7|ROPN1L|HSP90AB1|TSPEAR|SUSD4|NXPE3|FGFBP1|GOLGA7|DEFB134|TAGLN2|C19orf10|PRX|ADM2|VWCE|CTSH|ENTPD6|RNASE4|DHRSX|RNASE9|LIPH|IDH1|ENPP5|CCL21|GM2A|RAE1|TG|SERPINB1|APOO|SMIM20|PSMC2|PMEL|SERPINB6|PRRG4|RNASE11|RNASE10|CNN2|KIF27|RSPO4|CD300H|PRSS27|BST1|CSN2|DNAH1|FAM24A|CCL2|NIT2|CCL1|KLK9|ACRBP|PROS1|C4BPA|…	http://amigo.geneontology.org/amigo/term/GO:0005576
protein homodimerization activity	Gene Ontology	GO:0042803	96	660	1.55781e-09	1.77041e-07	GSTA4|PSMF1|HPS4|CCK|PDCD10|S100A10|NUDT21|AGT|SLC39A13|MPP1|GNB2L1|CLN6|IRAK2|CBLC|RAB11FIP3|DDIT3|RNASE4|CRYL1|DPY30|IDH1|TRIM21|WDR54|STK4|MTPAP|SHMT1|ATIC|RAB11FIP4|SYT4|CD300H|EXD1|XPNPEP1|TYR|TSG101|FOXP3|TRIM38|S100A13|ATPIF1|SLC11A1|TADA2A|TPST1|CEACAM1|KYAT1|ATP5IF1|RNF8|DUPD1|TP53I3|BLM|C15orf27|BCL2A1|PRTFDC1|TRIM5|MUT|MYOM1|OXA1L|IDE|KLRF2|HSP90AB1|MYH9|RBM11|USF1|CITED1|CRPPA|HMGCS1|…	http://amigo.geneontology.org/amigo/term/GO:0042803
mRNA splicing, via spliceosome	Gene Ontology	GO:0000398	50	246	1.61844e-09	1.80135e-07	RBM6|NCBP1|NCBP2|DHX9|NOVA2|PSPC1|PRPF40B|PPIL1|PUF60|PPIL3|NUDT21|CACTIN|SAP130|RNF113A|SRSF5|PRPF3|USP49|SNRPF|HNRNPU|SNRPG|RBM17|POLR2K|SF3A3|DHX8|FRG1|PNN|RBM41|LSM4|SF3B1|HNRNPA1|CSTF1|LSM2|POLR2D|POLR2G|POLR2F|POLR2I|CRNKL1|CWC15|SNRPE|DDX23|YTHDC1|DNAJC8|RALY|METTL3|MAGOHB|SLU7|RBM22|PPIH|BUD31|XAB2	http://amigo.geneontology.org/amigo/term/GO:0000398
apoptotic process	Gene Ontology	GO:0006915	84	546	1.64719e-09	1.80135e-07	RRP1B|EVA1A|ERCC2|AIMP2|UBE2D3|CYCS|MX1|TNFRSF10B|PUF60|C5AR1|RPS3|CCK|ARRB1|SLC5A8|DAB2|VDAC1|CASP9|MIEN1|TNFRSF18|TAF10|EBAG9|ECSCR|NLRP2|PRAME|BCLAF1|MRPS30|GNB2L1|CFLAR|DNASE1|SAP30BP|CSNK2A1|ZSWIM2|ATG5|BIRC5|CITED1|PDCD5|CARD6|CHMP3|CTSH|G2E3|RNF144B|TRAF5|KREMEN1|CASP7|PDCD4|PSME3|RTN3|CKAP2|POLR2G|GPR65|STK4|C19orf10|THOC1|BRF1|C19orf12|PACS2|PLSCR3|TAX1BP1|PTRH2|NME6|PPP1R13L|TNFAIP8|CAR…	http://amigo.geneontology.org/amigo/term/GO:0006915
nuclear speck	Gene Ontology	GO:0016607	68	400	1.74936e-09	1.87765e-07	ZNF217|TBXA2R|PARN|PSPC1|PRKAA1|HNRNPU|SMC6|SRSF12|BAZ2A|CACTIN|SLU7|PRPF3|POLI|RNF113A|SRSF5|SRP54|MAML1|PRPF18|BCLAF1|RBM11|AAGAB|UNC45A|DUSP10|SRPK1|ITPKC|RBM25|SAP130|SAP18|SF3A3|RBM19|ZNF106|UBE2V1|DGKZ|WTAP|POMP|NSRP1|H2AX|CDC25C|SF3B1|PNN|POLR2D|MORF4L1|COPS4|PRPF40B|SYNPO2L|TRIP11|THOC1|THOC7|CRNKL1|CWC15|TRIP12|YTHDC1|KIAA1429|GATAD2A|CSNK1A1|METTL3|NOC3L|FIBP|IL16|CTR9|PIAS1|CXXC1|PPIH|…	http://amigo.geneontology.org/amigo/term/GO:0016607
enzyme binding	Gene Ontology	GO:0019899	62	353	3.03147e-09	3.16452e-07	KDM1A|CUTA|HINFP|TMSB4X|RFC4|NOXO1|PTPLAD1|SERINC1|COPS5|TAF10|ARRB2|UBE2L3|RPS3|USF1|ATPIF1|BIRC5|CAPN2|PEBP1|UGT1A7|NCOA6|UGT1A10|TULP3|RYR2|GNB2L1|PIAS1|ZNF346|YWHAB|TNKS2|RAD9A|ATP5IF1|SRC|SIRT1|MCM10|TSPYL1|DAXX|PRKCD|DNMT3L|NCOA1|SUPT5H|LAMP1|DDC|TMBIM6|MDM4|H2AX|PLSCR4|HACD2|ESR2|AKIRIN2|APBA3|PLSCR1|EIF2AK3|MAT2B|PICK1|CYP2E1|RPA2|BANF1|MAP3K13|RAD51|WWOX|PHF6|BCHE|PARP14	http://amigo.geneontology.org/amigo/term/GO:0019899
vesicle	Gene Ontology	GO:0031982	40	173	3.0575e-09	3.16452e-07	LGR6|CFL1|RAB4A|MYO1F|MYO1D|GAPDH|MYL6|CORO1C|CCK|DCTN2|GPRC5C|CALM3|TUBA1C|ARHGEF2|SYT11|SYT12|SLC34A2|GAK|TAGLN2|RPS27A|Calm2|ANXA9|ALS2|RAB3B|PROM1|RHOA|NPFF|RHOD|SNAP25|WDR54|STX10|UBA52|STX12|UBB|UBC|GLT6D1|MYO5B|MYO5A|MYO7A|PPIA	http://amigo.geneontology.org/amigo/term/GO:0031982
neutrophil degranulation	Gene Ontology	GO:0043312	76	482	3.8064e-09	3.87051e-07	NIT2|PRX|GM2A|ALAD|ARMC8|EEF1A1|HMGB1|CD33|PSMD1|ADGRE3|C5AR1|LAIR1|MAGT1|VAMP7|HFE|PSMC2|TOLLIP|LILRB3|ASAH1|SLC11A1|CCT2|TADA2A|PSEN1|LYZ|ATP6AP2|CEACAM1|RAB18|PFKL|DNAJC13|DEFA1|GOLGA7|B4GALT1|BST1|S100A7|CPPED1|CD58|GUSB|CD47|ATP6V0C|ANXA3|DIAPH1|SNAP25|FPR2|IDH1|VNN1|PRKCD|CYBB|NFASC|PADI2|LAMP1|HSP90AB1|SERPINB1|CLU|RHOA|SNAP23|FTL|SERPINB6|DEGS1|MGA|FTH1|ORMDL3|MANBA|CNN2|CTSH|CHIT1|SLC2A3…	http://amigo.geneontology.org/amigo/term/GO:0043312
negative regulation of apoptotic process	Gene Ontology	GO:0043066	76	487	5.64087e-09	5.63698e-07	CD74|TIMP1|IL2|BIRC5|RPS27A|PRKAA1|COPS5|LIMS2|PRAMEF12|UNG|PRELID1|CCK|FABP1|PDCD10|DAB2|IFIT3|MIEN1|TNFRSF18|EEF2K|WDR73|ptma|HIGD2A|PRAME|Arf2|TMIGD1|UBC|HIGD1A|PSEN2|CFLAR|ARHGAP21|RGN|ATOH1|ATG5|CX3CL1|MYDGF|PDCD4|RNF144B|SETX|CTSH|SRC|SIRT1|ANXA4|PHIP|GNRH1|CARD14|RPL10|PC|CFL1|PAX2|TMBIM6|FMN2|MDM4|PPT1|C19orf10|TAX1BP1|API5|TCL1A|TNFAIP8|UBE2O|BCL2A1|PRAMEF8|EIF2AK2|CAPN13|ASNS|AIF1|IL7|U…	http://amigo.geneontology.org/amigo/term/GO:0043066
ubiquitin protein ligase binding	Gene Ontology	GO:0031625	54	294	8.17749e-09	8.03335e-07	BAG2|TSG101|PRX|UBE2J1|LAPTM4B|SUMO2|PSMD1|USP7|PRKAR2A|ARRB2|UBE2L3|ARRB1|PINK1|DAXX|TMBIM6|SPART|SPG20|CCT2|SPOPL|SMC6|SYT12|PSMA3|KDM4A|SYT11|NAE1|LYN|MAP1LC3B|UBXN1|CUL2|SRC|TRAF2|RPL5|TRAF5|RNF8|ARRDC5|HSP90AB1|DET1|CLU|RPS27A|UBE2K|ATF6|TOLLIP|CASP8|RPA2|UBA52|PIAS1|SLF1|UBB|UBC|RBX1|HLTF|MUL1|RALB|ATP6V0C	http://amigo.geneontology.org/amigo/term/GO:0031625
cell cycle	Gene Ontology	GO:0007049	48	245	9.3884e-09	9.0692e-07	HELLS|CDK20|ANAPC10|CHAF1B|LMLN|ERH|CDK2AP1|PDCD2L|USP44|STOX1|HNRNPU|TRIM21|MPLKIP|MARK4|APEX2|MAPK6|MAPK7|RGS2|LIG3|GAK|DMTF1|ASIP|SRC|WTAP|RNF8|TSPYL2|SUV39H2|DAB2IP|PSME3|PRKCD|PCNP|TP53BP2|CCPG1|DEPDC1B|BRD7|CSNK2A1|RAB11FIP3|GNB2L1|CSNK1A1|LIN9|PPP1CA|CD2AP|NSMCE2|PAK4|BRE|LIN54|RALB|CINP	http://amigo.geneontology.org/amigo/term/GO:0007049
cadherin binding	Gene Ontology	GO:0045296	55	305	1.043e-08	9.91017e-07	USP8|PRX|ATIC|RPL23A|RPL6|PRDX1|CTNNA1|PUF60|CHAF1B|CCL13|P2RX4|COBLL1|rps26|UBAP2|WASF2|CDH1|RAN|PSEN1|MYH9|PLIN3|GNB2L1|CSNK1D|GOLGA3|ZC3H15|ZC3HAV1|YWHAB|CDH3|TES|MAPRE1|LDHA|ITGB1|SRC|GAPVD1|IDH1|ANLN|DAB2IP|SH3GLB2|RPL15|RSL1D1|EIF4H|PROM1|HSP90AB1|SPTBN2|TAGLN2|BSG|NCK1|CNN2|GLOD4|RPL34|UNC45A|CD2AP|SFN|PSMB6|PPP1R13L|BZW2	http://amigo.geneontology.org/amigo/term/GO:0045296
transcription-coupled nucleotide-excision repair	Gene Ontology	GO:0006283	24	72	1.47017e-08	1.37437e-06	COPS8|HMGN1|RFC4|ERCC2|RPS27A|COPS6|COPS4|COPS5|COPS3|ERCC4|GTF2H1|LIG3|POLR2D|POLR2G|POLR2F|USP7|POLR2I|POLR2K|RPA2|UBA52|UBB|UBC|RBX1|XAB2	http://amigo.geneontology.org/amigo/term/GO:0006283
proteasome-mediated ubiquitin-dependent protein catabolic process	Gene Ontology	GO:0043161	39	181	2.51193e-08	2.31098e-06	FBXW11|TRIM71|KLHL22|PSMF1|PSMD1|UBE2D3|TRIM38|ARRB2|ARRB1|SPSB3|UBXN11|UBXN1|PELI1|USP44|PSMB10|SPOPL|UBE3D|PSMA3|UBXN2B|CEBPZ|PSMC2|C6|CUL2|SIRT1|DDIT3|PSMB6|PSME3|PCNP|ARMC8|PSMC1|TBL1X|UBE2K|ZNRF1|TBL1XR1|RBX1|CD2AP|RNF126|PSMB4|UBE2U	http://amigo.geneontology.org/amigo/term/GO:0043161
signal transduction	Gene Ontology	GO:0007165	126	1013	2.56654e-08	2.32432e-06	RYK|CD33|C5AR1|FCGR1A|SPX|GAPVD1|GRK4|GNG10|INPP4A|PIK3CD|TSPEAR|ARHGAP21|FGFBP1|LYN|SERPINB8|STK4|CXCL11|THOC1|AKAP4|ADCY3|CCND3|AKAP9|CD2AP|SFN|TLR3|ARHGAP15|ARHGAP12|DTHD1|CCL2|CCL1|CCK|IL10RB|COPS3|CCL8|FRS3|MX1|LRRC69|ARHGAP8|PLA2G1B|TNFRSF18|TRAF5|GFER|RASL11A|TADA2A|CAP2|BST1|TXNRD1|PRKAB2|GUCY2F|PLPPR3|FCGR2B|GKAP1|ASIC3|PAK4|PTGES|SCGB1A1|CKLF|FGF2|TYRO3|RETNLB|ESR2|CSNK1A1|TOLLIP|ZPR1|A…	http://amigo.geneontology.org/amigo/term/GO:0007165
midbody	Gene Ontology	GO:0030496	36	160	3.3315e-08	2.97067e-06	USP8|CIAO2B|BIRC5|LYRM1|SEPT1|MPLKIP|GNB2L1|SPART|ECT2|SPG20|RAN|ERH|FAM175B|HNRNPU|MARK4|URB2|INCENP|CLIC4|SPAG5|PKN1|CEP44|ANLN|ABRAXAS2|MPP1|CHMP1B|RHOA|KIF3B|RAB11FIP3|RAB11FIP4|KATNB1|SEPTIN1|PITPNM1|RNF8|MAK|RALB|CDC42	http://amigo.geneontology.org/amigo/term/GO:0030496
positive regulation of transcription by RNA polymerase II	Gene Ontology	GO:0045944	139	1159	3.62546e-08	3.18382e-06	SMARCC1|SFTPC|CCK|GCM1|DAB2|ZNF143|ZNF382|SUPT5H|ARHGEF2|BCLAF1|POU6F2|C1orf85|RNF111|ECD|CDKN2B|DHX9|DDIT3|NKRF|SMARCD2|PELP1|AKIRIN2|SHFM1|POU2AF1|MAX|RFX2|KPNA6|UBA52|ELK1|UBB|UBC|CTBP2|ZNF564|ZBTB24|CDK5RAP3|FOXP3|HINFP|CCDC62|RRP1B|RPS27A|COPS5|PLA2G1B|CHCHD2|SLC11A1|PAX2|Arf2|ZNF609|INSL3|PIK3R2|TLR3|CX3CL1|NR1H2|SIRT1|STAT4|SOX13|SMYD3|CCPG1|CKLF|FGF2|IRF2|MGA|PRDM15|PLSCR1|SPDEF|MYDGF|DDR…	http://amigo.geneontology.org/amigo/term/GO:0045944
ubiquitin-dependent protein catabolic process	Gene Ontology	GO:0006511	52	292	3.70193e-08	3.20245e-06	KLHL25|USP8|UBL7|KCTD6|RNF13|COPS3|PSMF1|UBE2D3|USP7|SPSB3|UBE2L3|ARRB1|PINK1|TRIP12|USP49|FBXO22|UBE3B|RNF19B|MIB1|SPOPL|NDFIP2|RNF114|FBXL15|RNF111|PTTG1|PSMC2|CUL2|OS9|RNF146|NUB1|UBE2K|UBE2R2|USP10|USP16|RBX1|CHFR|USP32|USP33|FBXO21|UBE4A|TOLLIP|ANAPC10|CDC27|RNF168|UFD1L|RNF144B|RNF8|RNF126|TRPC4AP|RNF2|NTAN1|WDR81	http://amigo.geneontology.org/amigo/term/GO:0006511
neuronal cell body	Gene Ontology	GO:0043025	61	376	5.1982e-08	4.4307e-06	SLC4A10|FBXW11|ERMN|ADNP|MAGOHB|NRSN2|MYO1D|SLC38A7|PRKAA1|ZPR1|DDC|BMPR1B|CCR2|CCR4|ADCY10|KREMEN1|ATP7A|P2RX4|SH3GL2|HSP90AB1|APOD|PHAX|PSEN2|PSEN1|ARHGEF2|SPTBN2|GNB2L1|CHRNA3|ELOVL5|CAPN2|CX3CL1|SLC8A2|UBXN1|ASIP|ANXA3|RNASE4|KIAA0196|ALS2|DAB2IP|CHRM2|LSM1|CYBB|ADAM21|DHODH|LAMP1|ADA|POLR2M|PJVK|LPAR1|MPL|KATNB1|SYT4|AKAP9|TMEM50A|ELK1|UBB|PPT1|MYO5A|MUL1|GRK4|CDC42	http://amigo.geneontology.org/amigo/term/GO:0043025
spermatogenesis	Gene Ontology	GO:0007283	64	404	5.3785e-08	4.51794e-06	NANOS2|PUM1|MCMDC2|METTL3|MSH4|TDRD9|NLRP14|GAMT|SPATA31E1|NDC1|ADCY10|GAL3ST1|TDRD12|M1AP|RGN|CNTD1|CABS1|FAM50A|CDK16|INSL3|SPA17|RNF114|GMCL1|TYRO3|RGS2|FSHR|CATSPERB|EFCAB9|RNF151|SETX|MEI4|MEA1|SIRT1|TSNAX|ODF4|KASH5|SSTR2|CCDC36|TDRKH|DNMT3L|HERC4|MERTK|SCMH1|CATSPERG|TESK1|SPO11|LRGUK|H2AX|CCDC136|ZNF296|CYLC1|SLC22A16|PMFBP1|RLF|AZIN2|GOLGA3|PIAS1|ZNF541|TMEM119|CNBD2|MAK|ALKBH5|CSNK2A1|P…	http://amigo.geneontology.org/amigo/term/GO:0007283
exocytosis	Gene Ontology	GO:0006887	26	93	7.39665e-08	6.12443e-06	SYTL4|LIN7B|ARFGEF2|SYTL3|CCL8|RSG1|CCR1|STX1B|EXOC3L2|EXOC3L1|RAB3IL1|CDK16|SNX19|RIMS4|CCDC53|TXLNA|MIA3|EXOC7|EXOC2|SNAP25|SLC17A9|VAMP7|SNAP23|STX17|EXOC1L|MYO5A	http://amigo.geneontology.org/amigo/term/GO:0006887
small ribosomal subunit	Gene Ontology	GO:0015935	13	20	8.7878e-08	7.17381e-06	rps26|RPS24|RPS25|RPS20|RPS27A|RPS28|RPS29|GNB2L1|RPS6|UBA52|MRPS14|UBC|RPS4X	http://amigo.geneontology.org/amigo/term/GO:0015935
transmembrane transport	Gene Ontology	GO:0055085	51	296	1.23648e-07	9.95363e-06	OS9|PSMB10|PSMF1|SVOPL|PSMD1|PEX19|SPNS3|MAGT1|ODC1|EIF2S2|TNPO1|SLC10A4|ABCD4|MFSD2B|SLC16A14|SLC35E1|PSMC2|ABCB8|SLC6A16|MFSD9|RPS27A|PSMB6|PSME3|SLC25A4|ABCB11|SLC18B1|PSMC1|CTNS|ABCB9|ABCC10|SLC17A9|SLC16A9|C15orf27|ABCA12|SV2B|ABCG5|SLC22A17|SLC22A12|PSMA3|SLC35E2B|C6|ABCA7|UBA52|ABCC8|UBB|UBC|STEAP1|ABCC5|PSMB4|SLC22A8|SLC19A3	http://amigo.geneontology.org/amigo/term/GO:0055085
mitochondrial matrix	Gene Ontology	GO:0005759	59	370	1.43558e-07	1.13981e-05	MUT|HSD17B10|ACADS|LIPT2|HTD2|RPS3|LIPT1|OXA1L|ARL2|NUBPL|TRMT61B|PDHA1|LYRM7|PPA2|ETFBKMT|HIBCH|TST|LARS2|FECH|THEM4|BLOC1S1|ACSM4|MARS2|MTG1|AGT|ACAA2|METTL20|TRMT10C|IDH2|ETFA|DIMT1|ETFB|TFAM|BCO2|SIRT4|HMGCL|MTHFS|NAXE|HYKK|MMUT|PDP2|ALDH7A1|ETHE1|BDH1|IVD|MTHFD2|NUDT13|AK3|ATP5F1E|SUCLA2|NSUN4|PTCD1|CYP27A1|TYMS|OAT|RAD51|NDUFAF1|FDX1|NSUN3	http://amigo.geneontology.org/amigo/term/GO:0005759
signaling receptor binding	Gene Ontology	GO:0005102	57	353	1.60686e-07	1.25856e-05	CCL2|FKBP1B|PECR|STX1B|BTN3A3|STYK1|CD58|HLA-F|AKAP9|ARRB2|INSL3|PLA2G1B|CLU|HFE|P2RX4|SERPINE2|DIAPH1|IFNL3|BTN1A1|DDX54|PEX14|GNB2L1|ARPP19|SRMS|PIK3AP1|CX3CL1|MYDGF|LYN|GUSB|SRC|CRTAM|RNASE4|CCK|SRI|ABCA12|EFNA1|LTA|CCL13|FER|CFL1|TRAF3IP2|SLC39A1|BTNL2|C19orf10|TNK1|LRRC4B|NCK1|BTF3|CD160|RLF|FGL1|PICK1|ANGPTL6|PTPRC|NPFF|ATF1|UFD1L	http://amigo.geneontology.org/amigo/term/GO:0005102
positive regulation of apoptotic process	Gene Ontology	GO:0043065	55	335	1.63807e-07	1.2659e-05	SPHK2|EEF1E1|ADCY10|RRP1B|HMGB1|RPS27A|ARHGEF12|TNFRSF10B|SMPD1|CCK|TOMM22|TNFRSF12A|PHLDA3|NCOA1|CYP1B1|ECT2|PSEN2|PSEN1|ARHGEF2|BCLAF1|GNB2L1|ZNF346|SAP18|B4GALT1|PDCD5|LDHA|ITGB1|SRC|SIRT1|DKKL1|CALHM2|ARHGEF19|POP4|DAB2IP|MLLT11|LTA|STK4|CLU|IP6K2|DBI|ATF6|TNFAIP8|RPS6|DHODH|SPDEF|CASP8|CASP9|TLR3|UBA52|UBB|UBC|AIFM2|UNC13B|LPAR1|TFPT	http://amigo.geneontology.org/amigo/term/GO:0043065
DNA repair	Gene Ontology	GO:0006281	42	224	2.18158e-07	1.66374e-05	RECQL5|HINFP|CLSPN|RFC4|RAD9A|UNG|ERCC4|UBE2D3|RPS3|CHAF1B|TRIP12|POLI|RNF113A|NSMCE4A|SLF1|TFPT|EXO1|SMC6|FANCG|RRM2B|DMAP1|LIG3|C5orf45|NABP2|EYA2|FANCA|GTF2H1|BLM|RECQL|PTTG1|DEPDC1B|NFRKB|TAOK1|RBM17|RPA2|CDK2|POLE2|RAD51|UBE2U|ALKBH3|CINP|ALKBH1	http://amigo.geneontology.org/amigo/term/GO:0006281
interleukin-1-mediated signaling pathway	Gene Ontology	GO:0070498	25	94	2.90599e-07	2.18723e-05	FBXW11|PSMB10|PSMF1|RPS27A|PSMD1|CCK|PELI1|SKP1|PSMA3|IRAK2|PSMC1|PSMC2|C6|IRAK4|PSME3|RBX1|UBE2V1|TOLLIP|TAB2|PELI2|UBA52|UBB|UBC|PSMB6|PSMB4	http://amigo.geneontology.org/amigo/term/GO:0070498
post-translational protein modification	Gene Ontology	GO:0043687	55	342	2.94348e-07	2.18723e-05	FBXW12|KLHL25|COPS8|FBXW11|KCTD6|TIMP1|KLHL22|ASB18|COPS3|PSMF1|COPS6|FBXO17|COPS4|COPS5|DCAF13|ASB13|SPSB3|FBXO9|MEPE|PSMA3|ASB5|PSMB10|DSC1|TGOLN2|FBXO22|FBXO21|FBXL12|FBXL15|EVA1A|NAE1|PSMC2|C6|RCAN1|KLHL11|FBXO41|SENP8|NUB1|PSMD1|ATG5|PSME3|DCUN1D1|GOLM1|MIA3|PSMC1|CCDC8|FBXW9|RBX1|SKP1|CALU|PC|RABGGTB|CUL2|PSMB6|PSMB4|BTBD1	http://amigo.geneontology.org/amigo/term/GO:0043687
multicellular organism development	Gene Ontology	GO:0007275	67	462	4.8022e-07	3.52324e-05	SPDEF|DAB2|RYK|HMGB3|LSM14B|CDK20|TDRD9|USP7|CYLC1|PRELID1|TDRD12|CCR9|CACTIN|ADAD1|RS1|HLX|NOSIP|CRABP1|SPDYA|TADA2A|RBM11|DDX1|DMBT1|RNF114|GMCL1|CATSPERB|ZNF541|RBM19|MCTP2|FMN2|TNP1|EDARADD|HELLS|WTAP|SFRP5|TSNAX|ZMYM4|ODF4|PAQR5|MRAS|KIAA1429|GPR65|MERTK|SUFU|SLC26A8|FGFR4|CATSPERG|DIEXF|CNOT1|TYRO3|ZNF3|NLRP14|TCL1A|PRDM15|CFAP20|G2E3|SLC22A16|NANOS2|ACKR2|RPS4X|EGFL6|DSPP|WDFY3|CFDP1|GNRH1…	http://amigo.geneontology.org/amigo/term/GO:0007275
calcium ion binding	Gene Ontology	GO:0005509	90	693	4.88442e-07	3.53877e-05	PPP3R2|PPP2R3A|MYL6|CLU|S100A10|FBLN1|EEF2K|CALM3|PC|RYR2|DSC1|TTYH1|CDH1|CDH3|CAPN9|CAPN8|VWA2|USP32|NUCB2|PRRG4|PRRG2|SYT4|EGFL6|CSN2|MYO5A|RASGRP4|PROS1|PLA2G1B|RCN3|S100A13|RGN|HEG1|CABS1|PLA2G12A|SYT12|ANXA9|SYT11|Calm2|AMY2A|DNASE1L3|DAG1|EFHC2|PLSCR4|PLSCR3|PLSCR1|CDHR2|EFCAB9|GPR98|ANKEF1|EFCAB7|AIF1|GUCA1B|EHD3|CAPNS2|RCAN1|HMCN2|MCTP2|REPS2|CIB3|S100A7|CAPN2|SRI|CD69|DLL3|UNC13B|GLCE|EF…	http://amigo.geneontology.org/amigo/term/GO:0005509
ciliary basal body	Gene Ontology	GO:0036064	32	151	5.92964e-07	4.24299e-05	IFT46|SDCCAG8|FBF1|RSG1|MAPK15|KIF17|NPHP4|CFAP20|B9D2|MLF1|IFT140|POC1B|GAS2L2|MARK4|CSNK1D|PHIP|TTLL1|ODF2L|KIF7|NEK4|INTU|PPP1R32|ARMC9|TTBK2|EFHC2|CSNK1A1|RAB28|FAM166A|BBS2|CCDC113|WDR34|PSMB4	http://amigo.geneontology.org/amigo/term/GO:0036064
RNA splicing	Gene Ontology	GO:0008380	33	160	6.75645e-07	4.77566e-05	NCBP1|NCBP2|RRP1B|SF3B1|SLU7|TAF15|PRPF3|KIAA1429|SAP130|ECD|THOC7|RBM11|SAP18|DHX8|PRKRIP1|WTAP|NSRP1|LSM4|LSM1|SRPK1|UBE2V1|THOC1|SNRPF|SNRPG|DDX23|SHFM1|GEMIN2|MAGOHB|ZPR1|DDX47|RBM25|PRPF18|RBM28	http://amigo.geneontology.org/amigo/term/GO:0008380
lysosome	Gene Ontology	GO:0005764	45	262	7.13457e-07	4.95663e-05	ACP4|CALCRL|LAPTM4B|ARL1|NAGA|RUBCN|HPS4|SMPD1|IL4I1|SNX14|NAPSA|ASAH1|SLC11A1|PPT1|CHIT1|KLHL22|ATP6AP2|SYT12|C1orf85|SYT11|CAPN2|RAB39A|ABCB9|GFAP|CTSH|SRC|RRAGB|RUFY3|NBR1|LAMP1|STS|CLU|CTNS|CHID1|PAX2|PLA2G15|ZNRF1|MANBA|SLC17A1|VPS11|ADA|LAMTOR4|MYO5A|FUCA1|TYR	http://amigo.geneontology.org/amigo/term/GO:0005764
nuclear body	Gene Ontology	GO:0016604	50	307	7.18352e-07	4.95663e-05	DHX9|ARRB1|ATF7IP|REXO1|NOP10|GTF3C6|NPHP4|NUDT21|NSMCE4A|KLHDC2|RMI1|DAXX|USP7|HCFC2|ECT2|ITGB1BP1|EXO1|ELF4|NGRN|SAP18|NMNAT1|SETX|DHX8|INCENP|NBR1|PCNP|STK4|CASC5|COIL|CENPT|KIAA1429|PRDM15|CHAMP1|TOLLIP|UBE2O|ARNT|GEMIN2|CCND3|EIF2D|CYC1|RETREG1|GEMIN4|RPA2|SLTM|ATP8B1|ZNF350|POLE2|NSMCE2|RNF2|POU2F3	http://amigo.geneontology.org/amigo/term/GO:0016604
catalytic step 2 spliceosome	Gene Ontology	GO:0071013	23	86	7.87584e-07	5.3704e-05	SF3B1|PPIL1|PPIL3|CACTIN|SAP130|FRG1|HNRNPU|CRNKL1|SF3A3|DHX8|HNRNPA1|LSM2|SNRPF|SNRPG|CWC15|SNRPE|DDX23|RALY|MAGOHB|SLU7|RBM22|PNN|XAB2	http://amigo.geneontology.org/amigo/term/GO:0071013
peroxisome	Gene Ontology	GO:0005777	26	108	8.63456e-07	5.81929e-05	PECR|TMEM135|IDI1|CROT|CD33|PEX19|AGT|PEX14|IDE|ECH1|PHYH|ABCD4|HMGCL|IDH2|IDH1|NUDT17|PXMP4|MYO5A|MARC2|PLAAT3|DEPP1|ACOX2|FAR2|HAO2|MUL1|GBF1	http://amigo.geneontology.org/amigo/term/GO:0005777
cilium	Gene Ontology	GO:0005929	39	212	8.78666e-07	5.85373e-05	IFT46|ARL2|KIF17|PDCL|CFAP20|MLF1|IFT140|TNPO1|TULP3|CFAP45|ALMS1|ROPN1L|SPA17|TTLL13|DYNLRB1|TTC23|KIF3C|KISS1R|ARL13A|TTLL1|KIF7|NAXE|DNAI1|NPY2R|PROM1|CDK20|TRIP11|KIF3B|MAK|CATSPERB|KIF3A|BBS9|CSNK1A1|ADCY3|CCDC114|WDR34|EFCAB7|TMEM218|KIF27	http://amigo.geneontology.org/amigo/term/GO:0005929
negative regulation of NF-kappaB transcription factor activity	Gene Ontology	GO:0032088	22	80	9.16423e-07	6.03589e-05	FOXP3|TMSB4X|NLRP12|NFKBID|USP7|ARRB2|ARRB1|CACTIN|CYP1B1|NLRP2|IRAK2|CEBPZ|SIRT1|DDIT3|ANXA4|DAB2IP|TRIM21|PELI1|TAX1BP1|POP1|POP4|CDK5RAP3	http://amigo.geneontology.org/amigo/term/GO:0032088
chromatin binding	Gene Ontology	GO:0003682	64	443	9.61057e-07	6.25875e-05	KDM1A|ADNP|HINFP|MEIOB|HMGB3|HMGB2|HMGB1|FABP1|TSPYL4|PRKAA1|PELP1|EZH1|MAPK15|SATB2|POLR3A|DHX30|ANKRD17|NUDT21|KIAA0101|NCOR1|CHAF1B|SET|NCOA6|SAMD13|NCOA5|RAN|TADA2A|EXO1|HNRNPU|STAG2|SAMD7|L3MBTL2|C5orf45|FANCM|URI1|MORF4L1|DDX1|DNMT3B|HELLS|TFAM|TSPYL1|TSPYL2|PKN1|GTF2H1|RNF8|NCOA1|UBA2|SUPT5H|SCMH1|CITED1|HCFC2|ZNF445|RNF168|NOC3L|DNAJC2|C2orf61|ELK1|L3MBTL4|RAD51|ZNF274|ATF5|CTBP2|RNF2|PHF1	http://amigo.geneontology.org/amigo/term/GO:0003682
protein domain specific binding	Gene Ontology	GO:0019904	42	239	9.79446e-07	6.30763e-05	LIN7B|HMGB2|MYO1D|MRPL17|PRKAR2A|OCLN|STX1B|ARRB2|TNNC1|CHAF1B|Calm2|MLF1|PLXNB3|CALM3|SKP1|TUBA1A|MYH9|MRPS31|SRP68|YWHAB|CNOT1|GUSB|EPB41L5|RQCD1|VRK2|NOLC1|HNRNPA1|RNF41|NFASC|LAMP1|PPARA|DDC|CHMP1B|RHOA|TBL1X|NCK1|TDG|PICK1|VPS11|CDK2|PIAS1|MYO7A	http://amigo.geneontology.org/amigo/term/GO:0019904
polysomal ribosome	Gene Ontology	GO:0042788	14	32	1.1344e-06	7.22523e-05	rps26|DHX9|RPS23|RPL38|LARP4B|RPL6|RPL39|RPL32|RPS28|RPS29|RPL36|RPL30|RPL18|RPL19	http://amigo.geneontology.org/amigo/term/GO:0042788
double-strand break repair via homologous recombination	Gene Ontology	GO:0000724	22	82	1.29748e-06	8.17414e-05	RECQL5|MEIOB|KASH5|ERCC4|GEN1|POLN|RMI1|ECD|RAD51AP2|LIG3|SFR1|NARF|NABP2|MORF4L1|RAD51|BLM|RECQL|H2AX|SHFM1|RPA2|RAD52|NSMCE2	http://amigo.geneontology.org/amigo/term/GO:0000724
inflammatory response	Gene Ontology	GO:0006954	57	381	1.41183e-06	8.79888e-05	CCL2|PTGS1|CCL1|IL10RB|TBXA2R|HMGB1|CDO1|NFKBID|C5AR2|CCR1|ALOX15|C5AR1|CCR4|NLRP10|CCK|CCR9|NFX1|CCR2|CNR2|DHX9|SLC11A1|SPR|TPST1|PIK3CD|LYZ|PIK3CG|IL18|CCL21|PJA2|CCL8|TRIL|DHX8|BDKRB1|IL17C|FPR2|FCGR2B|CD47|VNN1|DAB2IP|TIFA|CYBB|CX3CL1|IRAK2|CXCL11|NFRKB|C19orf10|PLD4|CCL13|TOLLIP|NLRP2|LMO4|BMPR1B|ACKR2|CD14|MYDGF|TLR5|AIF1	http://amigo.geneontology.org/amigo/term/GO:0006954
serine-type endopeptidase inhibitor activity	Gene Ontology	GO:0004867	24	98	1.73525e-06	0.000106995	RECK|PAPLN|ATR|ITIH3|ITIH5|SERPINE2|PEBP1|CAP2|SPINK8|SPINK4|SPINK2|SERPINA13P|TFPI|WFDC9|SERPINB8|SERPINF1|SERPINF2|SERPINB1|WFDC3|WFDC5|SERPINB7|SERPINB6|WFDC13|SERPINH1	http://amigo.geneontology.org/amigo/term/GO:0004867
regulation of transcription by RNA polymerase II	Gene Ontology	GO:0006357	93	751	1.9744e-06	0.000120459	SMARCC1|ZNF143|ZNF142|SUPT5H|SAP18|DMTF1|DHX9|DDIT3|TSC22D3|SMARCD2|CEBPZ|BRD7|MDM4|URI1|LIN9|PCGF6|SLTM|MAX|RFX2|ELK1|ARID1B|ZBTB26|ADNP|HMGN1|NFKBID|GTF2E1|SUB1|SOX10|TADA2A|ZNF609|INSL3|HSFX3|HSFX1|HSFX4|SUPT20H|GTF2IRD2|PAX4|RHOA|BRF1|PHF20|HLX|SPDEF|KDM3B|DUXB|KDM1A|ISX|FOXR1|ARRB1|HIC2|ZBTB14|USF1|PHIP|MYT1L|CITED1|ZBED5|RXRB|SALL4|SATB2|GMEB2|TBL1XR1|ARID5A|RLF|ABT1|PIAS1|HMGB3|HMGB2|HMGB1…	http://amigo.geneontology.org/amigo/term/GO:0006357
oxidoreductase activity	Gene Ontology	GO:0016491	29	137	1.99614e-06	0.000120517	ENOX1|KDM1A|NSDHL|OXNAD1|ARL1|NDUFAF5|AKR1A1|FAXDC2|ETFA|CBLC|TECR|ERO1LB|TECRL|IL4I1|DHRS7B|HEATR4|DHRSX|FAR2|PAOX|SCD5|MSMO1|SDR39U1|GSTO2|ERO1L|F8|CYP2E1|WWOX|STEAP1|AIFM3	http://amigo.geneontology.org/amigo/term/GO:0016491
cell junction	Gene Ontology	GO:0030054	35	190	3.03147e-06	0.000181138	ENAH|ADA|KDF1|DCAF13|OCLN|PUF60|CHAF1B|MIOS|PATJ|SPTBN2|PSEN1|SYNJ2BP|P2RX4|CEACAM1|ARHGAP21|CDH1|TES|PRX|ASIP|SRC|BVES|CTNNA1|FER|COPS4|TP53BP2|SYNPO2L|HMCN2|RHOA|IP6K2|RAB23|ATP23|CDHR2|ABCA7|INADL|PPP1R13L	http://amigo.geneontology.org/amigo/term/GO:0030054
protein kinase binding	Gene Ontology	GO:0019901	64	461	3.13105e-06	0.000185179	ACTA2|TRIM38|PARN|RAD9A|SKAP1|RPS6|GSKIP|RPS3|TNNC1|PDCD10|Calm2|VDAC1|ITGB1BP1|DCTN2|SH3GL2|PEBP1|FAM83D|CALM3|MAML1|SPDYA|LIMS1|TRIM21|HSP90AB1|USF1|MAPK6|EEF1A1|AP1B1|NARF|MAPRE1|DUSP3|CDKN2B|EXOC2|PRKAB2|TSKS|CDKN2D|VRK2|CDC25C|DAXX|DAB2IP|CEP152|PRKCD|SUFU|UBE2V1|RHOA|TESK1|RHOD|PRKRIP1|TCL1A|AKAP7|STX1B|TRIM5|CCND3|CASP9|SFN|GDF3|KIF13B|MAP3K13|PTPRC|FBXO31|STX17|CDK5RAP3|CTBP2|IL15RA|CDC42	http://amigo.geneontology.org/amigo/term/GO:0019901
negative regulation of endopeptidase activity	Gene Ontology	GO:0010951	30	149	3.24243e-06	0.000189829	RECK|PAPLN|TIMP1|PSMF1|PROS1|GAPDH|ATR|ITIH3|ITIH5|SERPINE2|PEBP1|NLRP7|CAP2|TFPI|PTTG1|SPINK4|SERPINA13P|SPINK8|WFDC9|SERPINB8|SERPINF1|SERPINF2|SERPINB1|WFDC3|WFDC5|SERPINB7|SERPINB6|WFDC13|UBE2O|SERPINH1	http://amigo.geneontology.org/amigo/term/GO:0010951
P-body	Gene Ontology	GO:0000932	22	88	3.4704e-06	0.000201144	NANOS2|TRIM71|CPEB1|PUM1|DCPS|PNRC2|CNOT8|CNOT2|PSMC2|RQCD1|LSM4|LSM1|LSM2|TRIM21|POLR2D|POLR2G|BRF1|CNOT1|APOBEC3H|BTBD1|APOBEC3F|TRIM5	http://amigo.geneontology.org/amigo/term/GO:0000932
microtubule cytoskeleton	Gene Ontology	GO:0015630	31	158	3.56667e-06	0.00020466	MAP4|KLHL22|CDK16|ARL2|GAPDH|MX1|SLAIN2|ADCY10|SEPT1|FAM83D|NAV1|TEKT1|TUBA1A|TUBA1C|TEKT5|MARK4|PHIP|SEPT14|CLIC4|CCSER2|KIF18A|MTUS1|FER|PCIF1|KIF3B|TAOK1|KIF3A|TAF1A|KATNB1|SEPTIN1|CKAP2	http://amigo.geneontology.org/amigo/term/GO:0015630
molecular_function	Gene Ontology	GO:0003674	91	742	3.60168e-06	0.00020466	SCFD2|C17orf75|SUMO4|GPM6B|IFT140|CEP83|ZNF142|POPDC3|ALMS1|TSPEAR|TMEM56|TEX28|PRX|ZSCAN22|TMEM51|PRRG4|KRT27|DLEC1|GIPC2|PTTG1IP|H2AJ|ELP6|ZBTB26|IFT46|ACRBP|NRSN2|TMEM120B|ATRAID|FMN2|TMEM119|ERVFC1|EXOC3L2|EXOC3L1|TDRD12|CRYBA1|IFIT3|PMFBP1|HAUS4|ABHD11|CEACAM1|TMEM187|SAMD8|ZBTB11|MLLT11|MAGEB5|CCPG1|LMNB2|RETNLB|TMEM50B|FAM47E|ZNF296|AIF1|SMIM11|FILIP1L|NDUFAF5|KIF12|ANKRD39|STRIP2|TPM3|NLR…	http://amigo.geneontology.org/amigo/term/GO:0003674
positive regulation of NF-kappaB transcription factor activity	Gene Ontology	GO:0051092	31	159	3.99085e-06	0.000224572	TRIM38|PLA2G1B|DHX9|RPS27A|RPS3|CCK|UBE2V1|CTH|ARHGEF2|CFLAR|CX3CL1|IL18|TRAF5|DDRGK1|TRIM21|CARD14|IRAK2|FER|RNF25|CLU|TRAPPC9|CX3CR1|TAB2|EIF2AK2|TLR3|UBA52|MAP3K13|UBB|UBC|TRIM5|BTK	http://amigo.geneontology.org/amigo/term/GO:0051092
positive regulation of I-kappaB kinase/NF-kappaB signaling	Gene Ontology	GO:0043123	34	185	4.35131e-06	0.000242502	CD74|TRIM38|C1orf106|TNFRSF10B|CCK|PINK1|ANKRD17|S100A13|CTH|IFIT5|PELI1|ECT2|NDFIP2|UNC5CL|CFLAR|LURAP1|CX3CL1|TRAF3IP2|IRAK4|TRAF5|TRIM21|CCL21|UBE2V1|RHOA|MUL1|CASP1|TAB2|PELI2|CASP8|TLR3|DDX1|EDAR|LPAR1|TRIM5	http://amigo.geneontology.org/amigo/term/GO:0043123
synapse	Gene Ontology	GO:0045202	59	420	5.40552e-06	0.000298385	SLC4A10|LIN7B|RPS17|TMOD2|ENAH|DYTN|CPEB1|RPL3|CPEB3|MX1|CORO1C|AKR1A1|OR10H1|SEMA4B|ADARB1|HTR1E|RPS20|WASF2|PSMA3|CHRNB1|CHRNB3|GPR98|SYT12|RAB18|SYT11|TTYH1|NMNAT2|SLC8A2|SNAPIN|DHX8|RPL5|RIMBP2|RAB21|MTHFR|CHRM3|NLGN4X|GNB1|CHRM2|RTN3|CHRNA3|RPS4X|CLU|RPL19|SPART|RGS17|ANXA9|APBA3|ARID1B|SPG20|SYT4|PICK1|TUBA|GJC1|RPS3A|GNA11|HCRTR1|LPAR3|MYO7A|TUFM	http://amigo.geneontology.org/amigo/term/GO:0045202
interstrand cross-link repair	Gene Ontology	GO:0036297	16	50	5.57693e-06	0.000302092	RPS27A|RNF8|UBB|RNF168|ERCC4|UBA52|EXO5|FANCG|RAD51AP2|FANCA|FANCB|RAD51|UBC|POLN|FANCM|RPA2	http://amigo.geneontology.org/amigo/term/GO:0036297
positive regulation of protein serine/threonine kinase activity	Gene Ontology	GO:0071902	16	50	5.57693e-06	0.000302092	CAB39L|SRC|TCL1A|Calm2|CALM3|INCENP|HIGD1A|DAB2IP|ALS2|HSP90AB1|STK4|PDCD10|RHOA|SLC8A2|SLC27A1|RALB	http://amigo.geneontology.org/amigo/term/GO:0071902
regulation of transcription from RNA polymerase II promoter in response to hypoxia	Gene Ontology	GO:0061418	19	70	5.82077e-06	0.000310104	RPS27A|ARNT|PSMD1|PSMF1|PSMB10|HIGD1A|PSME3|PSMB6|PSMA3|UBA52|STOX1|UBB|UBC|PSMC1|PSMC2|PSMB4|C6|CUL2|RBX1	http://amigo.geneontology.org/amigo/term/GO:0061418
protein phosphorylation	Gene Ontology	GO:0006468	62	451	5.83184e-06	0.000310104	CCL2|COPS8|CFL1|PIK3CD|ERCC2|MKNK1|PRKAA1|EIF2AK4|ATP23|BMPR1B|PINK1|ADCK1|NEK11|BIRC5|RYK|RPS6KB2|NEK4|NEK5|TXK|NEK3|MAML1|PIK3CA|GRK4|MYLK|GMFB|PIK3CG|MARK4|CSNK1D|MAPK6|IRAK2|GAK|LYN|MAPK9|CCL8|ADM2|ULK3|PRKAB2|GUCY2F|VRK2|PKN1|PRKCD|FER|MERTK|CDK20|SRPK1|TAOK1|POMK|TNK1|CSNK1A1|LRRK1|EIF2AK3|EIF2AK2|PICK1|STK38L|CDK2|MAP3K13|BTK|STK4|MAK|CDK16|MATK|PSKH1	http://amigo.geneontology.org/amigo/term/GO:0006468
histone binding	Gene Ontology	GO:0042393	31	163	6.19335e-06	0.000326333	CD1D|SMARCC1|HINFP|CHAF1B|BAZ2A|DAXX|SET|USP49|SAMD13|ptma|SAMD7|TSPYL4|SIRT1|TSPYL1|TSPYL2|KMT2D|PKN1|SCMH1|BRD7|H2AX|SBNO1|TBL1X|TBL1XR1|RNF168|DNAJC2|C2orf61|L3MBTL2|L3MBTL4|RNF8|PHF6|IPO7	http://amigo.geneontology.org/amigo/term/GO:0042393
single-stranded DNA binding	Gene Ontology	GO:0003697	24	107	6.36021e-06	0.000332106	TSN|MEIOB|HMGB2|HMGB1|FUBP1|ERCC4|CNBP|RBMS1|SUB1|HNRNPU|RAD51AP2|NARF|NABP2|DHX9|MCM10|TSNAX|HNRNPA1|BLM|POLR2D|POLR2G|MCMDC2|RPA2|RAD52|RAD51	http://amigo.geneontology.org/amigo/term/GO:0003697
protein targeting to peroxisome	Gene Ontology	GO:0006625	18	64	6.72816e-06	0.000348183	PECR|AGT|PAOX|CROT|RPS27A|UBE2D3|ACOX2|PEX14|PEX19|ECH1|UBA52|UBB|UBC|HMGCL|HAO2|IDE|IDH1|PHYH	http://amigo.geneontology.org/amigo/term/GO:0006625
mitochondrial intermembrane space	Gene Ontology	GO:0005758	20	78	6.89369e-06	0.000353591	CHCHD2|GFER|THEM4|CHCHD4|BLOC1S1|NDUFB7|COA4|COA6|ARL2|TIMM9|NDUFA8|PRELID1|CYCS|CAPN2|PINK1|LYN|COX17|TIMM8A|MICU1|SLMO1	http://amigo.geneontology.org/amigo/term/GO:0005758
ribonucleoprotein complex	Gene Ontology	GO:1990904	30	156	7.17164e-06	0.000364621	NCBP1|GRSF1|RPL5|GAPDH|PIH1D2|RPS6|RPS5|RPS3|RPS8|RPL26|HNRNPU|RPL22|RPL13A|G3BP1|L1TD1|DHX9|RPLP0|NSRP1|HNRNPA1|TRIM21|EFNA1|RBM12B|BRF1|SNRPG|CSNK1A1|APOBEC3F|RPS4X|RPS3A|DDX1|RBMS1	http://amigo.geneontology.org/amigo/term/GO:1990904
cell surface	Gene Ontology	GO:0009986	76	598	7.30438e-06	0.000366815	CD74|CD1D|NRDC|CD1B|HFE|KISS1R|HMGB1|SERPINF2|SLC46A1|HLA-F|TNFRSF10B|LRFN1|C5AR1|PLA2G1B|PDCD1LG2|CLCN3|CCR9|IDE|TNFRSF12A|HSP90AB1|SORL1|PLXNB3|ATPIF1|FCER1A|PKD1L3|PSEN2|PSEN1|HNRNPU|CEACAM1|TSPEAR|TYRO3|FGFBP1|TFPI|CX3CL1|FCRL2|BSG|CD58|FOLH1|ITGB1|ENTPD6|CLIC4|ANXA4|ITGB7|MRC1|ANXA9|CD47|NLGN4X|TLR3|FERMT2|LYZL6|PROM1|ADA|CLU|SLC39A6|INTU|LPAR1|ITFG3|VAMP7|CX3CR1|KLRK1|MPL|PLVAP|ABCB11|ACKR2…	http://amigo.geneontology.org/amigo/term/GO:0009986
negative regulation of transcription, DNA-templated	Gene Ontology	GO:0045892	70	536	7.3427e-06	0.000366815	TSG101|FOXP3|ZNF217|FBXW11|SPINDOC|HINFP|KDM1A|TRIM33|HMGB2|BIRC5|SCMH1|PSPC1|SUMO4|ATF7IP|DNAJB6|LIMS1|PEX14|ZNF12|DAXX|SET|SAMD13|HIC2|ZBTB14|PRAME|ZNF148|SOX13|ZNF706|ZNF350|SMTNL1|KDM4A|SAMD7|NCOR1|DMAP1|L3MBTL2|YWHAB|CEBPZ|CITED1|ZNF282|NR1H2|SRC|SIRT1|DDIT3|RNF2|SUV39H2|DAB2IP|DNMT3L|NKRF|TMPRSS6|PAX2|ZNF233|UBE2V1|BRD7|PDCD4|BCLAF1|ARID5A|TNP1|PRAMEF8|PCGF6|PRAMEF12|C1D|ATP8B1|DEPDC1|ZNF54…	http://amigo.geneontology.org/amigo/term/GO:0045892
spliceosomal complex	Gene Ontology	GO:0005681	22	93	7.40465e-06	0.000366815	SF3B1|PRPF3|CACTIN|KIAA0907|PRPF18|CRNKL1|RBM17|SF3A3|DHX8|LSM4|HNRNPA1|SNRPF|SNRPG|CWC15|SNRPE|PRKRIP1|API5|GEMIN2|SLU7|PPIH|BUD31|RBM28	http://amigo.geneontology.org/amigo/term/GO:0005681
regulation of gene expression	Gene Ontology	GO:0010468	39	235	7.72139e-06	0.000379264	TRIM38|HINFP|NOVA2|FUBP1|ATRAID|MAPK15|MEGF8|STX1B|RNF39|CACTIN|ATP7A|TXK|TRIM5|PIK3CA|PSEN1|STOX1|MAPK7|ZNF784|CDH1|MAPK6|UBTFL1|SLC8A2|TRIM21|PHGDH|SRPK1|BRF1|TRIM64|COQ7|PRDM15|APBA3|MAPK9|C1D|CDK2|TAF10|PTPRC|GNRH1|MAK|ATF1|AIF1	http://amigo.geneontology.org/amigo/term/GO:0010468
T cell receptor signaling pathway	Gene Ontology	GO:0050852	32	174	8.09804e-06	0.000394422	FOXP3|FBXW11|BTN3A3|PSMB10|PAG1|PSMF1|SKAP1|PSMD1|NFKBID|CD247|CCK|TXK|SKP1|BTN1A1|PSEN1|PIK3CD|PSMA3|RFTN1|PIK3R2|PSMC1|PSMC2|C6|PSME3|BTNL2|NCK1|BTF3|TAB2|PTPRC|PIK3CA|PSMB6|PSMB4|HLA-DQA2	http://amigo.geneontology.org/amigo/term/GO:0050852
synaptic vesicle	Gene Ontology	GO:0008021	27	133	8.61959e-06	0.000416326	STX1B|COPS4|COPS5|VDAC1|SEPT1|SLC4A8|SLC30A3|SYT11|STX10|PSEN2|PSEN1|CDK16|SYT12|STX12|SV2B|SNAPIN|CLCN3|RAB3B|DDC|RAB40B|SNAP25|AMPH|PICK1|SEPTIN1|SYP|PPT1|TMEM230	http://amigo.geneontology.org/amigo/term/GO:0008021
mRNA processing	Gene Ontology	GO:0006397	30	158	8.91358e-06	0.000426968	RRP1B|CPEB1|NUDT21|PRPF3|SRSF5|FASTKD5|PRPF18|RBM11|SAP18|SF3A3|WTAP|NSRP1|SF3B1|LSM1|KIAA1429|MTPAP|ECD|UBE2V1|BRF1|PRKRIP1|SHFM1|GEMIN2|METTL3|ZPR1|DDX47|ADARB1|RBM25|ALKBH5|A1CF|RBM28	http://amigo.geneontology.org/amigo/term/GO:0006397
intracellular signal transduction	Gene Ontology	GO:0035556	53	369	9.11608e-06	0.000433088	ASB13|ADCY10|ASB18|PAG1|MKNK1|PRKAA1|FMN2|PRKAR2A|MAPK15|ARFGEF2|PLA2G1B|PINK1|PATJ|ITGB1BP1|NEK11|DGKZ|TP53TG5|ECT2|ASB5|PSEN2|PSEN1|DEF8|ARHGEF2|RPS6KB2|MARK4|DEPDC1|MAPK6|MAPK7|IRAK2|TRAF3IP2|LYN|MAPK9|IRAK4|DGKE|SRC|PKN1|RALGPS1|PRKCD|UNC13B|FER|PPP1R17|POLR2M|DEPDC1B|SRPK1|RAB40B|CAB39L|RGS11|TUBA|INADL|STK4|MAK|STK38L|BTK	http://amigo.geneontology.org/amigo/term/GO:0035556
cell population proliferation	Gene Ontology	GO:0008283	28	142	9.5202e-06	0.000448611	CD74|RASGRP4|ERCC2|PRDX1|PES1|UBE2L3|FAM83D|ECD|POC1B|MORF4L1|TXNRD1|SRC|MCM10|CDC25C|GNB1|RRN3|FER|LMNTD1|BRF1|IL18|IRF2|SHFM1|ZPR1|RHBDF1|KANK1|CDK5RAP3|ALKBH3|TYR	http://amigo.geneontology.org/amigo/term/GO:0008283
iron ion binding	Gene Ontology	GO:0005506	26	127	1.1028e-05	0.000515469	MSMO1|HBZ1|P4HA2|ALOX15|ALOX12|FAXDC2|HBZ|CYP4X1|CYP1B1|HBQ1|PLOD1|FTH1|TET1|SCD5|TPH1|CYP20A1|FTL|ETHE1|CYP4A11|CYP8B1|CYP2E1|CYP27A1|CYP2C18|CPN2|FDX1|PHF1	http://amigo.geneontology.org/amigo/term/GO:0005506
microtubule organizing center	Gene Ontology	GO:0005815	22	96	1.13838e-05	0.000527842	TSG101|MCPH1|STX1B|KIF17|SEPT1|MARK4|MAPRE1|DIAPH1|CLASP1|KIF18A|MLLT11|MTUS1|ARFGEF2|PAX2|ALDOB|SMTNL1|CCL13|EXOC7|SEPTIN1|RAD51|TUBGCP2|PSKH1	http://amigo.geneontology.org/amigo/term/GO:0005815
ubiquitin protein ligase activity	Gene Ontology	GO:0061630	44	286	1.15373e-05	0.000530361	FBXW11|CHFR|RNF13|FBXO17|MKRN1|TRIM38|RNF39|TRIP12|RNF113A|NFX1|NOSIP|PELI1|TRIM71|PELI2|RNF19B|UBE3D|RNF114|ZSWIM2|RNF111|TRAF3IP2|NARF|RNF146|LRSAM1|NCCRP1|RNF41|TRIM21|RBX1|RNF25|RNF24|UBR1|RNF26|TRIM64|RNF151|ZNRF1|UBE2O|TRIM5|RNF181|RNF144B|RNF8|RNF126|HLTF|MUL1|RNF2|CDC42	http://amigo.geneontology.org/amigo/term/GO:0061630
microtubule	Gene Ontology	GO:0005874	46	305	1.16211e-05	0.000530361	BAG2|KATNB1|MAP4|INCENP|EIF6|SHROOM2|KIF17|MAP6|KIF12|DCTN2|CFAP20|DNAI1|DNAI2|CCT2|PTPN20B|HAUS4|TUBA1C|ARHGEF2|NAV1|DPP9|WHAMM|TTLL13|MAP1LC3B|MAPRE1|DYNLRB1|TBCE|ZNF207|TTLL1|KIF7|KIF18A|MTUS1|MPP1|EFHC2|KIF3B|KIF3C|KIF3A|DNAH2|STAU2|DNAH1|KIF27|TBCD|TEKT1|KIF13B|CDK5RAP3|TUBA1A|DNAL1	http://amigo.geneontology.org/amigo/term/GO:0005874
ficolin-1-rich granule membrane	Gene Ontology	GO:0101003	17	61	1.32948e-05	0.000602004	ATP6V0C|MGA|DIAPH1|SLC11A1|CD58|SLC2A3|ADGRE3|ATP6AP2|NFASC|LAMP1|SIGLEC5|CLU|RHOA|CD300A|TBC1D10C|FPR2|SERPINB6	http://amigo.geneontology.org/amigo/term/GO:0101003
DNA recombination	Gene Ontology	GO:0006310	18	68	1.35599e-05	0.000607896	RECQL5|TSN|NSMCE4A|HMGB3|NFRKB|HMGB1|EXO1|CCDC36|BLM|APEX2|RECQL|RAD52|RAD51|HMGB2|ACTR5|TFPT|SETX|MEI4	http://amigo.geneontology.org/amigo/term/GO:0006310
neuron projection	Gene Ontology	GO:0043005	49	336	1.36346e-05	0.000607896	FBXW11|MAP4|NRSN2|MYO1D|CPEB1|CPEB3|CNTN3|GHRH|BAALC|ATP7A|SLC4A8|SLC30A3|SYT12|NCOA1|SYT11|AHCYL2|CHRNB1|PSEN1|SYNJ2BP|CDK16|MARK4|SYP|RGS2|CX3CL1|SV2B|SRC|KIAA0196|SNAP25|LSM4|SSTR2|TPH1|CHRNA3|CHRNB3|BDKRB1|RGS17|VAMP7|CX3CR1|SNAP23|MPL|BBS2|SYT4|PICK1|CASP8|KIF17|UBB|MYO5A|AHCY|TMIGD1|CDC42	http://amigo.geneontology.org/amigo/term/GO:0043005
ubiquitin-protein transferase activity	Gene Ontology	GO:0004842	38	233	1.41733e-05	0.000627089	FBXW11|TRIM71|RNF13|TRIM33|UBE2D3|FBXO3|UBE2L3|FBXO9|ANKRD39|MIB1|FBXO22|FBXO21|FBXO25|PJA2|CUL2|RNF146|TRAF5|LRSAM1|TRIM21|RNF41|HERC1|UBE2R2|RNF25|CHFR|UBE2K|ZNRF1|UBE2O|G2E3|TRIM5|RNF168|RNF181|RNF144B|RNF8|RFPL4A|RBX1|MUL1|RNF2|HERC4	http://amigo.geneontology.org/amigo/term/GO:0004842
chromosome, telomeric region	Gene Ontology	GO:0000781	16	55	1.51541e-05	0.000665403	DYDC2|EZH1|KASH5|NSMCE4A|RNF8|H2AX|DPY30|ERCC4|TERB1|BLM|SMC6|CDK2|SPO11|NSMCE2|RPA2|SETX	http://amigo.geneontology.org/amigo/term/GO:0000781
ribosome	Gene Ontology	GO:0005840	15	49	1.68346e-05	0.000733634	RPL22L1|RPS27|RPS10|RPS17|RPS23|RPL15|RPL9|EIF2AK2|SRP68|RPL13A|RPS5|RPS25|RPS3|RPS4X|NCK1	http://amigo.geneontology.org/amigo/term/GO:0005840
actin cytoskeleton	Gene Ontology	GO:0015629	39	245	1.79321e-05	0.00077563	ACTA2|DHX9|MYO1F|MYO1D|MYLK|CORO1C|IFIT5|WASF2|NCOA5|BAIAP2L1|MYH9|TPM3|NDC1|ACTL7B|ARHGAP21|NEXN|CDH1|ZNF185|PDLIM5|CLIC4|RNASE4|ARPC3|ANLN|FER|ACTL10|CFL1|SYNPO2L|FMN2|FSCN3|CTNNA1|AMPH|LSP1|ACTL8|CD2AP|MYO5B|MYO5A|MYO7A|STK38L|CTTNBP2NL	http://amigo.geneontology.org/amigo/term/GO:0015629
protein tyrosine phosphatase activity	Gene Ontology	GO:0004725	22	100	1.96689e-05	0.000838241	ACP4|ACP1|DUSP23|CDKN3|PTPN20B|DUSP7|MTMR3|DUSP3|EYA2|CDC25C|DUPD1|PTPDC1|PTPN18|DUSP18|DUSP14|DUSP10|PTPN4|HACD2|PTPRE|PTPRC|PTPRA|PTPRO	http://amigo.geneontology.org/amigo/term/GO:0004725
mitotic spindle	Gene Ontology	GO:0072686	22	100	1.96689e-05	0.000838241	KLHL22|KDF1|RPS3|MAP4|MAP9|NCOR1|FAM83D|ECT2|MAD1L1|HNRNPU|NGRN|RMDN2|DIAPH1|CLASP1|SPAG5|EFHC2|KNSTRN|TBL1X|TBL1XR1|TAF1D|MAK|CDC42	http://amigo.geneontology.org/amigo/term/GO:0072686
protein dephosphorylation	Gene Ontology	GO:0006470	28	149	2.0565e-05	0.000870033	FBXW11|PPP2R3A|SCP2|CYCS|PPA2|CPPED1|PP2D1|PPP1R3C|LRRK1|PPM1J|DUSP7|LRRIQ4|STYX|DUPD1|PDP2|DUSP10|PTPN4|LRRC39|PTPN18|CTDSPL2|MTMR3|PPP1CA|PTPRE|PTPRC|PTPRA|PTPRO|MINPP1|CTTNBP2NL	http://amigo.geneontology.org/amigo/term/GO:0006470
angiogenesis	Gene Ontology	GO:0001525	38	238	2.14989e-05	0.000902954	CCL2|AMOTL1|TSPAN12|CLIC4|PDCD10|ATPIF1|TNFRSF12A|APOD|CYP1B1|ECSCR|WASF2|PIK3CA|MYH9|PIK3CG|CEACAM1|S100A7|ADM2|ATP5IF1|COL8A2|SIRT1|RNASE4|CALCRL|DAB2IP|EFNA1|RHOJ|KIAA1024|CKLF|APOLD1|C19orf10|IL18|FHOD3|PROK1|CD160|EIF2AK3|COL22A1|ANGPTL6|MYDGF|ANPEP	http://amigo.geneontology.org/amigo/term/GO:0001525
endosome membrane	Gene Ontology	GO:0010008	36	220	2.20603e-05	0.000919867	TSG101|CD1D|CD1B|ATP6AP1|RPS27A|UBE2D3|CORO1C|EHD3|PLIN3|SORL1|MRC1|SLA2|SLC48A1|CUBN|UBA52|IRAK2|IRAK4|DNAJC13|ATP6V0C|CLCN3|RABEPK|RHOV|TMEM165|LAMP1|CHMP1B|RHOD|RAB23|TAB2|TLR3|CD14|UBB|UBC|STEAP1|ABCC5|SLC9B2|HLA-DQA2	http://amigo.geneontology.org/amigo/term/GO:0010008
condensed chromosome kinetochore	Gene Ontology	GO:0000777	20	86	2.33562e-05	0.000966948	KNSTRN|ZNF207|SPAG5|FBXO28|CHAMP1|CSNK1A1|CLASP1|INCENP|MAD1L1|BIRC5|NUP107|HNRNPU|GPATCH11|CFDP1|CASC5|CENPW|ZW10|PHF1|PHF6|DCTN5	http://amigo.geneontology.org/amigo/term/GO:0000777
negative regulation of translation	Gene Ontology	GO:0017148	19	79	2.48998e-05	0.00102354	EIF2AK2|RNASE4|TRIM71|TYMS|EIF2AK3|NANOS2|GAPDH|CPEB3|GNB2L1|RPL13A|CNOT8|PCIF1|RGS2|CNOT2|RPS3|CNOT1|RQCD1|MALSU1|SHMT1	http://amigo.geneontology.org/amigo/term/GO:0017148
actin filament organization	Gene Ontology	GO:0007015	24	118	2.58832e-05	0.00105614	KASH5|ERMN|TMOD3|TMOD2|TMSB4X|MYO1F|MYO1D|CORO1C|TMSB10|PLA2G1B|TPM3|WHAMM|ARHGEF2|RHOA|RHOD|NCK1|SHROOM2|CD2AP|ARHGAP12|MYO5B|MYO5A|MYO7A|ELMO2|CDC42	http://amigo.geneontology.org/amigo/term/GO:0007015
G protein-coupled receptor signaling pathway	Gene Ontology	GO:0007186	122	1132	2.60574e-05	0.00105614	OR6C70|GPR22|C5AR1|RLN3|OR51J1|CALM3|PIK3CA|RXFP3|GNG10|PIK3CG|ADM2|DHX8|OR5J2|ARHGEF12|OR3A2|ARHGEF19|FPR2|OR4N5|CCL21|CXCL11|PDE8A|OR1D5|CX3CR1|ADCY3|OR56B2P|AVPR2|HCRTR1|CCR4|GPR115|CCL2|CCL1|CCL8|OR5D18|TULP3|OR5H2|INSL3|OR1I1|CX3CL1|OR51G2|Calm2|MRGPRD|OR5L2|RHOA|OR8J1|PROK1|OR4M1|GPR98|GPR171|OR1J4|SPR|BTK|OR51F1|GHRH|OR10G3|OR4K2|ARHGEF2|GPR75|CCR1|CCR2|LGR6|ARRB2|ARRB1|CCR9|GPRC5C|OR52N4|…	http://amigo.geneontology.org/amigo/term/GO:0007186
cell migration	Gene Ontology	GO:0016477	37	232	2.79748e-05	0.00112599	ZRANB1|SHROOM2|ITGB1BP1|FGFR4|FAM83D|DGKZ|STRIP2|AVL9|Arf2|PIK3CD|PIK3CG|CEACAM1|LURAP1|MISP|MAPRE1|ITGB1|BDKRB1|RNASE4|ITGB7|CD47|RHOV|EFNA1|RHOJ|DEPDC1B|MERTK|RHOA|USP33|FSCN3|TYRO3|RHOD|KNSTRN|FHOD3|CORO1C|RHBDF1|PIK3CA|PAK4|CDC42	http://amigo.geneontology.org/amigo/term/GO:0016477
cellular response to oxidative stress	Gene Ontology	GO:0034599	21	95	2.83096e-05	0.0011316	NCF2|ERO1L|AIF1|ZFAND1|PRDX1|VRK2|SUMO4|PRKAA1|VKORC1L1|CYBB|RBM11|ADNP2|CYCS|GPX7|RAD52|PINK1|GPX8|BSG|SETX|PRX|TXNRD1	http://amigo.geneontology.org/amigo/term/GO:0034599
postsynaptic density	Gene Ontology	GO:0014069	39	251	2.89438e-05	0.00114903	USP8|MAP4|EEF2K|RPL6|RPLP0|CPEB1|EIF6|MX1|ARRB2|CAP2|BAALC|ARRB1|RPS27|P2RX4|DGKZ|RPS14|MIB1|INPP4A|IGSF11|SYT12|SYT11|LYN|SLC8A2|PDLIM5|RPS25|ALS2|SRC|FRMPD4|DAP3|CPEB3|CHRNA3|GOPC|PJA2|RPL38|SERPINB8|PICK1|RPL30|RPS3|CACNG5	http://amigo.geneontology.org/amigo/term/GO:0014069
regulation of mRNA stability	Gene Ontology	GO:0043488	23	111	2.93431e-05	0.00115696	PSMB10|PARN|PSMF1|RPS27A|PSMD1|PUM1|SET|PSMA3|YWHAB|PSMC1|PSMC2|C6|UBB|PRKCD|PSME3|TNPO1|SCGB1A1|ALKBH5|UBA52|BRF1|UBC|PSMB6|PSMB4	http://amigo.geneontology.org/amigo/term/GO:0043488
calcium-dependent cysteine-type endopeptidase activity	Gene Ontology	GO:0004198	9	17	2.99761e-05	0.00116813	CAPNS2|CAPN15|CAPN13|CAPN12|CAPN11|ADGB|CAPN2|CAPN9|CAPN8	http://amigo.geneontology.org/amigo/term/GO:0004198
nucleotide-excision repair, DNA damage recognition	Gene Ontology	GO:0000715	10	22	3.00297e-05	0.00116813	COPS8|COPS3|RPS27A|COPS6|COPS4|COPS5|UBA52|UBB|UBC|RBX1	http://amigo.geneontology.org/amigo/term/GO:0000715
protein deubiquitination	Gene Ontology	GO:0016579	40	262	3.27466e-05	0.00126533	USP8|ZRANB1|CLSPN|PSMF1|RPS27A|PSMD1|COPS5|TAF10|ARRB2|USP32|DEPDC1B|USP49|USP44|FAM175B|PSMB10|MDM4|PSMA3|USP7|PSMC1|PSMC2|C6|SENP8|OTUD3|ABRAXAS2|PSME3|USP10|USP16|RHOA|USP33|NFRKB|ACTR5|UFD1L|UBA52|UBB|UBC|PSMB6|BRE|PSMB4|RNF2|TFPT	http://amigo.geneontology.org/amigo/term/GO:0016579
GTPase activity	Gene Ontology	GO:0003924	46	320	3.36662e-05	0.00129225	MUT|RAB39A|RAB4A|EEF1A1|ARL2|RSG1|MX1|MTIF2|SEPT1|SRP54|TUBA1C|Arf2|TUBA1A|GNG10|MTG1|RAB19|RAB18|RAN|RGS2|SEPT14|RHOV|RASL11A|RRAGB|GNB1|GBP6|EFNA1|MRAS|MMUT|RAB3B|NLRP10|RHOA|RAB40B|RHOD|RGS17|RAB23|RGS13|RHOJ|RAB28|RGS11|SEPTIN1|MFN1|RAB21|GNA11|RALB|TUFM|CDC42	http://amigo.geneontology.org/amigo/term/GO:0003924
positive regulation of ERK1 and ERK2 cascade	Gene Ontology	GO:0070374	34	207	3.43487e-05	0.00130977	CCL2|CD74|CCL1|CCL8|HMGB1|C5AR2|CCR1|ALOX15|C5AR1|ARRB2|CCK|ARRB1|ATP6AP1|PDE8A|CFLAR|FSHR|CX3CL1|NMB|S100A7|SCIMP|SRC|OR2AT4|GLIPR2|FPR2|CCL21|SERPINF2|FGFR4|FGF2|CCL13|ABCA7|PTPRC|HCRTR1|ARHGAP8|SLAMF1	http://amigo.geneontology.org/amigo/term/GO:0070374
axoneme	Gene Ontology	GO:0005930	22	105	3.74467e-05	0.00141857	PRKAR2A|MAPK15|AKAP14|KIF17|MAP4|IFT140|DNAI2|CFAP46|TULP3|DNAJB13|LCA5L|ATG5|MAP1LC3B|PHIP|CFAP74|EFHC2|DNAH2|DNAH1|CCDC114|WDR34|MAK|WDPCP	http://amigo.geneontology.org/amigo/term/GO:0005930
anaphase-promoting complex-dependent catabolic process	Gene Ontology	GO:0031145	19	82	3.86209e-05	0.00145355	ANAPC10|PSMB6|PSMB10|CDC27|PSMF1|RPS27A|PSMD1|UBA52|PSME3|PSMA3|CDK2|FBXO31|UBB|UBC|PSMC1|PSMC2|PSMB4|C6|PTTG1	http://amigo.geneontology.org/amigo/term/GO:0031145
pyridoxal phosphate binding	Gene Ontology	GO:0030170	15	54	4.35088e-05	0.00162695	PROSC|DPAGT1|GOT1L1|SHMT1|PSAT1|OAT|ACCS|SPTLC1|DDC|KYAT1|AGT|CTH|MARC1|MARC2|PLPBP	http://amigo.geneontology.org/amigo/term/GO:0030170
negative regulation of transcription by RNA polymerase II	Gene Ontology	GO:0000122	94	832	4.57966e-05	0.00170152	SFTPC|ATF7IP|HBZ|DAB2|SUPT5H|DDIT3|ZNF366|RPL10|CNOT2|MDM4|URI1|MAX|CCND3|UBA52|UBB|UBC|CTBP2|RNF2|FOXP3|ZNF217|HINFP|TRIM33|RPS27A|UBE2D3|SAP130|sdr16c5|SOX10|CTR9|DMAP1|NR1H2|SIRT1|ZNF274|UBA2|PPARA|SCGB1A1|CKLF|IRF2|MGA|ZNF133|ESR2|SPDEF|ZNF350|ZNF148|PHF6|ZNF296|HES4|MCPH1|KDM1A|ZNF239|HELT|HBZ1|ZNF233|CNBP|PAXBP1|NCOR1|ATXN1L|ZBTB14|PSEN1|SLA2|HNRNPU|MYT1L|AKIRIN2|DAB2IP|EFNA1|SALL4|SATB2|BB…	http://amigo.geneontology.org/amigo/term/GO:0000122
activation of MAPK activity	Gene Ontology	GO:0000187	24	123	4.62144e-05	0.00170611	CD74|CCK|C1orf106|RPS27A|PRKAA1|C5AR1|PLA2G1B|ARRB1|S1PR2|FGF2|IRAK2|DUSP7|ETFA|UBE2V1|TAOK1|PBK|PROK1|TAB2|UBA52|PTPRC|UBB|UBC|LPAR3|LPAR1	http://amigo.geneontology.org/amigo/term/GO:0000187
cellular response to DNA damage stimulus	Gene Ontology	GO:0006974	38	248	4.74225e-05	0.00173856	METTL3|RAD9A|ERCC4|SIRT1|FMN2|MAPK15|WDR4|RPS3|KIAA0101|NEK4|NCOA6|SPDYA|PSEN1|SMC6|FANCG|CCDC13|CEBPZ|LYN|SETX|TRAF2|DDIT3|RNF8|SIRT4|BLM|USP10|C5orf45|TRIP12|TAOK1|H2AX|NABP2|RNF168|MCM10|CASP9|RAD52|RAD51|BRE|SLF1|PHF1	http://amigo.geneontology.org/amigo/term/GO:0006974
peptidyl-tyrosine dephosphorylation	Gene Ontology	GO:0035335	21	99	4.76934e-05	0.00173856	HACD2|ACP1|PTPN4|CDKN3|PTPN20B|DUPD1|PTPDC1|CDC25C|PTPRE|PTPN18|PTPRC|DUSP18|PTPRA|PTPRO|DUSP14|DUSP7|DUSP23|MTMR3|DUSP10|DUSP3|EYA2	http://amigo.geneontology.org/amigo/term/GO:0035335
single fertilization	Gene Ontology	GO:0007338	16	62	5.20457e-05	0.00188536	AKAP4|CECR2|SPACA7|RNASE10|ADCY3|RNASE9|CCDC136|SPA17|LYZL4|SLC22A16|LCN6|ADAM21|TRPC7|GLIPR1L1|TUBGCP3|ADAM20	http://amigo.geneontology.org/amigo/term/GO:0007338
secretory granule	Gene Ontology	GO:0030141	20	92	5.31971e-05	0.0018916	SCFD2|SNAPIN|RAB11FIP5|ANGPTL6|CLCN3|KLK13|KLK11|PRSS58|KLK5|KLK15|KLK1|EBAG9|RAB3B|PLA2G1B|KLK9|VAMP7|SCGB1A1|ATP7A|EXOC3L1|CDC42	http://amigo.geneontology.org/amigo/term/GO:0030141
SCF-dependent proteasomal ubiquitin-dependent protein catabolic process	Gene Ontology	GO:0031146	20	92	5.31971e-05	0.0018916	PSMF1|FBXW11|PSMB6|PSMB10|RBX1|PSME3|SKP1|PSMD1|FBXO48|FBXO17|PSMA3|FBXL12|FBXL15|NCCRP1|PSMC1|FBXO9|PSMC2|PSMB4|C6|CUL2	http://amigo.geneontology.org/amigo/term/GO:0031146
transport vesicle	Gene Ontology	GO:0030133	20	92	5.31971e-05	0.0018916	SPX|TMED7|BET1|COPZ2|SCAMP2|CNST|PLEKHF2|NRSN2|RABEPK|ARCN1|AZIN2|TGOLN2|GALNT15|TMEM187|EXOC3L1|KDELR3|TRIP11|FGFR4|KDELR1|PLIN3	http://amigo.geneontology.org/amigo/term/GO:0030133
negative regulation of protein binding	Gene Ontology	GO:0032091	18	77	5.53793e-05	0.00195719	SORL1|BAG2|EPB41L5|ADNP|STYX|KDM1A|DAB2|PPP1CA|TDG|PRKCD|PEX14|GNB2L1|PPARA|TMBIM6|USP33|ITGB1BP1|RALB|GNL3L	http://amigo.geneontology.org/amigo/term/GO:0032091
snRNA transcription by RNA polymerase II	Gene Ontology	GO:0042795	17	70	5.889e-05	0.00206864	GTF2E1|ZNF143|NCBP1|NCBP2|VWA9|NABP2|PHAX|SNAPC1|TAF13|TAF8|RPRD1A|POLR2D|POLR2G|POLR2F|CPSF3L|POLR2I|POLR2K	http://amigo.geneontology.org/amigo/term/GO:0042795
lipid droplet	Gene Ontology	GO:0005811	20	93	6.06e-05	0.00209983	ALDH3B2|SET|SPG20|SPART|NSDHL|sdr16c5|GBF1|TMEM135|GAPDH|LMLN|RAB18|ALOX15|PNPLA7|AIFM2|PITPNM1|ZW10|AQP10|PLIN3|C2orf43|PLIN1	http://amigo.geneontology.org/amigo/term/GO:0005811
response to drug	Gene Ontology	GO:0042493	41	280	6.07251e-05	0.00209983	ALAD|HMGCS1|HMGB2|SMPD1|ARRB1|AACS|TRPA1|FECH|APOD|SRP54|S100A10|UGT1A10|ATG5|CDH1|LYN|SPINK4|LDHA|DNMT3B|SRC|MTHFR|COMT|CYBB|LTA|ADA|RHOA|SCGB1A1|SMTNL1|TBXA2R|DBI|SRP72|SRP19|ABCG5|AK3|DHODH|SLC22A12|TYMS|SRP68|RAD51|BCHE|NPFF|TGIF1	http://amigo.geneontology.org/amigo/term/GO:0042493
proton transmembrane transport	Gene Ontology	GO:1902600	22	109	6.08646e-05	0.00209983	SLC4A10|ATP6V1A|ATP5J2|ATP5O|COX6B1|SLC25A14|SLC9A7|ATP6AP1|CLCN3|NDUFA4L2|SLC46A1|ATP6V0C|ASIC5|MFSD3|COX4I2|COX7A2|UCP3|COX6A2|ATP6V1C1|SLC9B2|COX7B|COX7C	http://amigo.geneontology.org/amigo/term/GO:1902600
protein-containing complex binding	Gene Ontology	GO:0044877	48	349	6.15281e-05	0.00210093	TSN|TSG101|SKAP1|FCGR2B|PRKAA1|NFYB|ARRB2|PDCL|CLU|PINK1|FBLN1|IDE|VDAC1|SAP130|NCOA1|CNGB1|TULP3|CHRNB3|HNRNPU|CFLAR|USF1|CAPN2|COG2|YWHAB|ADM2|ITGB1|TSNAX|GUCY2F|BECN2|MTHFR|GNB1|DAB2IP|NDUFA8|POLR2D|PPARA|DET1|UBE2V1|RBX1|CALY|BCL2A1|MAX|CASP8|CD2AP|CUL2|RPS3|CTBP2|UFD1L|SLF1	http://amigo.geneontology.org/amigo/term/GO:0044877
MAPK cascade	Gene Ontology	GO:0000165	39	261	6.16526e-05	0.00210093	CCL2|CSF2RA|RASGRP4|PSMB10|PSMF1|PSMD1|FRS3|MAPK15|SPTBN2|PSMC2|PLVAP|PEBP1|TAOK1|PSMA3|MAPK6|MAPK7|YWHAB|PSMC1|DUSP7|FGF17|C6|DAB2IP|PSME3|RBX1|FGFR4|BRF1|SRPK1|FGF2|PBK|IL18|IL17RD|SETX|IL2|RHBDD3|PTPRA|PSMB6|MAK|PSMB4|ATF1	http://amigo.geneontology.org/amigo/term/GO:0000165
dendrite	Gene Ontology	GO:0030425	55	420	6.1984e-05	0.00210093	BAG2|SLC4A10|ADNP|CPEB1|PRKAA1|RPS6|BMPR1B|MAP6|ADCY10|GNB2L1|MAX|SLC4A8|SYT12|APOD|CNR2|ATXN1L|PPT1|GRK4|ALS2|MARK4|SYT11|CAPN2|ELOVL5|CHRM3|UBXN1|DHX8|ANXA3|FARP1|GNB1|NLGN4X|DAB2IP|CHRM2|LSM1|CYBB|NFASC|SNX14|CPEB3|LAMP1|CHRNA3|URI1|GOPC|MAPK8IP3|C15orf27|ERO1L|SLC8A2|ACAD9|OR10H1|SYT4|CCR2|AZIN2|ELK1|COMT|GNRH1|HTR1E|NPFF	http://amigo.geneontology.org/amigo/term/GO:0030425
microtubule binding	Gene Ontology	GO:0008017	38	252	6.41067e-05	0.00216025	MAP4|BIRC5|GAPDH|MX1|KIF17|RPS3|KIF12|MAP9|PEX14|FAM83D|GAS2L2|CCSER2|FAM175B|ARHGEF2|ALMS1|MARK4|WHAMM|REEP3|MAP1LC3B|MAPRE1|ZNF207|RMDN2|CLASP1|KIF7|SPAG5|KIF18A|MTUS1|KIF3B|KIF3C|CEP350|KIF3A|ABRAXAS2|KIF27|KATNB1|KIF13B|NEIL2|MAP6|MPP1	http://amigo.geneontology.org/amigo/term/GO:0008017
Rab GTPase binding	Gene Ontology	GO:0017137	26	143	6.45884e-05	0.0021639	SYTL4|SYTL3|HPS4|HPS6|TBC1D9B|ATP6AP1|TBC1D20|TBC1D25|RIMS4|TBC1D2B|ANXA9|ALS2|UNC13B|BICD2|KIF3A|RAB11FIP3|RAB11FIP5|RAB11FIP4|TBC1D22B|TBC1D22A|RABGGTB|TBC1D12|MYO5B|MYO5A|TBC1D10C|TBC1D15	http://amigo.geneontology.org/amigo/term/GO:0017137
visual perception	Gene Ontology	GO:0007601	33	206	6.82212e-05	0.00227247	SLC4A10|AOC2|CRYGS|OAT|PDCL|CRYBA1|PITPNA|RS1|GUCA1B|TNPO1|CYP1B1|CNGB1|PPT1|POU6F2|CLN6|DNAJC19|GUCY2F|BFSP2|POLR2D|OPA3|PAX2|BBS9|SFRP5|BBS2|GJC1|RABGGTB|RDH12|GPR98|MYO5A|ATF6|MYO7A|TYR|IMPG1	http://amigo.geneontology.org/amigo/term/GO:0007601
endoplasmic reticulum to Golgi vesicle-mediated transport	Gene Ontology	GO:0006888	31	188	6.97559e-05	0.00231032	PROS1|DCTN2|SPTBN2|SEC31A|DCTN5|TMED7|BET1|COPZ2|Arf2|PC|TBC1D20|WHAMM|PEF1|COG2|LMAN1|MIA3|ZW10|GOPC|SEC22A|VAMP7|F8|TRAPPC3|TRAPPC2|ARCN1|PREB|TRAPPC6B|GOLGB1|STX17|KDELR3|KDELR1|GBF1	http://amigo.geneontology.org/amigo/term/GO:0006888
negative regulation of phosphatase activity	Gene Ontology	GO:0010923	14	50	7.21089e-05	0.00237468	TMEM225B|PCIF1|RIMBP2|FARP1|RRP1B|MYO1D|CNST|CEP192|PPP1R26|WDR81|CASC5|CCDC8|TSKS|URI1	http://amigo.geneontology.org/amigo/term/GO:0010923
Wnt signaling pathway	Gene Ontology	GO:0016055	31	189	7.60502e-05	0.00249032	AMOTL1|FBXW11|ZRANB1|RYK|TSPAN12|RPS27A|PRKAA1|LGR6|NARF|DAB2|KREMEN1|SKP1|HMGXB4|UBA52|CSNK1D|CEBPZ|TNKS2|DDIT3|WWOX|FERMT2|BRD7|CSNK2A1|WDR61|CSNK1A1|RSPO4|LEO1|CTR9|UBB|UBC|RBX1|RNF146	http://amigo.geneontology.org/amigo/term/GO:0016055
kinetochore	Gene Ontology	GO:0000776	19	87	7.67794e-05	0.00250008	KNSTRN|ZNF207|FBXO28|FBXW11|CLASP1|INCENP|MAD1L1|PSEN2|PSEN1|NUP107|KIF18A|HNRNPU|GPATCH11|SPAG5|CENPW|ZW10|CENPT|DCTN2|PHF1	http://amigo.geneontology.org/amigo/term/GO:0000776
GTP binding	Gene Ontology	GO:0005525	50	373	7.79552e-05	0.00251814	RHOV|RAB39A|RAB4A|RSG1|EEF1A1|ARL2|UPRT|MX1|LRRK1|ARL15|MTIF2|EHD3|SEPT1|HSP90AB1|SRP54|RASL11A|SEPTIN1|TUBA1C|Arf2|TUBA1A|GNL3L|MTG1|RAB19|RAB18|RAN|SEPT14|NOLC1|ARL13A|GUCY2F|RRAGB|SEPHS1|GBP6|EFNA1|MRAS|RHOJ|RAB3B|GIMAP4|GIMD1|RHOA|RAB40B|RHOD|RAB21|RAB23|AK3|RAB28|MFN1|GNA11|RALB|TUFM|CDC42	http://amigo.geneontology.org/amigo/term/GO:0005525
centriolar satellite	Gene Ontology	GO:0034451	20	95	7.82031e-05	0.00251814	RAB11FIP3|KNSTRN|RAB11FIP5|ALDOB|SDCCAG8|ODF2L|TAF1D|SPAG5|PTPN20B|PAX2|ZNF365|CCDC113|BBS9|INADL|CCDC13|WDR62|NUDT21|PATJ|ITGB1BP1|EXOC7	http://amigo.geneontology.org/amigo/term/GO:0034451
chromosome segregation	Gene Ontology	GO:0007059	17	72	7.9386e-05	0.00254211	KNSTRN|INCENP|CIAO2B|FAM175B|USP44|ERCC2|SPAG5|ABRAXAS2|BANF1|SRPK1|RPS3|CENPW|CENPT|CEP85|NEK11|BIRC5|TOP3B	http://amigo.geneontology.org/amigo/term/GO:0007059
mRNA methylation	Gene Ontology	GO:0080009	8	15	8.04242e-05	0.0025612	METTL8|WTAP|TRMT10C|METTL3|TRMT61B|PCIF1|KIAA1429|METTL16	http://amigo.geneontology.org/amigo/term/GO:0080009
biological_process	Gene Ontology	GO:0008150	71	594	8.23883e-05	0.00260941	OXNAD1|SMIM11|SCFD2|IFT46|GIGYF1|FILIP1L|ACRBP|NRSN2|MRPS10|TMEM120B|CALU|KHDC3L|AKAP14|MKRN2|ARL15|EXOC3L2|CZIB|RNF39|TMPRSS11B|HPSE2|POPDC3|ANKRD39|C1orf123|ZBTB11|ZNF142|RPS15|RTDR1|PLA2G12A|TM4SF1|ABHD11|MT4|RAD51AP2|TMEM187|MYO1F|TMEM56|PLPBP|FLYWCH2|ZSCAN22|TMEM51|DHRS7B|PRRG4|CCDC53|TSPYL1|RCL1|KRT27|TMEM194A|CCDC6|GPATCH8|MAGEB5|GIPC2|PXMP4|C19orf10|LMNB2|TM6SF1|SBNO1|AKAP7|ITFG3|TEX28|SE…	http://amigo.geneontology.org/amigo/term/GO:0008150
cytoplasmic vesicle	Gene Ontology	GO:0031410	41	285	8.58855e-05	0.00270539	AMOTL1|FER1L5|C17orf75|AP1M2|NRSN2|MYO1D|AP3M2|MX1|MAPK15|ARRB2|ARRB1|CHMP3|HFE|TBC1D25|MAPK8IP3|CHIC1|ARHGEF2|MIB1|TRIM21|TESK1|TBC1D23|MARVELD3|PHIP|MAP1LC3B|RNASE4|CLCN3|RUFY4|GBP6|RAB3B|ARFGEF2|OCLN|RHOA|BICD2|RHOD|CALY|HPS4|RHCG|CD164L2|AZIN2|ATP6V1C1|BTK	http://amigo.geneontology.org/amigo/term/GO:0031410
cell differentiation	Gene Ontology	GO:0030154	71	596	9.03353e-05	0.00283018	EDARADD|KLRK1|HELT|HERC4|ATRAID|SPIC|CYLC1|SPATA31E1|NLRP14|TDRD12|NUDT21|TAF8|ELF5|M1AP|HLX|FHL1|ECSCR|ANGPTL6|PRAME|ITGB1BP1|STYK1|RBM11|APOLD1|POU6F2|RNF114|ARNT|SLC22A16|RPS3A|LYN|RNF151|FGF17|NR1H2|EYA2|MEA1|SRC|TDRD9|ILDR2|TSNAX|ODF4|PRRC2B|SUV39H2|TDRKH|RXRB|PAX4|FER|SRMS|PPARA|UBE2V1|CATSPERG|CLIC4|FGF2|CATSPERB|ZNF3|LRGUK|TNK1|SFRP5|ELF4|SPDEF|UNC45A|POU2F3|EGFL6|ELK1|ZNF541|ANPEP|EDAR|P…	http://amigo.geneontology.org/amigo/term/GO:0030154
tertiary granule membrane	Gene Ontology	GO:0070821	17	73	9.18096e-05	0.00286091	ATP6V0C|MGA|CD300A|CEACAM1|SLC11A1|CD47|CD33|SLC2A3|ATP6AP2|CYBB|SNAP25|LAIR1|SIGLEC5|CLU|SNAP23|FPR2|SERPINB6	http://amigo.geneontology.org/amigo/term/GO:0070821
execution phase of apoptosis	Gene Ontology	GO:0097194	10	26	9.23713e-05	0.00286302	ETFA|CASP7|CECR2|CASP1|CASP8|CASP9|CFLAR|CASP14|AIFM3|TAOK1	http://amigo.geneontology.org/amigo/term/GO:0097194
ceramide biosynthetic process	Gene Ontology	GO:0046513	11	32	9.47633e-05	0.00290608	DEGS1|CERS4|CERS2|ASAH1|TLCD3B|SMPD4|SMPD1|SGMS2|SPTLC1|SAMD8|CERS3	http://amigo.geneontology.org/amigo/term/GO:0046513
oogenesis	Gene Ontology	GO:0048477	11	32	9.47633e-05	0.00290608	SRC|KASH5|KMT2D|CCDC36|NANOS2|PAQR5|FMN2|SPO11|MCMDC2|SEBOX|MEI4	http://amigo.geneontology.org/amigo/term/GO:0048477
positive regulation of cell population proliferation	Gene Ontology	GO:0008284	62	501	9.53144e-05	0.00290759	PTH1R|SPHK2|GHRH|PFDN1|TIMP1|BIRC5|PRKAA1|CNBP|PLA2G1B|ARRB1|PDCD10|S100A13|HPSE2|ITGB1BP1|SSR1|IL7|PRAME|S1PR2|MPP1|CNOT8|STOX1|PHIP|CX3CL1|IL2|LYN|FGF17|NOLC1|FBXO31|ITGB1|SIRT1|DHPS|KMT2D|TET1|CD47|NCCRP1|FER|RPS15A|MAPK15|RPS4X|CCPG1|FGFR4|CKLF|FGF2|TCL1A|PROK1|AKIRIN2|SLAMF1|HLX|CTSH|PRAMEF8|AVPR2|PRAMEF12|AIF1|SPDYA|CDK2|BST1|WDR77|DDRGK1|ATF1|MATK|GLP2R|COX17	http://amigo.geneontology.org/amigo/term/GO:0008284
ATPase activity	Gene Ontology	GO:0016887	35	229	9.63947e-05	0.00292515	ATF7IP|KIF17|NLRP10|KIF12|IDE|MPP1|MYH9|KIF3C|TOR3A|PSMC1|PSMC2|ABCB8|ABCD4|DHX9|TDRD9|KIF7|KIF18A|BLM|ABCB11|CLU|GET3|KIF3B|ABCB9|ABCC10|KIF3A|ABCA12|ABCG5|ATP5F1E|KIF27|ABCA7|KIF13B|ABCC8|ABCC5|NVL|TOR2A	http://amigo.geneontology.org/amigo/term/GO:0016887
cell-cell junction	Gene Ontology	GO:0005911	30	183	9.91867e-05	0.00297615	LIN7B|SDCCAG8|SKAP1|LIMS2|MAPK15|LIMS1|NPHP4|HEG1|ECT2|WASF2|IGSF11|CEACAM1|PERP|ASIP|CLIC4|AQP3|PRKCD|PTPRO|DAG1|CFL1|OCLN|FGFR4|CTNNA1|COL17A1|NCK1|CNN2|TUBA|CD2AP|STEAP1|CDC42	http://amigo.geneontology.org/amigo/term/GO:0005911
response to ionizing radiation	Gene Ontology	GO:0010212	13	45	9.93422e-05	0.00297615	DNMT3B|H2AX|ALAD|ABCG5|RNF168|RNF8|DEPDC1B|RAD51|C5orf45|BRE|NABP2|NHEJ1|LZIC	http://amigo.geneontology.org/amigo/term/GO:0010212
trans-Golgi network	Gene Ontology	GO:0005802	29	174	9.96158e-05	0.00297615	CNST|C17orf75|SMPD4|ATP7A|SORL1|TGOLN2|SLC9A7|ATP8B1|TBC1D23|SYT11|PHIP|NMNAT2|RAB21|DPY30|SYT12|CDH1|ARFGEF2|CHST3|TRAPPC9|SNAP25|VAMP7|AZIN2|ATP8B3|STX10|TRAPPC6B|CHID1|GBF1|TMEM230|VPS54	http://amigo.geneontology.org/amigo/term/GO:0005802
virion assembly	Gene Ontology	GO:0019068	7	11	0.000100468	0.00298621	SPCS1|RPS27A|UBA52|TBC1D20|UBB|UBC|PPIA	http://amigo.geneontology.org/amigo/term/GO:0019068
flavin adenine dinucleotide binding	Gene Ontology	GO:0050660	15	59	0.000101877	0.00301265	IVD|KDM1A|GFER|FMO1|ETFA|MTHFR|ACAD9|AIFM2|CYBB|ACOX2|ACADS|DUS3L|AIFM3|DUS4L|TXNRD1	http://amigo.geneontology.org/amigo/term/GO:0050660
positive regulation of proteasomal ubiquitin-dependent protein catabolic process	Gene Ontology	GO:0032436	17	74	0.000105909	0.00311597	BAG2|DAB2|CSNK1A1|CHFR|NUB1|RBX1|PSEN1|SUMO2|GNB2L1|FBXO22|CSNK1D|PIAS1|RNF144B|DDRGK1|DET1|CLU|RNF19B	http://amigo.geneontology.org/amigo/term/GO:0032436
nucleotide-binding oligomerization domain containing signaling pathway	Gene Ontology	GO:0070423	9	21	0.000107395	0.00314376	UBB|TAB2|RPS27A|CASP8|UBA52|CCK|UBC|IRAK2|UBE2V1	http://amigo.geneontology.org/amigo/term/GO:0070423
cellular response to hypoxia	Gene Ontology	GO:0071456	22	114	0.00010798	0.00314498	CPEB1|PRKAA1|FMN2|FABP1|PINK1|ATP7A|CFLAR|ACAA2|SCN2A|SRC|SIRT1|AQP3|SIRT4|HBA|SUV39H2|GNB1|COX4I2|BRF1|MDM4|ERO1L|AK3|MPL	http://amigo.geneontology.org/amigo/term/GO:0071456
7-methylguanosine mRNA capping	Gene Ontology	GO:0006370	11	33	0.000118726	0.00338268	NCBP1|NCBP2|SUPT5H|ERCC2|RAMAC|POLR2D|POLR2G|POLR2F|POLR2I|GTF2H1|POLR2K	http://amigo.geneontology.org/amigo/term/GO:0006370
nucleotide binding	Gene Ontology	GO:0000166	15	60	0.000119512	0.00338268	AKAP7|POMP|TYMS|RMI1|NAXE|ORC5|VPS11|NT5C2|POLR2D|PRTFDC1|HINT1|GDPGP1|CHFR|SLC27A1|ORC4	http://amigo.geneontology.org/amigo/term/GO:0000166
non-membrane spanning protein tyrosine kinase activity	Gene Ontology	GO:0004715	13	46	0.000119643	0.00338268	SRC|TNK1|TXK|STYK1|EIF2AK2|PRKCD|SRMS|FER|CCK|CLK1|LYN|MATK|BTK	http://amigo.geneontology.org/amigo/term/GO:0004715
RNA metabolic process	Gene Ontology	GO:0016070	13	46	0.000119643	0.00338268	WTAP|METTL3|NCBP1|NCBP2|HNRNPA1|HNRNPU|DDX54|LSM1|POLR2D|POLR2G|POLR2F|POLR2I|POLR2K	http://amigo.geneontology.org/amigo/term/GO:0016070
cerebellum development	Gene Ontology	GO:0021549	13	46	0.000119643	0.00338268	GBX1|NCOA1|SSTR2|PSEN1|NLGN4X|FCGR2B|ATIC|CNTN1|TTBK2|GART|LPAR1|AIF1|C5orf42	http://amigo.geneontology.org/amigo/term/GO:0021549
negative regulation of protein kinase B signaling	Gene Ontology	GO:0051898	13	46	0.000119643	0.00338268	SIRT1|THEM4|SFRP5|OTUD3|GNB2L1|DDIT3|ARRB2|DAG1|CEBPZ|CRYBA1|MUL1|LEMD2|PHLDA3	http://amigo.geneontology.org/amigo/term/GO:0051898
axon	Gene Ontology	GO:0030424	43	310	0.000121835	0.00341239	BAG2|KLHL24|STX1B|ADNP|MAP4|MYO1D|HBA|SLC38A7|PRKAA1|MX1|CNTN6|CHAT|PINK1|MAP9|NEK3|PSEN2|PSEN1|ATP6AP2|SYT12|SCN2A|SYT11|NEXN|NMNAT2|BSG|SETX|ANXA3|MAP6|DAB2IP|LSM1|COMT|ADAM21|DDC|RHOA|MAPK8IP3|SLC8A2|SYT4|ZPR1|AZIN2|KIF13B|WDFY3|PPT1|LPAR3|MUL1	http://amigo.geneontology.org/amigo/term/GO:0030424
antigen processing and presentation of exogenous peptide antigen via MHC class I, TAP-dependent	Gene Ontology	GO:0002479	17	75	0.000121871	0.00341239	NCF2|PSMB10|PSMF1|SNAP23|PSMD1|HLA-F|PSME3|CYBB|PSMA3|FCGR1A|PSMB6|PSMC1|PSMC2|PSMB4|HFE|C6|CD207	http://amigo.geneontology.org/amigo/term/GO:0002479
vesicle-mediated transport	Gene Ontology	GO:0016192	26	150	0.000128068	0.00356867	SCFD2|NECAP1|AP1M2|AP3M2|FMN2|KIF17|SPTBN2|SYT12|AP3B2|AP4S1|Arf2|PLIN3|TBC1D23|SYT11|AP1B1|EXOC2|CECR2|BVES|RTN3|MAPK8IP3|RAB11FIP3|VAMP7|SFT2D1|SYT4|MYO5B|MYO5A	http://amigo.geneontology.org/amigo/term/GO:0016192
rRNA binding	Gene Ontology	GO:0019843	12	40	0.000135522	0.0037404	FASTKD5|RNASE4|RPL23A|RPL9|RPL37|RPF2|MRPS17|DIEXF|RPS5|NGRN|RPS4X|NOL12	http://amigo.geneontology.org/amigo/term/GO:0019843
positive regulation of protein import into nucleus	Gene Ontology	GO:0042307	12	40	0.000135522	0.0037404	NUTF2|ECT2|RAN|PSEN1|ZPR1|PRKCD|HSP90AB1|RBM22|PIK3R2|DMAP1|CDH1|EFCAB7	http://amigo.geneontology.org/amigo/term/GO:0042307
transcription by RNA polymerase II	Gene Ontology	GO:0006366	30	187	0.000139097	0.00382088	NCBP1|NCBP2|ERCC2|TAF13|GMEB2|TAF10|ARRB2|TAF15|ARRB1|GCM1|NFX1|SUPT5H|POU6F2|GTF2A1L|ATOH1|WDR61|GTF2E1|GTF2H1|POLR2D|POLR2G|POLR2F|NFRKB|TRIP11|POLR2I|POLR2K|TAF1A|LMO4|ABT1|LEO1|CTR9	http://amigo.geneontology.org/amigo/term/GO:0006366
serine-type endopeptidase activity	Gene Ontology	GO:0004252	28	169	0.000141978	0.00387336	CTRL|KLK13|KLK11|CELA2A|KLK15|CNTN1|TMPRSS11B|TMPRSS11D|PC|CTSH|TMPRSS9|PARL|TMPRSS2|PRSS58|TMPRSS6|TMPRSS7|KLK1|CTRB1|KLK5|TMPRSS15|KLK9|GZMM|RHBDL2|RHBDF1|PRSS27|RHBDD3|MMP8|MMP7	http://amigo.geneontology.org/amigo/term/GO:0004252
translation factor activity, RNA binding	Gene Ontology	GO:0008135	9	22	0.000142344	0.00387336	EEF2K|EIF1|EIF1AX|CPEB3|MTIF3|MTIF2|CPEB1|EIF2S2|EIF4H	http://amigo.geneontology.org/amigo/term/GO:0008135
intracellular protein transport	Gene Ontology	GO:0006886	39	273	0.000143245	0.00387967	CD74|SYTL4|TBC1D22A|C17orf75|SYNRG|AP3M2|SLU7|SCFD2|ARCN1|SEC31A|TMED7|COPZ2|SYTL3|STX10|Arf2|ARHGEF2|RAB19|RAB18|TBC1D25|PHIP|AP1B1|SNAPIN|TBC1D2B|STX1B|AP3B2|RAB21|RAB23|RAB28|MYO7A|EIF2D|PICK1|VPS11|TBC1D9B|TBC1D22B|STX12|STX17|TBC1D12|TBC1D10C|TBC1D15	http://amigo.geneontology.org/amigo/term/GO:0006886
endosome	Gene Ontology	GO:0005768	41	293	0.000146245	0.00394248	TSG101|SYTL4|STS|LAPTM4B|HMGB1|MYO1D|ARRB2|ARRB1|PLIN3|SLC30A3|SORL1|GAPVD1|RAB4A|TGOLN2|CLCN3|RFTN1|CDH1|BDKRB1|CALCRL|PKN1|RABEPK|EPN3|ABCB11|RAB3B|SLC26A7|RHOA|RAB40B|RAB11FIP3|CALY|ZNRF1|RAB11FIP4|AVPR2|VPS11|TCN2|CDK2|RAB21|FGFR4|STEAP1|SMPD1|LPAR1|IL15RA	http://amigo.geneontology.org/amigo/term/GO:0005768
mRNA cis splicing, via spliceosome	Gene Ontology	GO:0045292	10	28	0.000151827	0.00405525	DCPS|SRSF5|NCBP1|NCBP2|PRPF40B|RBM22|SRSF12|CACTIN|RBM19|CWC15	http://amigo.geneontology.org/amigo/term/GO:0045292
regulation of mitochondrial membrane potential	Gene Ontology	GO:0051881	10	28	0.000151827	0.00405525	SPART|SPG20|SLC25A36|STOX1|PPA2|UBB|PINK1|PRELID1|MUL1|BCO2	http://amigo.geneontology.org/amigo/term/GO:0051881
apical plasma membrane	Gene Ontology	GO:0016324	47	354	0.000153088	0.00407017	PTH1R|AMOTL1|ATP6V1A|SLC4A10|PRKAA1|SHROOM2|AKR1A1|ADCY10|SLC5A8|PATJ|ATP7A|SPTBN2|HSP90AB1|TNPO1|PSEN2|PSEN1|ATP6AP2|CEACAM1|RAB18|SLC34A2|SCNN1B|SIPA1L3|AQP10|SLC46A1|ASIP|TMEM114|CUBN|MREG|ABCB11|PROM1|PLB1|OCLN|MGA|SLC9B2|CYP4A11|ABCG5|RHCG|MYO7A|CDHR2|GM2A|SLC22A12|SLC17A1|ATP8B1|INADL|ABCC5|WDPCP|SLC22A8	http://amigo.geneontology.org/amigo/term/GO:0016324
ribosomal small subunit assembly	Gene Ontology	GO:0000028	8	17	0.000157168	0.00415184	RPS27|RPS10|RPS15|RPSA|RPS14|RPS28|RPS5|RPS27L	http://amigo.geneontology.org/amigo/term/GO:0000028
autophagy	Gene Ontology	GO:0006914	23	126	0.000157592	0.00415184	RAB39A|EVA1A|HMGB1|RUBCN|SYT12|SYT11|TBC1D25|ATG5|MAP1LC3B|ULK3|SUPT20H|LRSAM1|BECN2|RNF41|ATG10|USP10|TMBIM6|C19orf12|TOLLIP|DEPP1|ATG4A|VPS11|TRIM5	http://amigo.geneontology.org/amigo/term/GO:0006914
cytoplasmic ribonucleoprotein granule	Gene Ontology	GO:0036464	17	77	0.000160222	0.00420202	CTSH|DHX9|MYH1|RPL6|TUBA1A|RPLP0|HNRNPU|RPS4X|RPS6|PITPNM1|UPF2|SERPINB1|PSMC2|ASIP|ZC3H12B|POLI|CDC42	http://amigo.geneontology.org/amigo/term/GO:0036464
hydrolase activity	Gene Ontology	GO:0016787	18	85	0.000163818	0.00427698	CPSF3L|RBBP9|ENPP5|KLK13|IDI1|PGAM1|NCEH1|GPR98|AADAC|HINT1|GDPGP1|CLYBL|CLU|NUDT21|ABHD11|ACMSD|AADACL3|NUDT17	http://amigo.geneontology.org/amigo/term/GO:0016787
transcription factor binding	Gene Ontology	GO:0008134	44	325	0.000166217	0.00432014	KDM1A|HMGB3|TDG|HMGB1|PPARA|USP7|RPS3|ARRB1|GCM1|PAXBP1|CHCHD2|DAXX|BRD7|HCFC2|sdr16c5|SOX10|ARHGEF2|HMGB2|CEBPZ|MAPK9|EYA2|SIRT1|DDIT3|TFAM|NOLC1|PELP1|SALL4|UBA2|NIF3L1|SUFU|BRF1|PAX2|RBX1|E2F6|ZNF296|TBL1X|ARID5A|ARNT|HES4|TRAPPC2|LMO4|STK4|PPP1R13L|NAB1	http://amigo.geneontology.org/amigo/term/GO:0008134
actin binding	Gene Ontology	GO:0003779	38	266	0.000172917	0.00447423	EPB41L1|TMOD3|TMOD2|MYO1F|ENAH|FMN2|SHROOM2|TNNC1|LDB3|SPTBN2|RNASE4|WASF2|BAIAP2L1|MYH9|GMFB|HNRNPU|CAP2|CEACAM1|DNASE1|WHAMM|FBXO25|TRPM7|ITGB1|PDLIM5|DIAPH1|PHACTR2|MED28|ANLN|KIF18A|SERPINB8|DAG1|SYNPO2L|CNN2|LSP1|LMO4|MYLK|WIPF2|STK38L	http://amigo.geneontology.org/amigo/term/GO:0003779
protein serine/threonine kinase activity	Gene Ontology	GO:0004674	47	357	0.00018214	0.00469193	MKNK1|PRKAA1|BMPR1B|CCK|PINK1|PIK3CG|NEK11|RPS6KB2|NEK4|NEK5|NEK3|PIK3CA|CDK16|ADCK1|MARK4|CSNK1D|MAPK6|CSNK2A1|IRAK2|GAK|TRPM7|TESK1|ULK3|VRK3|VRK2|PKN1|PRKCD|STK4|DCLK3|TTBK2|SBK1|SRPK1|TAOK1|PBK|LRRK1|CSNK1A1|EIF2AK3|EIF2AK2|EIF2AK4|CDK2|MAP3K13|IRAK4|PAK4|CLK1|CLK4|STK38L|PSKH1	http://amigo.geneontology.org/amigo/term/GO:0004674
nucleic acid binding	Gene Ontology	GO:0003676	25	145	0.000183652	0.00470994	RECQL5|ENOX1|ZCCHC10|EHD3|RCAN1|PSPC1|REXO1|ENOX2|TDRD12|POLR3K|SAP130|RCN2|SCAPER|DSC1|GPATCH11|ZNF814|DHX8|RNASE4|RNASE9|RAE1|POLR2I|RNASE11|RNASE10|ERI2|RNASE1	http://amigo.geneontology.org/amigo/term/GO:0003676
mitochondrial translational elongation	Gene Ontology	GO:0070125	18	86	0.000185819	0.00474453	MRPL37|CHCHD1|MRPL22|OXA1L|MRPS36|MRPS31|MRPS30|MRPS33|MRPS18A|MRPS17|MRPL42|MRPL4|MRPL57|MRPL17|MRPS10|MRPL54|MRPS14|TUFM	http://amigo.geneontology.org/amigo/term/GO:0070125
heterotypic cell-cell adhesion	Gene Ontology	GO:0034113	10	29	0.000191963	0.0048799	ITGB1|CD1D|RNASE10|ITGB7|RNASE9|CD58|NFASC|PERP|PTPRC|CD47	http://amigo.geneontology.org/amigo/term/GO:0034113
nuclear envelope	Gene Ontology	GO:0005635	29	182	0.000197082	0.00498815	FBXW11|ATRAID|LMNTD1|TRPC7|LEMD2|BANF1|MAD1L1|NUP107|DNASE1|NDC1|RAB40B|TOR3A|UBXN4|TNKS2|SIRT1|VRK2|CYBB|IPO7|POLR2M|SCGB1A1|BICD2|TYRO3|TMEM194A|SMPD4|RAN|WDFY3|CSE1L|ATF6|TOR2A	http://amigo.geneontology.org/amigo/term/GO:0005635
estrogen receptor binding	Gene Ontology	GO:0030331	12	42	0.000198753	0.00500857	SRC|NCOA1|NCOA6|ARID5A|CCDC62|TAF10|DDX54|ZNF366|DCAF13|PADI2|ARRB1|CNOT1	http://amigo.geneontology.org/amigo/term/GO:0030331
transcription, DNA-templated	Gene Ontology	GO:0006351	18	87	0.00021036	0.00527814	MLF1|HINFP|GPBP1L1|ptma|LIN9|PHF3|POLR2D|POLR2G|CNOT8|polr1d|POLR2F|POLR3A|BAZ2A|TCEANC|PPP1R13L|POLR2I|XAB2|POLR2K	http://amigo.geneontology.org/amigo/term/GO:0006351
fibrillar center	Gene Ontology	GO:0001650	23	129	0.000213078	0.00529314	RPP38|PSPC1|POLR1E|DAB2|FBLL1|PEX14|CHCHD1|CNGB1|BTBD10|APEX2|STOX1|TXNRD1|HEATR1|NOLC1|POLR2F|HERC4|COIL|IP6K2|CD2AP|LEO1|DKC1|NHEJ1|FBL	http://amigo.geneontology.org/amigo/term/GO:0001650
regulation of reactive oxygen species metabolic process	Gene Ontology	GO:2000377	8	18	0.000213698	0.00529314	CYP1B1|Arf2|PARL|EIF6|RNF41|BCO2|PINK1|COQ7	http://amigo.geneontology.org/amigo/term/GO:2000377
N-acyltransferase activity	Gene Ontology	GO:0016410	8	18	0.000213698	0.00529314	CERS4|CERS2|CERS3|GLYATL2|GLYATL3|RARRES3|PLAAT1|PLAAT3	http://amigo.geneontology.org/amigo/term/GO:0016410
DNA-directed 5'-3' RNA polymerase activity	Gene Ontology	GO:0003899	11	36	0.000223753	0.00551861	POLR1B|POLR2D|POLR2G|POLR2F|polr1d|POLR1E|POLR3A|POLR2M|POLR2I|POLR3K|POLR2K	http://amigo.geneontology.org/amigo/term/GO:0003899
positive regulation of protein ubiquitination	Gene Ontology	GO:0031398	16	72	0.000231675	0.00568979	PTTG1IP|PELI1|CCK|C1orf106|AVPR2|ARRB1|AIMP2|NDFIP2|ARRB2|UBE2L3|UBB|RNF111|PINK1|CHFR|MAPK9|CDK5RAP3	http://amigo.geneontology.org/amigo/term/GO:0031398
U2-type catalytic step 2 spliceosome	Gene Ontology	GO:0071007	10	30	0.000240645	0.00588515	DHX8|SNRPG|CRNKL1|PPIL1|RBM22|BUD31|SNRPF|XAB2|CWC15|SNRPE	http://amigo.geneontology.org/amigo/term/GO:0071007
transcription corepressor activity	Gene Ontology	GO:0003714	30	194	0.000244524	0.00595488	TSG101|FOXP3|TLE6|ATF7IP|EZH1|PEX14|NCOR1|DAXX|sdr16c5|HNRNPU|DDX54|SAP18|MTA2|DNMT3B|SIRT1|DMAP1|ZNF366|SUFU|UBE2V1|BRD7|URI1|TBL1X|TBL1XR1|ARID5A|PARP14|C1D|PIAS1|ZNF541|CTBP2|PPP1R13L	http://amigo.geneontology.org/amigo/term/GO:0003714
kinase binding	Gene Ontology	GO:0019900	19	97	0.000262022	0.00635431	TAX1BP1|SRC|MYOM1|HSP90AB1|RQCD1|TOLLIP|CASP1|CD160|LAPTM4B|DAB2IP|PRKCD|LDHA|CEACAM1|PFKL|RPS3|EEF1A1|ATF5|C2orf44|PDE8A	http://amigo.geneontology.org/amigo/term/GO:0019900
lipid metabolic process	Gene Ontology	GO:0006629	24	140	0.000263391	0.00636088	HSD17B10|ALDH3B2|FABP6|ALOX15|ALOX12|PITPNA|DPEP2|PLIN1|APOD|KBTBD2|LIPT1|APOL5|TPRA1|NR1H2|HMGCS1|HMGCL|MOGAT2|PPARA|CLU|UCP3|APOC4|PITPNM1|GDPD4|FAR2	http://amigo.geneontology.org/amigo/term/GO:0006629
microtubule-based movement	Gene Ontology	GO:0007018	17	81	0.000269502	0.00645468	DNAI1|DNAH2|KIF3C|DNAI2|KIF7|KIF27|KIF18A|MPP1|WDR34|KIF13B|KIF17|KIF12|DNAH1|DYNLRB1|KIF3B|BICD2|KIF3A	http://amigo.geneontology.org/amigo/term/GO:0007018
endopeptidase activity	Gene Ontology	GO:0004175	17	81	0.000269502	0.00645468	CTSH|IDE|NAPSA|CASP1|PSEN2|PSEN1|PARL|PSMD1|CELA2A|PSMB10|PSMA3|RHBDD3|MMP8|PSMB6|MMP7|PSMB4|C6	http://amigo.geneontology.org/amigo/term/GO:0004175
brush border membrane	Gene Ontology	GO:0031526	14	58	0.000271585	0.0064778	PTH1R|HSP90AB1|CUBN|CDHR2|SLC28A1|SLC22A12|PEX19|ATP8B1|SLC34A2|PLB1|B4GALT1|BSG|ATP7A|SLC46A1	http://amigo.geneontology.org/amigo/term/GO:0031526
vesicle fusion	Gene Ontology	GO:0006906	11	37	0.0002728	0.00648011	SNAP25|FER1L5|SYT11|VAMP7|SNAP23|STX1B|SYT4|SYT12|STX10|STX12|STX17	http://amigo.geneontology.org/amigo/term/GO:0006906
positive regulation of monocyte chemotaxis	Gene Ontology	GO:0090026	8	19	0.000285872	0.0067629	CCL1|HMGB1|AIF1|CCR1|CCR2|S100A7|DEFB124|FPR2	http://amigo.geneontology.org/amigo/term/GO:0090026
MyD88-dependent toll-like receptor signaling pathway	Gene Ontology	GO:0002755	10	31	0.000299254	0.00705071	TLR5|TAB2|RPS27A|UBA52|CD14|IRAK4|UBB|UBC|IRAK2|BTK	http://amigo.geneontology.org/amigo/term/GO:0002755
calcium-mediated signaling	Gene Ontology	GO:0019722	17	82	0.000305277	0.0071635	RCN3|RCN2|CX3CR1|Calm2|FPR2|EIF2AK3|RYR2|CHRM3|ACKR2|CCR1|CCR2|CALM3|CCR4|CCR9|P2RX4|BTK|MCTP2	http://amigo.geneontology.org/amigo/term/GO:0019722
homologous chromosome pairing at meiosis	Gene Ontology	GO:0007129	9	25	0.0003083	0.00717634	MEIOB|KASH5|MAJIN|TERB2|MSH4|NDC1|TERB1|CCDC36|MEI4	http://amigo.geneontology.org/amigo/term/GO:0007129
global genome nucleotide-excision repair	Gene Ontology	GO:0070911	9	25	0.0003083	0.00717634	RBX1|ERCC2|RPS27A|ERCC4|UBA52|UBB|UBC|RNF111|GTF2H1	http://amigo.geneontology.org/amigo/term/GO:0070911
ion channel binding	Gene Ontology	GO:0044325	23	133	0.000313513	0.00726849	BAG2|ABCC8|ARRB1|S100A10|VDAC1|CALM3|RYR2|HSP90AB1|FHL1|RIMS4|RNF207|LYN|SRC|Calm2|DIAPH1|SRI|USP10|GOPC|PACS2|DBI|TRAPPC2|AKAP9|FKBP1B	http://amigo.geneontology.org/amigo/term/GO:0044325
cell-cell adhesion	Gene Ontology	GO:0098609	24	142	0.000316556	0.00728079	TMOD3|COL8A2|CD58|CD33|LIMS2|LIMS1|NPHP4|BAIAP2L1|SYNJ2BP|PERP|TTYH1|CX3CL1|PDLIM5|ANXA9|VNN1|SRC|CDH1|PPP1CA|CDHR2|CD2AP|GPR98|PAK4|PSEN1|ELMO2	http://amigo.geneontology.org/amigo/term/GO:0098609
cell cortex	Gene Ontology	GO:0005938	24	142	0.000316556	0.00728079	ERMN|MYO1D|KDF1|FMN2|CORO1C|ECT2|PSEN2|GRK4|STOX1|AGTRAP|ASIP|CLASP1|SPRR4|BFSP2|FERMT2|FRMPD1|HMCN2|RHOA|RHOD|PFN4|FER|WDPCP|MYO7A|PSEN1	http://amigo.geneontology.org/amigo/term/GO:0005938
melanosome	Gene Ontology	GO:0042470	19	99	0.000327995	0.00751407	ITGB1|AHCY|RAN|MYO7A|MREG|PRDX1|CALU|HSP90AB1|HPS4|SI|SERPINF1|TYR|LAMP1|YWHAB|SLC1A5|MYO5A|BSG|CTNS|PMEL	http://amigo.geneontology.org/amigo/term/GO:0042470
negative regulation of catalytic activity	Gene Ontology	GO:0043086	13	52	0.000332929	0.00759708	PINLYP|ANXA3|SCGB1A1|PRPSAP1|ANXA4|STYX|ANXA9|TIMP1|NOSIP|IL7|UGT1A10|UGT1A7|APBA3	http://amigo.geneontology.org/amigo/term/GO:0043086
cell chemotaxis	Gene Ontology	GO:0060326	15	67	0.00033523	0.00761958	PLXNB3|CX3CR1|CCR1|HMGB2|HMGB1|PRKCD|ACKR2|CCL21|CCR2|ARRB2|CCR4|CX3CL1|CCR9|LPAR1|ELMO2	http://amigo.geneontology.org/amigo/term/GO:0060326
phagocytosis	Gene Ontology	GO:0006909	14	60	0.000365334	0.00827139	ITGB1|PLD4|ANXA3|SLC11A1|EIF2AK2|RUBCN|CORO1C|ABCA7|CD14|C1ORF43|SLAMF1|MERTK|NCF2|TYRO3	http://amigo.geneontology.org/amigo/term/GO:0006909
transcription coactivator activity	Gene Ontology	GO:0003713	35	248	0.000372359	0.00839763	SMARCC1|RRP1B|HMGB2|HMGB1|COPS5|UBE2L3|ARRB1|DAXX|SERTAD2|NCOA1|NCOA6|HCFC2|MAML1|TADA2A|SS18L2|GTF2A1L|CEBPZ|CITED1|MTA2|DHX9|SIRT1|DDIT3|KMT2D|USP16|SMARCD2|TRIP11|BRD7|CTBP2|POU2AF1|ARID1B|SUB1|ABT1|WWOX|MAK|PHF1	http://amigo.geneontology.org/amigo/term/GO:0003713
telomerase holoenzyme complex	Gene Ontology	GO:0005697	8	20	0.000376777	0.00843166	SMG7|GNL3L|CNGB1|HNRNPU|NOP10|DKC1|NVL|SNRPE	http://amigo.geneontology.org/amigo/term/GO:0005697
error-prone translesion synthesis	Gene Ontology	GO:0042276	8	20	0.000376777	0.00843166	RFC4|RPS27A|RPA2|UBA52|POLE2|UBB|UBC|POLI	http://amigo.geneontology.org/amigo/term/GO:0042276
mRNA binding	Gene Ontology	GO:0003729	30	200	0.000386216	0.00857224	TSN|NANOS2|NCBP1|NCBP2|DHX9|GRSF1|NOVA2|FUBP1|EIF6|CNBP|RPS5|PUM1|RPS3|NUDT21|ZC3H12B|EIF2S2|rps26|SUPT5H|RPL13A|LSM14B|SRSF5|NSRP1|LSM1|BRF1|YTHDC1|METTL3|ADARB1|RBM25|G3BP1|A1CF	http://amigo.geneontology.org/amigo/term/GO:0003729
multicellular organism growth	Gene Ontology	GO:0035264	17	84	0.000389322	0.00857224	SLC4A10|CLIC4|PPP1R13L|HEG1|TNKS2|HELT|TAF10|ERCC2|RMI1|ANKRD11|ADARB1|OSM|PHIP|ATF5|BRF1|SPTBN2|TBL1XR1	http://amigo.geneontology.org/amigo/term/GO:0035264
phospholipase A2 activity consuming 1,2-dioleoylphosphatidylethanolamine)	Gene Ontology	GO:0102568	9	26	0.000390454	0.00857224	PLA2G15|PLA2G12A|RARRES3|PRX|PLA2G1B|PLB1|ABHD3|PLAAT1|PLAAT3	http://amigo.geneontology.org/amigo/term/GO:0102568
phospholipase A2 activity (consuming 1,2-dipalmitoylphosphatidylcholine)	Gene Ontology	GO:0102567	9	26	0.000390454	0.00857224	PLA2G15|PLA2G12A|RARRES3|PRX|PLA2G1B|PLB1|ABHD3|PLAAT1|PLAAT3	http://amigo.geneontology.org/amigo/term/GO:0102567
protein kinase A regulatory subunit binding	Gene Ontology	GO:0034237	9	26	0.000390454	0.00857224	AKAP7|WASF2|RYR2|AKAP9|ACBD3|AKAP14|GSKIP|ARFGEF2|PJA2	http://amigo.geneontology.org/amigo/term/GO:0034237
external side of plasma membrane	Gene Ontology	GO:0009897	49	392	0.000395867	0.00865828	CD74|ENOX1|CD1D|ENOX2|CD1B|BTN3A3|HFE|CD33|HLA-F|CCR1|CCR2|CSF2RA|CCR4|KLRD1|CCR9|IDE|CD79B|TNFRSF18|CD79A|DNAI2|BTN1A1|SPA17|ATP6AP2|SCNN1B|B4GALT1|ANPEP|ITGB1|HEG1|CLCN3|FCGR2B|CD69|ADAM21|DAG1|LAMP1|ADA|PDCD1LG2|BTNL2|FCGR3|KCNJ5|CX3CR1|BTF3|KLRK1|CAPN2|ACKR2|CD14|PTPRC|ULBP3|CD19|ADAM20	http://amigo.geneontology.org/amigo/term/GO:0009897
regulation of cilium assembly	Gene Ontology	GO:1902017	12	46	0.000402524	0.00877079	TBC1D2B|IFT140|TBC1D20|SDCCAG8|TBC1D22B|TBC1D22A|TBC1D9B|MAPK15|TBC1D19|ATG5|TBC1D10C|TBC1D15	http://amigo.geneontology.org/amigo/term/GO:1902017
1-acyl-2-lysophosphatidylserine acylhydrolase activity	Gene Ontology	GO:0052740	6	10	0.0004058	0.00877618	PLA2G15|LIPH|RARRES3|ABHD3|PLAAT1|PLAAT3	http://amigo.geneontology.org/amigo/term/GO:0052740
tetrahydrofolate interconversion	Gene Ontology	GO:0035999	6	10	0.0004058	0.00877618	MTHFD2|MTHFD1|MTHFR|MTHFS|TYMS|SHMT1	http://amigo.geneontology.org/amigo/term/GO:0035999
positive regulation of canonical Wnt signaling pathway	Gene Ontology	GO:0090263	24	145	0.000413994	0.00892011	USP8|RECK|LGR6|PSMB10|PSMF1|PSMD1|GSKIP|LRRK1|PSMA3|CSNK1D|PSMC1|PSMC2|TNKS2|C6|SRC|PSME3|PRDM15|TBL1X|TBL1XR1|FRAT1|KANK1|PSMB6|PSMB4|RNF146	http://amigo.geneontology.org/amigo/term/GO:0090263
lipid transport	Gene Ontology	GO:0006869	14	61	0.000421752	0.00905361	DBI|ABCA12|GULP1|APOO|GM2A|APOD|MFSD2B|FABP6|ABCA7|SPNS3|APOC4|APOL6|APOL5|APOLD1	http://amigo.geneontology.org/amigo/term/GO:0006869
acrosomal vesicle	Gene Ontology	GO:0001669	18	93	0.0004258	0.00910677	LRGUK|TBXA2R|SPACA7|DKKL1|NCF2|ACRBP|SPACA4|CAPN11|TEX101|LYZL4|GLIPR1L1|CASC5|ABHD2|SPINK2|SV2B|CTNNA1|CSNK2A1|FABP9	http://amigo.geneontology.org/amigo/term/GO:0001669
peptidase activity	Gene Ontology	GO:0008233	17	85	0.000438361	0.00934095	CTSH|CASP7|NAPSA|SPCS1|SPG7|RNF2|CAPN11|UNC5CL|LMLN|KLK5|MMP8|TMPRSS11D|CASP8|CASP9|PM20D1|CNDP2|FOLH1	http://amigo.geneontology.org/amigo/term/GO:0008233
chemotaxis	Gene Ontology	GO:0006935	21	119	0.000442412	0.00938264	CCL2|CXCL11|ECSCR|CX3CR1|DEFA1|FPR2|CCL8|CCL13|ACKR2|FGF2|C5AR2|CCR1|CCR2|C5AR1|FER|CCR4|CCL1|CX3CL1|CCR9|CMTM1|CMTM7	http://amigo.geneontology.org/amigo/term/GO:0006935
endoplasmic reticulum-Golgi intermediate compartment	Gene Ontology	GO:0005793	16	77	0.000443555	0.00938264	TMED7|CCL13|MYDGF|GBF1|HMGB1|TRAPPC2|PROM1|NUCB2|GOLGB1|ANPEP|STX17|TRIP11|SERPINH1|KDELR1|LMAN1|C19orf10	http://amigo.geneontology.org/amigo/term/GO:0005793
positive regulation of transcription, DNA-templated	Gene Ontology	GO:0045893	64	556	0.000446609	0.0094129	ACTA2|FOXP3|SMARCC1|HINFP|PCBD2|HMGB2|PAX2|ATF7IP|NFYB|FBXW11|ZXDC|TAF15|ZXDA|GCM1|TEAD2|ELF4|NEK4|NCOA1|NCOA6|CDH1|SOX10|PSEN1|CDK2|INSL3|ZNF341|PIAS1|RNF111|SFR1|CEBPZ|CITED1|CREB5|NR1H2|NOLC1|SRC|DDIT3|TFAM|GTF2H1|PHIP|TBL1X|RXRB|MLLT11|BLM|RRN3|USP16|NIF3L1|PPARA|UBE2V1|BRD7|FGF2|CD74|ESR2|TBL1XR1|GPBP1L1|CNBP|ARID1B|RLF|DNAJC2|TAF8|CXXC1|ELK1|SKAP1|SS18L2|RFPL4A|ATF5	http://amigo.geneontology.org/amigo/term/GO:0045893
protein stabilization	Gene Ontology	GO:0050821	28	183	0.000448719	0.00942309	BAG2|IFT46|ZNF207|RPL5|OTUD3|GAPDH|ATF7IP|PEX19|PINK1|WDR81|PDCD10|USP7|CCT2|HSP90AB1|GOLGA7|AFM|PRKCD|EFNA1|STK4|LAMP1|CLU|USP33|MDM4|TBL1X|HPS4|STX12|MUL1|A1CF	http://amigo.geneontology.org/amigo/term/GO:0050821
mitochondrial membrane	Gene Ontology	GO:0031966	20	111	0.000474263	0.00989801	IVD|DEGS1|CARD19|SLC9B2|RNF144B|CALM3|VRK2|OXA1L|ACAD9|NDUFA1|MX1|TMEM135|UBIAD1|LYRM7|NGRN|COX14|TMBIM6|ABCB8|ABHD6|C19orf12	http://amigo.geneontology.org/amigo/term/GO:0031966
JNK cascade	Gene Ontology	GO:0007254	12	47	0.000474749	0.00989801	UBB|TAB2|RPS27A|UBA52|CHAT|MAP3K13|CCK|UBC|IRAK2|UBE2V1|MAPK9|IRAK4	http://amigo.geneontology.org/amigo/term/GO:0007254
cis-Golgi network	Gene Ontology	GO:0005801	14	62	0.000485432	0.00992744	COPZ2|RETREG1|MAP6|AKAP9|AZIN2|TRAPPC6B|CCL13|GOLGB1|TRPC7|KDELR3|B3GAT3|TRIP11|KDELR1|GBF1	http://amigo.geneontology.org/amigo/term/GO:0005801
ribosomal large subunit biogenesis	Gene Ontology	GO:0042273	9	27	0.000489815	0.00992744	RPL26|RPL26L1|WDR12|RPF2|RPL5|RPL35A|PES1|NVL|MALSU1	http://amigo.geneontology.org/amigo/term/GO:0042273
condensed chromosome	Gene Ontology	GO:0000793	9	27	0.000489815	0.00992744	INCENP|CHAMP1|HMGB2|HMGB1|PES1|CDK2|RAD51|XRCC4|TOP3B	http://amigo.geneontology.org/amigo/term/GO:0000793
negative regulation of smoothened signaling pathway	Gene Ontology	GO:0045879	9	27	0.000489815	0.00992744	ULK3|KCTD6|TULP3|SUFU|MEGF8|HERC4|KIF7|PTCH2|SERPINE2	http://amigo.geneontology.org/amigo/term/GO:0045879
import into nucleus	Gene Ontology	GO:0051170	8	21	0.000489863	0.00992744	HNRNPA1|GEMIN2|SNUPN|GEMIN4|RAB18|SNRPF|SNRPG|SNRPE	http://amigo.geneontology.org/amigo/term/GO:0051170
melanocyte differentiation	Gene Ontology	GO:0030318	8	21	0.000489863	0.00992744	C10orf11|SOX10|MREG|HPS4|HPS6|CITED1|MYO5A|LRMDA	http://amigo.geneontology.org/amigo/term/GO:0030318
translation initiation factor binding	Gene Ontology	GO:0031369	8	21	0.000489863	0.00992744	RPS24|EIF3M|ZPR1|SYT12|POLR2D|POLR2G|SYT11|EIF2S2	http://amigo.geneontology.org/amigo/term/GO:0031369
cobalamin metabolic process	Gene Ontology	GO:0009235	8	21	0.000489863	0.00992744	CBLC|MUT|CUBN|MMADHC|TCN2|MMUT|CTRB1|ABCD4	http://amigo.geneontology.org/amigo/term/GO:0009235
mitochondrial translational termination	Gene Ontology	GO:0070126	17	86	0.000492631	0.00994874	MRPL37|CHCHD1|MRPL22|OXA1L|MRPS36|MRPS31|MRPS30|MRPS33|MRPS18A|MRPS17|MRPL42|MRPL4|MRPL57|MRPL17|MRPS10|MRPL54|MRPS14	http://amigo.geneontology.org/amigo/term/GO:0070126
negative regulation of ERK1 and ERK2 cascade	Gene Ontology	GO:0070373	15	70	0.00050032	0.0100689	ARRB1|LYN|VRK3|ITGB1BP1|SYNJ2BP|DAB2IP|EIF6|DUSP10|SPRY4|PTPRC|NLRP12|CRYBA1|TBC1D10C|FBLN1|DUSP3	http://amigo.geneontology.org/amigo/term/GO:0070373
mitochondrial outer membrane	Gene Ontology	GO:0005741	26	166	0.000515686	0.0103423	TOMM40|RPS27A|LETMD1|TOMM22|PINK1|VDAC1|SPART|SPG20|HADHB|UBA52|ATP5G2|FUNDC1|FAM210B|TOMM34|GBAS|MARC1|MARC2|DBI|NIPSNAP2|RAB11FIP5|BCL2A1|CASP8|MFN1|UBB|UBC|AIFM2	http://amigo.geneontology.org/amigo/term/GO:0005741
mitochondrial large ribosomal subunit	Gene Ontology	GO:0005762	13	55	0.000526932	0.0104952	MRPL37|C12orf65|MRPS18A|MRPL22|NSUN3|MRPL17|NSUN4|MRPS30|MRPL54|MRPL42|MRPL4|MRPL57|MALSU1	http://amigo.geneontology.org/amigo/term/GO:0005762
transcription repressor complex	Gene Ontology	GO:0017053	13	55	0.000526932	0.0104952	TBL1X|AKIRIN2|LIN9|sdr16c5|HMGB1|ZNF233|C1D|DEPDC1|ZNF350|YWHAB|CTBP2|NCOR1|TBL1XR1	http://amigo.geneontology.org/amigo/term/GO:0017053
ciliary basal body-plasma membrane docking	Gene Ontology	GO:0097711	18	95	0.000531125	0.0105425	CEP152|CLASP1|SDCCAG8|TUBA1A|FBF1|AKAP9|CEP192|B9D2|MARK4|TTBK2|CSNK1D|CEP70|ALMS1|NPHP4|DCTN2|CEP83|MAPRE1|HAUS4	http://amigo.geneontology.org/amigo/term/GO:0097711
tumor necrosis factor-mediated signaling pathway	Gene Ontology	GO:0033209	21	121	0.000536438	0.0106116	EDARADD|PLVAP|TRAF5|PSMB10|TMSB4X|PSMF1|PSMD1|PSME3|CARD14|PSMA3|POP1|LIMS1|LTA|EDAR|PSMB6|PSMC1|PSMC2|PSMB4|TNFRSF12A|C6|TNFRSF18	http://amigo.geneontology.org/amigo/term/GO:0033209
translesion synthesis	Gene Ontology	GO:0019985	10	34	0.000550687	0.0108564	RFC4|RPS27A|USP10|RPA2|UBA52|UBB|UBC|POLN|KIAA0101|POLI	http://amigo.geneontology.org/amigo/term/GO:0019985
generation of precursor metabolites and energy	Gene Ontology	GO:0006091	12	48	0.000557581	0.0109551	COX6A2|COX17|PPP1R2|UQCR11|CROT|SLC25A4|COX4I2|ADRB3|ATPIF1|COX7C|FECH|ATP5IF1	http://amigo.geneontology.org/amigo/term/GO:0006091
motile cilium	Gene Ontology	GO:0031514	19	104	0.000559518	0.010956	AKAP4|DNAJB13|ARL13A|CABS1|IFT46|DNAH2|TEKT1|BBS2|AK7|ROPN1L|SPA17|INTU|IQCG|ADCY10|MAK|CATSPERG|CFAP20|HAVCR1|CFAP206	http://amigo.geneontology.org/amigo/term/GO:0031514
mitotic spindle assembly	Gene Ontology	GO:0090307	11	41	0.00056912	0.0111065	ZNF207|CLASP1|STAG2|FAM175B|ABRAXAS2|CEP192|RHOA|MAP9|KIF3B|BIRC5|MISP	http://amigo.geneontology.org/amigo/term/GO:0090307
spindle	Gene Ontology	GO:0005819	21	122	0.000589635	0.0113157	ZNF207|KATNB1|CHAMP1|CIAO2B|RAB11FIP4|MAD1L1|ERCC2|MYH9|ARHGEF2|FMN2|MTUS1|CSNK1D|STX1B|FBXO31|MZT2B|ANKRD53|INCENP|TUBGCP3|MAPRE1|HAUS4|CEP350	http://amigo.geneontology.org/amigo/term/GO:0005819
late endosome	Gene Ontology	GO:0005770	23	140	0.000591367	0.0113157	TSG101|RUBCN|CHMP3|ATP7A|SLC30A3|SNX14|SLC11A1|SLA2|NMNAT2|CEBPZ|SRC|DDIT3|CLCN3|RUFY3|NBR1|KIDINS220|LAMP1|SMIM22|CTNS|MYO5A|VPS11|CHID1|TMEM230	http://amigo.geneontology.org/amigo/term/GO:0005770
phosphatidylserine 1-acylhydrolase activity	Gene Ontology	GO:0052739	6	11	0.000591593	0.0113157	PLA2G15|LIPH|RARRES3|ABHD3|PLAAT1|PLAAT3	http://amigo.geneontology.org/amigo/term/GO:0052739
inositol phosphate biosynthetic process	Gene Ontology	GO:0032958	6	11	0.000591593	0.0113157	IPMK|IP6K2|ITPKC|PPIP5K1|IPPK|FGF2	http://amigo.geneontology.org/amigo/term/GO:0032958
ruffle membrane	Gene Ontology	GO:0032587	18	96	0.000591722	0.0113157	ITGB1|SRC|THEM4|EPB41L5|DIAPH1|CORO1C|Arf2|KANK1|ARHGEF2|AIF1|ABCA7|EEF1A1|RPS3|CHAT|SPRY4|CFL1|IFIT5|RHOA	http://amigo.geneontology.org/amigo/term/GO:0032587
regulation of signal transduction by p53 class mediator	Gene Ontology	GO:1901796	22	131	0.000593506	0.0113157	RFC4|RAD9A|RPL5|ERCC4|PRKAA1|TAF13|TAF10|TAF15|RMI1|RPF2|EXO1|MTA2|PRKAB2|BLM|TP53BP2|BRD7|MDM4|PHF20|CSNK2A1|RPA2|CDK2|PPP1R13L	http://amigo.geneontology.org/amigo/term/GO:1901796
DNA replication	Gene Ontology	GO:0006260	22	131	0.000593506	0.0113157	RECQL5|CLSPN|RFC4|RAD9A|ERCC4|RBMS1|CHAF1B|KIAA0101|RMI1|POLI|SET|EXO1|DHX9|MCM10|ORC4|ORC5|BLM|DNAJC2|RPA2|CDK2|POLE2|CINP	http://amigo.geneontology.org/amigo/term/GO:0006260
endoplasmic reticulum lumen	Gene Ontology	GO:0005788	39	296	0.000604229	0.0114823	TIMP1|RCAN1|EVA1A|P4HA2|POGLUT1|BCHE|MEPE|PC|CERCAM|DSC1|TGOLN2|CLN6|TOR3A|SDF2L1|C19orf10|OS9|COL8A2|FMO1|RCN3|LIPH|COL9A2|DAG1|MIA3|STS|COL24A1|COL17A1|DBI|ERO1L|F8|COL22A1|CALU|MYDGF|GPX7|GPX8|SERPINH1|MINPP1|GBF1|TOR2A|GOLM1	http://amigo.geneontology.org/amigo/term/GO:0005788
regulation of translational initiation	Gene Ontology	GO:0006446	9	28	0.000609006	0.0114977	KLHL25|MTIF2|NCBP1|NCBP2|EIF1|EIF2AK4|DDX1|ALKBH1|EIF4H	http://amigo.geneontology.org/amigo/term/GO:0006446
spliceosomal snRNP assembly	Gene Ontology	GO:0000387	9	28	0.000609006	0.0114977	LSM4|SNUPN|GEMIN4|GEMIN2|COIL|SNRPF|SNRPG|WDR77|SNRPE	http://amigo.geneontology.org/amigo/term/GO:0000387
natural killer cell activation	Gene Ontology	GO:0030101	8	22	0.000628942	0.0118041	IL18|PRDX1|KLRK1|PIK3CD|CASP8|IL2|ULBP3|NCR1	http://amigo.geneontology.org/amigo/term/GO:0030101
positive regulation of GTPase activity	Gene Ontology	GO:0043547	40	307	0.00063059	0.0118041	CCL2|MUT|CCL1|CCL8|PTPLAD1|LIMS1|ARHGAP8|ARRB1|S100A10|RGN|GAPVD1|ECT2|GNB2L1|ARHGAP21|DEPDC1|ZC3H15|RGS2|CX3CL1|SIPA1L3|ITGB1|ARHGEF12|ARHGAP15|TBC1D20|ALS2|DAB2IP|MMUT|ELMOD3|DEPDC1B|CCL21|RGS17|CCL13|RGS13|RGS11|TBCD|UNC45A|PREB|TBC1D19|ARHGAP12|ARHGAP39|ASAP2	http://amigo.geneontology.org/amigo/term/GO:0043547
positive regulation of protein phosphorylation	Gene Ontology	GO:0001934	27	178	0.000631345	0.0118041	CD74|TMEM119|FAXDC2|ARRB1|PINK1|DAB2|CDK2AP1|DAXX|PELI2|PDE8A|GNB2L1|CSNK1D|PIK3R3|NMB|LYN|FGF17|SIRT1|FPR2|EFNA1|CARD14|STK4|FGF2|C19orf10|CCND3|AIF1|MYDGF|RALB	http://amigo.geneontology.org/amigo/term/GO:0001934
regulation of mitotic cell cycle phase transition	Gene Ontology	GO:1901990	16	80	0.000637699	0.0118465	PSMF1|PSMB6|PSMB10|CDC27|ERCC2|SKP1|PSMD1|PSME3|NEK11|PSMA3|FBXO31|ANAPC10|PSMC1|PSMC2|PSMB4|C6	http://amigo.geneontology.org/amigo/term/GO:1901990
fibroblast growth factor receptor signaling pathway	Gene Ontology	GO:0008543	16	80	0.000637699	0.0118465	NCBP1|TRIM71|FGF17|POLR2I|HNRNPA1|FIBP|FRS3|POLR2D|POLR2G|POLR2F|FGFR4|FGFBP1|NCBP2|SETX|FGF2|POLR2K	http://amigo.geneontology.org/amigo/term/GO:0008543
sodium ion transmembrane transport	Gene Ontology	GO:0035725	18	97	0.000658175	0.0121878	SLC4A10|SLC8A2|NALCN|ASIC5|SLC17A7|HBA|SLC17A1|ASIC3|SLC4A8|SHROOM2|SCN2A|SLC34A2|SCNN1B|ABCB11|CLU|SLC9B2|SLC6A16|SLC6A15	http://amigo.geneontology.org/amigo/term/GO:0035725
response to hypoxia	Gene Ontology	GO:0001666	25	160	0.000673653	0.0124347	PLOD1|ALAD|ERCC2|PPARA|PRKAA1|ADSL|PSEN2|RYR2|USF1|CAPN2|AGTRAP|LDHA|DNMT3B|FUNDC1|RNASE4|MTHFR|LTA|ADA|RHOA|UCP3|APOLD1|AHCY|ARNT|HMOX2|ALKBH5	http://amigo.geneontology.org/amigo/term/GO:0001666
kinase activity	Gene Ontology	GO:0016301	17	89	0.000691471	0.0127231	DGKZ|SRC|CSNK1A1|TAOK1|PIK3CA|IPMK|PIK3CD|UPRT|NMRK1|PIK3CG|MAPK15|ITPKC|SGMS2|PINK1|LYN|IP6K2|DGKE	http://amigo.geneontology.org/amigo/term/GO:0016301
protein C-terminus binding	Gene Ontology	GO:0008022	28	189	0.000703281	0.0128218	NCF2|IFT46|ERCC2|ERCC4|PRKAA1|USP7|TAF13|DAB2|FBLN1|XRCC4|SH3GL2|HIC2|SYNJ2BP|TESK1|YWHAB|CITED1|MAPRE1|SRC|SIRT1|COIL|GOPC|TBL1X|PICK1|CD2AP|BANF1|SAE1|PIAS1|RAD51	http://amigo.geneontology.org/amigo/term/GO:0008022
proteasome complex	Gene Ontology	GO:0000502	13	57	0.000703474	0.0128218	SHFM1|ECD|PAAF1|UBR1|PSMB10|PSMD1|PSME3|PSMA3|PSMB6|PSMC1|PSMC2|PSMB4|C6	http://amigo.geneontology.org/amigo/term/GO:0000502
negative regulation of G2/M transition of mitotic cell cycle	Gene Ontology	GO:0010972	13	57	0.000703474	0.0128218	PSMB10|RBX1|PSMF1|SKP1|PSMD1|PSME3|PSMA3|FHL1|PSMB6|PSMC1|PSMC2|PSMB4|C6	http://amigo.geneontology.org/amigo/term/GO:0010972
modification-dependent protein catabolic process	Gene Ontology	GO:0019941	5	7	0.000722308	0.0131238	CHFR|UBA52|RPS27A|UBB|UBC	http://amigo.geneontology.org/amigo/term/GO:0019941
I-kappaB kinase/NF-kappaB signaling	Gene Ontology	GO:0007249	14	65	0.000727666	0.0131388	TRAF2|RPS27A|UBB|TAB2|AVPR2|PTPLAD1|UBA52|TLR3|CD14|CCK|UBC|IRAK2|DEFB124|BTK	http://amigo.geneontology.org/amigo/term/GO:0007249
extrinsic component of cytoplasmic side of plasma membrane	Gene Ontology	GO:0031234	14	65	0.000727666	0.0131388	SRC|TNK1|CNR2|SNAP25|FARP1|STYK1|CDK16|FERMT2|GRAMD2|ALOX15|SRMS|FER|LYN|RHOA	http://amigo.geneontology.org/amigo/term/GO:0031234
blastocyst hatching	Gene Ontology	GO:0001835	9	29	0.000750889	0.0134742	HS3ST5|TBL1XR1|CCDC62|ZFP14|PPAPDC1A|CTR9|PHF6|FBLL1|SLC35E2B	http://amigo.geneontology.org/amigo/term/GO:0001835
TRIF-dependent toll-like receptor signaling pathway	Gene Ontology	GO:0035666	9	29	0.000750889	0.0134742	TRAF2|RPS27A|UBA52|CASP8|UBE2D3|TLR3|CD14|UBB|UBC	http://amigo.geneontology.org/amigo/term/GO:0035666
eosinophil chemotaxis	Gene Ontology	GO:0048245	7	17	0.000764426	0.0136747	CCL2|DHX8|CCL1|CCL8|CX3CL1|CCL13|CCL21	http://amigo.geneontology.org/amigo/term/GO:0048245
DNA methylation	Gene Ontology	GO:0006306	8	23	0.000798194	0.0141822	DNMT3B|HELLS|DNMT3L|ATF7IP|DMAP1|BAZ2A|GATAD2A|MTA2	http://amigo.geneontology.org/amigo/term/GO:0006306
release of sequestered calcium ion into cytosol	Gene Ontology	GO:0051209	10	36	0.000800134	0.0141822	FKBP1B|ERO1L|DDIT3|RYR2|CEBPZ|PTPRC|TRPA1|CCL21|CLU|FGF2	http://amigo.geneontology.org/amigo/term/GO:0051209
nucleotide-excision repair, DNA incision, 5'-to lesion	Gene Ontology	GO:0006296	10	36	0.000800134	0.0141822	RFC4|ERCC2|RPS27A|ERCC4|RPA2|UBA52|UBB|UBC|RBX1|GTF2H1	http://amigo.geneontology.org/amigo/term/GO:0006296
secretory granule membrane	Gene Ontology	GO:0030667	18	99	0.00081049	0.014322	MOXD1|ANPEP|LILRB3|ORMDL3|VAMP7|CD58|SLC2A3|ADGRE3|RAB18|CD14|C5AR1|PTPRC|DNAJC13|B4GALT1|SIGLEC5|RHOA|SERPINB6|DIAPH1	http://amigo.geneontology.org/amigo/term/GO:0030667
transcription elongation from RNA polymerase II promoter	Gene Ontology	GO:0006368	15	74	0.00082466	0.0145281	NCBP1|NCBP2|LEO1|SOX10|SUPT5H|ERCC2|POLR2G|POLR2D|CTR9|POLR2F|ELOF1|WDR61|POLR2I|GTF2H1|POLR2K	http://amigo.geneontology.org/amigo/term/GO:0006368
paranode region of axon	Gene Ontology	GO:0033270	6	12	0.000837156	0.014571	ERMN|HBA|KIF13B|NFASC|NCMAP|SCN2A	http://amigo.geneontology.org/amigo/term/GO:0033270
positive regulation of protein sumoylation	Gene Ontology	GO:0033235	6	12	0.000837156	0.014571	TOLLIP|ARNT|SAE1|PIAS1|UBA2|MUL1	http://amigo.geneontology.org/amigo/term/GO:0033235
protein tag	Gene Ontology	GO:0031386	6	12	0.000837156	0.014571	RPS27A|SUMO2|SUMO4|UBA52|UBB|UBC	http://amigo.geneontology.org/amigo/term/GO:0031386
phospholipase A1 activity	Gene Ontology	GO:0008970	6	12	0.000837156	0.014571	PLA2G15|LIPH|RARRES3|ABHD3|PLAAT1|PLAAT3	http://amigo.geneontology.org/amigo/term/GO:0008970
heme binding	Gene Ontology	GO:0020037	22	135	0.000844588	0.0146564	PTGS1|HBZ1|CYCS|HBZ|CYP1B1|HBQ1|SLC48A1|ADGB|SRC|CYP20A1|CYBB|CYP4X1|CYP4A11|CYP8B1|EIF2AK2|CYC1|CYP2E1|HMOX2|CYP27A1|CYP2C18|CPN2|SDHC	http://amigo.geneontology.org/amigo/term/GO:0020037
mitochondrion organization	Gene Ontology	GO:0007005	17	91	0.000859199	0.0148212	CHCHD2|NIPSNAP2|HSD17B10|TFAM|SPG7|HMGCL|ATP7A|SIRT4|CYCS|ADCK1|FANCG|SLC25A36|WDR81|PINK1|MTFR2|GBAS|AGTPBP1	http://amigo.geneontology.org/amigo/term/GO:0007005
endosomal transport	Gene Ontology	GO:0016197	17	91	0.000859199	0.0148212	TSG101|CALY|EHD3|BLOC1S1|KIAA0196|DPY30|RPS27A|ALS2|ALMS1|REPS2|CORO1C|UBA52|UBB|UBC|CHMP3|MYO5B|BLOC1S2	http://amigo.geneontology.org/amigo/term/GO:0016197
integral component of endoplasmic reticulum membrane	Gene Ontology	GO:0030176	19	109	0.000920424	0.0158302	SLC37A3|HACD2|SPCS1|RETREG1|EIF2AK3|PTPLAD1|ELOVL5|TECR|PREB|DOLPP1|FITM2|SLC35B3|DPAGT1|DERL3|MBOAT4|ABCB9|ATF6|SAMD8|SGMS2	http://amigo.geneontology.org/amigo/term/GO:0030176
mitochondrial respiratory chain complex I assembly	Gene Ontology	GO:0032981	13	59	0.000927316	0.0158973	NDUFC1|NDUFA5|NDUFA1|OXA1L|ACAD9|NDUFB3|NDUFB2|NDUFA8|NDUFAF5|NDUFB7|NDUFAF1|NUBPL|NDUFA12	http://amigo.geneontology.org/amigo/term/GO:0032981
recycling endosome	Gene Ontology	GO:0055037	21	127	0.000929812	0.0158973	SORL1|RAB11FIP3|SLC9A7|AVL9|RAB11FIP5|RAN|HFE|TUBA1A|ACKR2|SYT12|CLCN3|ABCB11|SYT11|ITGB1|ARFGEF2|MYO5B|TBC1D12|CCR9|MYO5A|DENND6B|TMEM230	http://amigo.geneontology.org/amigo/term/GO:0055037
microtubule motor activity	Gene Ontology	GO:0003777	14	67	0.000940385	0.015937	DNAH2|DNAI2|KIF7|KIF27|KIF18A|KIF3C|KIF13B|KIF17|KIF12|DNAH1|DYNLRB1|KIF3B|MPP1|KIF3A	http://amigo.geneontology.org/amigo/term/GO:0003777
chemokine-mediated signaling pathway	Gene Ontology	GO:0070098	14	67	0.000940385	0.015937	CCL2|CXCL11|CX3CR1|CCR1|CCL8|ACKR2|GPR75|CX3CL1|CCR2|CCL1|CCR4|CCL21|CCR9|CCL13	http://amigo.geneontology.org/amigo/term/GO:0070098
G protein-coupled receptor binding	Gene Ontology	GO:0001664	14	67	0.000940385	0.015937	ARRB1|ARHGEF12|PROK1|TULP3|RLF|S1PR2|PICK1|INSL3|DMBT1|ARRB2|GNA11|RLN3|NPFF|USP33	http://amigo.geneontology.org/amigo/term/GO:0001664
regulation of lipid metabolic process	Gene Ontology	GO:0019216	17	92	0.000955315	0.016106	HMGCS1|NCOA1|CYP4A11|TBL1XR1|NCOA6|CHD9|PPARA|RGL1|OPA3|GOLM1|FABP1|TBL1X|FGFR4|TXNRD1|SLC27A1|NCOR1|SULT2A1	http://amigo.geneontology.org/amigo/term/GO:0019216
nucleotide-excision repair, DNA incision	Gene Ontology	GO:0033683	10	37	0.000955913	0.016106	RFC4|ERCC2|RPS27A|ERCC4|RPA2|UBA52|UBB|UBC|RBX1|GTF2H1	http://amigo.geneontology.org/amigo/term/GO:0033683
transmembrane signaling receptor activity	Gene Ontology	GO:0004888	23	146	0.000980205	0.0164674	LGR6|KLRD1|LYVE1|CD247|FCGR1A|CD79B|RYK|SORL1|MRC1|FCER1A|FCRL2|CD79A|FCGR2B|CD69|LILRB3|FCGR3|GPR156|SLC22A17|CLEC4A|TLR3|EDAR|TLR5|SLAMF1	http://amigo.geneontology.org/amigo/term/GO:0004888
PML body	Gene Ontology	GO:0016605	18	101	0.000992017	0.0165698	DAXX|SIRT1|NSMCE2|MAX|SUMO2|TDG|USP7|BLM|SMC6|PIAS1|WDFY3|MAPK7|RAD51|RNF111|CHFR|RPA2|N4BP1|ELF4	http://amigo.geneontology.org/amigo/term/GO:0016605
response to oxidative stress	Gene Ontology	GO:0006979	18	101	0.000992017	0.0165698	TLDC2|SIRT1|PSIP1|GPX7|ALS2|ERCC2|VNN1|ALAD|PTGS1|PRDX1|C19orf12|PRX|IDH1|NDUFA12|PINK1|RRM2B|HMOX2|PSEN1	http://amigo.geneontology.org/amigo/term/GO:0006979
anion transport	Gene Ontology	GO:0006820	7	18	0.00100058	0.0165803	DBI|SLC17A8|SLC17A7|SLC17A1|SLC26A7|SLC26A8|VDAC1	http://amigo.geneontology.org/amigo/term/GO:0006820
acrosome assembly	Gene Ontology	GO:0001675	7	18	0.00100058	0.0165803	CCDC136|ACRBP|RFX2|TBC1D20|CASC5|SPINK2|FABP9	http://amigo.geneontology.org/amigo/term/GO:0001675
response to lipopolysaccharide	Gene Ontology	GO:0032496	22	137	0.00100136	0.0165803	ALAD|HMGB2|S100A7|C5AR1|CNR2|PELI1|UGT1A10|SLC11A1|CITED1|FMO1|COMT|LTA|FER|PTGES|SCGB1A1|DUSP10|BDKRB1|AKIRIN2|TAB2|CASP8|CASP9|GNRH1	http://amigo.geneontology.org/amigo/term/GO:0032496
cilium assembly	Gene Ontology	GO:0060271	28	194	0.00100408	0.0165803	IFT46|ARMC9|RSG1|EHD3|CFAP20|B9D2|IFT140|DNAI2|POC1B|TEKT1|TEKT5|PHIP|C5orf42|PTPDC1|INTU|FBF1|TTBK2|CEP83|KIF3A|BBS9|RAB23|KIF27|BBS2|CCDC113|RFX2|WDR34|MAK|WDPCP	http://amigo.geneontology.org/amigo/term/GO:0060271
ribosome binding	Gene Ontology	GO:0043022	12	52	0.00102025	0.0167045	LETMD1|RPSA|EFNA1|CPEB1|EIF6|GNB2L1|SRP68|MTIF3|CPEB3|SRP19|SRP72|SEC61A2	http://amigo.geneontology.org/amigo/term/GO:0043022
peroxisomal matrix	Gene Ontology	GO:0005782	12	52	0.00102025	0.0167045	AGT|PAOX|CROT|FABP1|ACOX2|ECH1|FAR2|HMGCL|HAO2|IDE|IDH1|PHYH	http://amigo.geneontology.org/amigo/term/GO:0005782
sphingolipid biosynthetic process	Gene Ontology	GO:0030148	12	52	0.00102025	0.0167045	SPHK2|CERS4|HACD2|CERS2|CERS3|ALDH3B2|PTPLAD1|ELOVL5|SGMS2|SPTLC1|SAMD8|DEGS1	http://amigo.geneontology.org/amigo/term/GO:0030148
liver development	Gene Ontology	GO:0001889	15	76	0.00104448	0.017005	HMGCS1|GFER|UGT1A10|HLX|AK3|PIK3CA|UPF2|ASNS|HMGCL|RHBDD3|ADA|AACS|CDK5RAP3|ATP7A|PHF1	http://amigo.geneontology.org/amigo/term/GO:0001889
neuromuscular junction	Gene Ontology	GO:0031594	15	76	0.00104448	0.017005	ITGB1|MYH9|STX1B|TUBA1A|CHRNB1|PSEN2|PSEN1|SYNJ2BP|RAPSN|DAP3|SYP|UNC13B|CDH3|ASCC1|SERPINE2	http://amigo.geneontology.org/amigo/term/GO:0031594
macroautophagy	Gene Ontology	GO:0016236	17	93	0.00106043	0.0172164	TSG101|SRC|FUNDC1|PRKAB2|ATG5|NBR1|PRKAA1|ATG10|CHMP3|MFN1|TOMM40|TOMM22|PINK1|VDAC1|MAP1LC3B|MTMR3|CSNK2A1	http://amigo.geneontology.org/amigo/term/GO:0016236
synaptic vesicle membrane	Gene Ontology	GO:0030672	14	68	0.00106498	0.0172419	SYT12|AMPH|SLC9B2|SLC17A8|SNAPIN|SLC17A7|SYT11|SH3GL2|SYP|UNC13B|ZNRF1|SV2B|CALM3|MCTP2	http://amigo.geneontology.org/amigo/term/GO:0030672
chromatin remodeling	Gene Ontology	GO:0006338	18	102	0.00109508	0.0176151	FOXP3|SMARCC1|TFAM|HCFC2|TNP1|HMGB3|TADA2A|HMGB1|SUV39H2|SCMH1|EZH1|DAXX|KDM4A|KDM4B|SATB2|HMGB2|BAZ2A|SMARCD2	http://amigo.geneontology.org/amigo/term/GO:0006338
protein-containing complex assembly	Gene Ontology	GO:0065003	21	129	0.00110702	0.0176151	CD74|ZW10|HFE|ZNF148|CLDN14|SPG7|OXA1L|MAX|AIMP2|CD2AP|DET1|NDUFAF1|FANCA|PPIH|OCLN|TEAD2|TUBGCP2|REPS2|MDM4|PEX14|ASIP	http://amigo.geneontology.org/amigo/term/GO:0065003
negative regulation of canonical Wnt signaling pathway	Gene Ontology	GO:0090090	26	176	0.00110734	0.0176151	PSMB10|PSMF1|PSMD1|TLE6|NPHP4|DAB2|KREMEN1|SOX10|PSMA3|PSMC1|PSMC2|C6|DDIT3|DAB2IP|PSME3|STK4|CEBPZ|TMEM64|CSNK1A1|SFRP5|RBX1|G3BP1|DKKL1|PTPRO|PSMB6|PSMB4	http://amigo.geneontology.org/amigo/term/GO:0090090
cytosolic ribosome	Gene Ontology	GO:0022626	5	8	0.00110897	0.0176151	RPL26|EIF2AK3|EIF2AK2|EIF2AK4|APOD	http://amigo.geneontology.org/amigo/term/GO:0022626
positive regulation of protein targeting to mitochondrion	Gene Ontology	GO:1903955	9	31	0.00111538	0.0176151	UBE2D3|VPS11|HPS4|SAE1|PRKAA1|PINK1|RNF2|CSNK2A1|UBE2L3	http://amigo.geneontology.org/amigo/term/GO:1903955
RNA polymerase II complex binding	Gene Ontology	GO:0000993	9	31	0.00111538	0.0176151	RECQL5|GTF2E1|DHX9|ELOF1|HNRNPU|RPRD1A|CTR9|SMYD3|URI1	http://amigo.geneontology.org/amigo/term/GO:0000993
anterograde axonal transport	Gene Ontology	GO:0008089	9	31	0.00111538	0.0176151	RAB21|AP3B2|BLOC1S2|BLOC1S1|SPG7|AP3M2|KIF3A|KIF3B|SNAPIN	http://amigo.geneontology.org/amigo/term/GO:0008089
gene silencing by RNA	Gene Ontology	GO:0031047	9	31	0.00111538	0.0176151	TDRD9|NCBP1|RQCD1|TDRKH|FAM172BP|EXD1|CNOT2|TDRD12|NCBP2	http://amigo.geneontology.org/amigo/term/GO:0031047
positive regulation of DNA repair	Gene Ontology	GO:0045739	9	31	0.00111538	0.0176151	H2AX|SIRT1|DHX9|RNF168|RPS3|RNF8|BRE|DEPDC1B|EYA2	http://amigo.geneontology.org/amigo/term/GO:0045739
protein kinase B signaling	Gene Ontology	GO:0043491	10	38	0.00113568	0.0178869	CCL2|THEM4|PIK3CA|RPS6KB2|PIK3R3|MERTK|PAX2|BRF1|SETX|TYRO3	http://amigo.geneontology.org/amigo/term/GO:0043491
cysteine-type endopeptidase activity involved in execution phase of apoptosis	Gene Ontology	GO:0097200	6	13	0.00115437	0.0180344	CASP7|CASP1|CASP8|CASP9|CFLAR|CASP14	http://amigo.geneontology.org/amigo/term/GO:0097200
melanin biosynthetic process	Gene Ontology	GO:0042438	6	13	0.00115437	0.0180344	SI|PMEL|MYO5A|CTNS|CITED1|TYR	http://amigo.geneontology.org/amigo/term/GO:0042438
GTP metabolic process	Gene Ontology	GO:0046039	6	13	0.00115437	0.0180344	RAB23|AK3|EFNA1|RAN|MFN1|RHOA	http://amigo.geneontology.org/amigo/term/GO:0046039
neutrophil chemotaxis	Gene Ontology	GO:0030593	15	77	0.00117172	0.0182103	CCL2|CXCL11|GBF1|CCL8|PIK3CD|PIK3CG|CCL21|CD300H|C5AR1|CCL1|PLA2G1B|CX3CL1|CCL13|CKLF|SRP54	http://amigo.geneontology.org/amigo/term/GO:0030593
protein kinase activity	Gene Ontology	GO:0004672	30	216	0.00117192	0.0182103	CCL2|ULK3|CCL8|PRKAA1|MYLK|MAPK15|CCK|PINK1|RPS6KB2|EEF2K|PIK3CG|CSNK1D|IRAK4|SRC|GUCY2F|PKN1|PRKCD|STK4|DCLK3|TTBK2|SRPK1|TAOK1|POMK|CSNK1A1|EIF2AK3|EIF2AK2|EIF2AK4|MAP3K13|PAK4|MAK	http://amigo.geneontology.org/amigo/term/GO:0004672
cellular response to lipopolysaccharide	Gene Ontology	GO:0071222	24	158	0.0012037	0.0186542	CCL2|TBXA2R|HMGB2|HMGB1|CACTIN|MRC1|NLRP7|CTR9|CAPN2|DEFA1|TFPI|PDCD4|SRC|DAB2IP|CXCL11|PDCD1LG2|RHOA|DBI|PLSCR4|PLSCR3|CX3CR1|CASP1|KLRK1|CD14	http://amigo.geneontology.org/amigo/term/GO:0071222
integral component of Golgi membrane	Gene Ontology	GO:0030173	13	61	0.0012079	0.0186692	SLC39A13|BET1|B4GALNT2|TPST1|QSOX2|POMGNT1|SYT4|UBIAD1|SLC35B3|TBC1D20|SGMS2|SAMD8|CSGALNACT1	http://amigo.geneontology.org/amigo/term/GO:0030173
late endosome membrane	Gene Ontology	GO:0031902	20	121	0.0012196	0.0187501	IFITM3|GALNTL5|SNX14|LAPTM4A|VAMP7|SLC11A1|CLCN3|TSG101|LAPTM4B|MREG|VPS11|CHMP3|TMEM165|WDR81|LAMP1|RNF13|CHMP1B|ABHD6|SLC30A3|HLA-DMA	http://amigo.geneontology.org/amigo/term/GO:0031902
regulation of cell cycle	Gene Ontology	GO:0051726	20	121	0.0012196	0.0187501	ITGB1|SRSF5|GNB2L1|PUM1|LIN9|E2F6|ETFA|CDK16|COPS5|ADARB1|PES1|FBXL12|PTPRC|WDR12|CDK20|SMIM22|KIAA0101|LIN54|RNF2|CSNK2A1	http://amigo.geneontology.org/amigo/term/GO:0051726
protein phosphatase binding	Gene Ontology	GO:0019903	16	86	0.00124917	0.0191539	GNB2L1|SKAP1|PPP1R3C|VRK3|CDC27|EIF2AK3|CD33|RPA2|CEACAM1|PPP6R2|PIK3R2|STX17|FCRL2|ASIP|MTMR3|KIF3A	http://amigo.geneontology.org/amigo/term/GO:0019903
ciliary tip	Gene Ontology	GO:0097542	11	46	0.00127629	0.0194766	ULK3|IFT140|IFT46|KIF7|SUFU|WDR34|ARMC9|DYNLRB1|KIF3B|KIF3C|KIF3A	http://amigo.geneontology.org/amigo/term/GO:0097542
GTPase activator activity	Gene Ontology	GO:0005096	35	268	0.00127693	0.0194766	TBC1D22A|PTPLAD1|ARHGAP8|ARRB1|GAPVD1|ECT2|ALS2|ARHGAP21|TBC1D20|RGS2|SIPA1L3|TBC1D2B|ARHGEF12|ARHGAP15|TBC1D25|ARHGEF19|DAB2IP|ELMOD3|DEPDC1|DEPDC1B|RGS17|RGS13|RGS11|TBC1D22B|TBCD|UNC45A|PREB|TBC1D9B|TBC1D19|ARHGAP12|TBC1D12|ARHGAP39|TBC1D10C|ASAP2|TBC1D15	http://amigo.geneontology.org/amigo/term/GO:0005096
MyD88-independent toll-like receptor signaling pathway	Gene Ontology	GO:0002756	7	19	0.00129049	0.0196317	RPS27A|UBE2D3|TLR3|CD14|UBA52|UBB|UBC	http://amigo.geneontology.org/amigo/term/GO:0002756
calcium-dependent protein binding	Gene Ontology	GO:0048306	15	78	0.00131175	0.0198613	TSG101|SNAP25|ANXA3|ANXA4|PEF1|MYO1D|DMBT1|PLSCR3|RBM22|TNNC1|S100A10|S100A7|S100A13|SEC31A|CALM3	http://amigo.geneontology.org/amigo/term/GO:0048306
SH3 domain binding	Gene Ontology	GO:0017124	21	131	0.00131243	0.0198613	USP8|PLSCR4|PLSCR3|WASF2|PLSCR1|CASP9|ENAH|SKAP1|DAB2IP|CD2AP|MAPK15|RAD9A|ABI3|CCDC6|TP53BP2|PTTG1|LYN|ZNF106|INPP5J|ELMO2|ITGB1BP2	http://amigo.geneontology.org/amigo/term/GO:0017124
negative regulation of MAP kinase activity	Gene Ontology	GO:0043407	10	39	0.00134211	0.0202575	SORL1|DAB2IP|PRKCD|SMPD1|RGS2|SPRY4|CDK5RAP3|DUSP7|CD300A|LYN	http://amigo.geneontology.org/amigo/term/GO:0043407
cleavage furrow	Gene Ontology	GO:0032154	12	54	0.00135065	0.0202807	RAB11FIP3|ITGB1|ECT2|RAB11FIP4|PKN1|MYH9|MYLK|RAB21|PITPNM1|HMCN2|RHOA|WDR73	http://amigo.geneontology.org/amigo/term/GO:0032154
response to ischemia	Gene Ontology	GO:0002931	12	54	0.00135065	0.0202807	EEF2K|GPR151|CX3CR1|BVES|ARID1B|FAM175B|ABRAXAS2|CASP9|CX3CL1|PINK1|SLC8A2|P2RX4	http://amigo.geneontology.org/amigo/term/GO:0002931
endocytic vesicle	Gene Ontology	GO:0030139	13	62	0.00137273	0.020559	RAB11FIP3|EHD3|RAB11FIP4|CUBN|AVPR2|DAB2IP|VPS11|CD2AP|ARRB2|OCLN|LPAR1|HEATR5B|CD207	http://amigo.geneontology.org/amigo/term/GO:0030139
recycling endosome membrane	Gene Ontology	GO:0055038	16	87	0.0013883	0.0207386	SORL1|RAB11FIP3|SLC9A7|SCAMP2|SYT11|RAB11FIP5|RAB11FIP4|RAB4A|HLA-F|INPP4A|SYT12|ABCB11|STX12|SLC26A7|EHD3|HFE	http://amigo.geneontology.org/amigo/term/GO:0055038
intracellular anatomical structure	Gene Ontology	GO:0005622	20	123	0.00145223	0.0216379	DHX8|PROSC|TDRD9|DHX9|MOB3A|ABI3|DHX30|CLIC4|SMC6|ATG10|RAB18|RNF114|CNOT8|POLI|POLR2M|MAP1LC3B|SENP7|PARP6|MICU1|PLPBP	http://amigo.geneontology.org/amigo/term/GO:0005622
calmodulin binding	Gene Ontology	GO:0005516	28	200	0.00150761	0.0223235	MYH9|MYO1F|MKNK1|MYH13|MAP6|ATPIF1|CTH|EEF2K|MYH1|RYR2|SPA17|CEACAM1|ITPKC|RGS2|SLC8A2|ATP5IF1|MYO1D|TNPO1|UNC13B|MYO5B|SMTNL1|CNN2|ADCY3|MYLK|IQCG|MYO5A|MYO7A|EWSR1	http://amigo.geneontology.org/amigo/term/GO:0005516
defense response to virus	Gene Ontology	GO:0051607	28	200	0.00150761	0.0223235	RNASE1|APOBEC3F|IL10RB|SERINC3|MX1|POLR3A|IFIT5|IFIT3|POLR3K|CD207|IFNL3|DMBT1|ZC3HAV1|DEFA1|G3BP1|IFITM3|POMP|APOBEC3H|IRF2|EXOC7|PLSCR1|EIF2AK2|EIF2AK4|ADARB1|TLR3|PTPRC|DDX1|TRIM5	http://amigo.geneontology.org/amigo/term/GO:0051607
ribosomal large subunit assembly	Gene Ontology	GO:0000027	8	26	0.00153419	0.0223235	RPL5|RPL23A|RPL6|RPL24|RPF2|RPLP0|RPL3|RPL10	http://amigo.geneontology.org/amigo/term/GO:0000027
positive regulation of microtubule polymerization	Gene Ontology	GO:0031116	8	26	0.00153419	0.0223235	ANKRD53|CLASP1|ARL2|AKAP9|SLAIN2|RPS3|OCLN|MAPRE1	http://amigo.geneontology.org/amigo/term/GO:0031116
drug metabolic process	Gene Ontology	GO:0017144	8	26	0.00153419	0.0223235	FMO1|UGT1A10|CBR1|CYP2E1|ABCB11|ADAL|UGT1A7|NT5C2	http://amigo.geneontology.org/amigo/term/GO:0017144
double-strand break repair via nonhomologous end joining	Gene Ontology	GO:0006303	12	55	0.00154633	0.0223235	H2AX|CYREN|RNF8|RNF168|ERCC4|XRCC4|ATP23|DEPDC1B|NSMCE2|BRE|UBE2V2|NHEJ1	http://amigo.geneontology.org/amigo/term/GO:0006303
IRE1-mediated unfolded protein response	Gene Ontology	GO:0036498	12	55	0.00154633	0.0223235	TSPYL2|EXTL2|EXTL3|SCP2|PREB|SSR1|CXXC1|MYDGF|KDELR3|GET3|SEC31A|C19orf10	http://amigo.geneontology.org/amigo/term/GO:0036498
damaged DNA binding	Gene Ontology	GO:0003684	12	55	0.00154633	0.0223235	H2AX|HMGB2|HMGB1|UNG|TDG|ERCC4|RPA2|FANCG|RPS3|NEIL2|ERCC2|POLI	http://amigo.geneontology.org/amigo/term/GO:0003684
copper ion binding	Gene Ontology	GO:0005507	12	55	0.00154633	0.0223235	AOC2|CUTA|F8|COA6|RNASE4|MOXD1|S100A13|COX17|ATP7A|P2RX4|TYR|ADNP	http://amigo.geneontology.org/amigo/term/GO:0005507
microtubule cytoskeleton organization	Gene Ontology	GO:0000226	21	133	0.00154958	0.0223235	KNSTRN|MAP6|TTLL1|CALM3|CLASP1|GAS2L2|TUBA1C|TUBA1A|TBCD|GAPDH|MAP4|ZPR1|MARK4|FER|TTLL13|TTBK2|Calm2|CCDC8|TBCE|TAOK1|ASIP	http://amigo.geneontology.org/amigo/term/GO:0000226
membrane organization	Gene Ontology	GO:0061024	21	133	0.00154958	0.0223235	SFN|AMPH|RPS27A|NECAP1|VAMP7|GAPVD1|ARPC3|DAB2|AVPR2|ARRB1|CHRM2|FCHO1|REPS2|TGOLN2|UBA52|ARRB2|UBB|UBC|YWHAB|GAK|SH3GL2	http://amigo.geneontology.org/amigo/term/GO:0061024
G2/M transition of mitotic cell cycle	Gene Ontology	GO:0000086	21	133	0.00154958	0.0223235	CDKN2B|CEP152|FBXW11|CLASP1|SDCCAG8|SKP1|CDC25C|MAPRE1|HAUS4|AKAP9|CEP192|ALMS1|ARPP19|CSNK1D|FBXL12|FBXL15|DCTN2|CEP70|CDK2|TUBA1A|CALM3	http://amigo.geneontology.org/amigo/term/GO:0000086
positive regulation of interferon-gamma production	Gene Ontology	GO:0032729	13	63	0.00155583	0.0223235	IL18|CRTAM|TXK|SLC11A1|KLRK1|LTA|CCR2|TLR3|CD14|MYDGF|CCK|IL2|C19orf10	http://amigo.geneontology.org/amigo/term/GO:0032729
negative regulation of cytokine production	Gene Ontology	GO:0001818	6	14	0.00155602	0.0223235	SLC11A1|CLEC4A|NMB|MERTK|CRYBA1|BTK	http://amigo.geneontology.org/amigo/term/GO:0001818
RNA polymerase II, core complex	Gene Ontology	GO:0005665	6	14	0.00155602	0.0223235	POLR2D|POLR2G|POLR2F|POLR2M|POLR2I|POLR2K	http://amigo.geneontology.org/amigo/term/GO:0005665
intraciliary transport involved in cilium assembly	Gene Ontology	GO:0035735	10	40	0.00157804	0.022566	IFT140|TNPO1|IFT46|WDR34|KIF17|TRIP11|DYNLRB1|KIF3B|KIF3C|KIF3A	http://amigo.geneontology.org/amigo/term/GO:0035735
chromatin	Gene Ontology	GO:0000785	20	124	0.00158206	0.022566	ARRB1|DDX23|ORC5|HMGN2|HMGN1|sdr16c5|RAN|SUV39H2|STAG2|COPS5|KDM3B|CAPN2|RAD51|RFPL4A|PINK1|ANKRD17|RPA2|SRPK1|LEMD2|CSNK2A1	http://amigo.geneontology.org/amigo/term/GO:0000785
cellular response to leukemia inhibitory factor	Gene Ontology	GO:1990830	17	97	0.00158461	0.022566	PIGA|SIRT1|BCLAF1|CTH|HNRNPU|RFX2|MRAS|NFYB|PADI2|MYNN|PDCD10|EFHC2|CTBP2|NARF|CKLF|ABCD4|SHMT1	http://amigo.geneontology.org/amigo/term/GO:1990830
negative regulation of cell migration	Gene Ontology	GO:0030336	19	115	0.00160119	0.0226908	CD74|PLXNB3|CLIC4|CYP1B1|CX3CR1|RECK|ABHD2|RNF41|PTPRO|MAPK15|CDH1|DAG1|MIA3|KANK1|CX3CL1|ADARB1|ABHD6|DUSP10|DUSP3	http://amigo.geneontology.org/amigo/term/GO:0030336
response to bacterium	Gene Ontology	GO:0009617	19	115	0.00160119	0.0226908	CCL2|IFI44|FKBP5|SLC11A1|CUBN|CD47|CHIT1|FCGR2B|CYP2E1|NEXN|CFLAR|C19orf10|MYDGF|CEP192|CCR4|PLAAT3|CD79B|BAIAP2L1|CCDC186	http://amigo.geneontology.org/amigo/term/GO:0009617
regulation of immune response	Gene Ontology	GO:0050776	30	221	0.00160907	0.0227185	CD1D|CD1B|BTN3A3|CD33|HLA-F|CD247|LAIR1|CD300LB|FCGR1A|HFE|KLRD1|FCER1A|BTN1A1|SLA2|ITGB1|ITGB7|FCGR2B|NCR1|BTNL2|FCGR3|COL17A1|CRTAM|BTF3|CLP1|CD160|FGL1|KLRK1|ULBP3|CD300A|CD19	http://amigo.geneontology.org/amigo/term/GO:0050776
U4/U6 x U5 tri-snRNP complex	Gene Ontology	GO:0046540	9	33	0.00161099	0.0227185	DDX23|LSM4|PRPF18|LSM2|PPIH|PRPF3|SNRPF|SNRPG|SNRPE	http://amigo.geneontology.org/amigo/term/GO:0046540
dendritic spine	Gene Ontology	GO:0043197	24	162	0.00162431	0.0228507	USP8|MX1|ARRB2|ARRB1|P2RX4|EEF2K|Arf2|SYT12|PALMD|SYT11|PSMC2|SLC8A2|ITGB1|FARP1|FCGR2B|ALS2|COMT|FRMPD4|ARFGEF2|RHOA|APBA3|PPP1CA|LPAR1|CDC42	http://amigo.geneontology.org/amigo/term/GO:0043197
meiotic telomere clustering	Gene Ontology	GO:0045141	5	9	0.00163003	0.0228757	MAJIN|MEI1|SPO11|TERB2|TERB1	http://amigo.geneontology.org/amigo/term/GO:0045141
O-acyltransferase activity	Gene Ontology	GO:0008374	7	20	0.0016421	0.022934	PLA2G15|SOAT1|MBOAT4|ACAT2|MOGAT2|PIGW|PLAAT1	http://amigo.geneontology.org/amigo/term/GO:0008374
negative regulation of MAPK cascade	Gene Ontology	GO:0043409	7	20	0.0016421	0.022934	PEBP1|PRDM15|EFNA1|PIK3R2|LEMD2|DUSP3|DAG1	http://amigo.geneontology.org/amigo/term/GO:0043409
double-stranded RNA binding	Gene Ontology	GO:0003725	14	72	0.00171053	0.0236894	PRKRIP1|DHX9|STAU2|EIF2AK2|HNRNPU|ADARB1|HSP90AB1|TLR3|RFTN1|DDX1|DHX30|ADAD1|A1CF|ZNF346	http://amigo.geneontology.org/amigo/term/GO:0003725
nuclear inner membrane	Gene Ontology	GO:0005637	11	48	0.00171134	0.0236894	NUTF2|LMNB2|SIRT1|RNF13|TERB2|TMEM120B|TERB1|TMEM194A|PSEN2|FAM169A|LEMD2	http://amigo.geneontology.org/amigo/term/GO:0005637
in utero embryonic development	Gene Ontology	GO:0001701	28	202	0.00171801	0.0236894	PTH1R|HINFP|COPS3|ERCC2|SMPD4|ANKRD11|SLC39A1|ATP7A|NSRP1|GDF3|MYH9|MIB1|SLC34A2|OSM|EIF2S2|ITGB1|EPB41L5|HEG1|ALS2|KIDINS220|MGAT1|RRN3|UBE2V1|SLC39A3|APBA3|RNASEH2B|SOX10|ALKBH1	http://amigo.geneontology.org/amigo/term/GO:0001701
G protein-coupled receptor activity	Gene Ontology	GO:0004930	77	739	0.00171958	0.0236894	OR51F1|OR51G2|LGR6|OR10G3|OR6C70|OR4K2|OR6C4|ADGRE3|OR5AU1|C5AR2|OR5D18|C5AR1|OR10H1|CCR9|HCRTR1|GPRC5C|OR52N4|CNR2|OR51J1|GPR141|S1PR2|RXFP3|CALCRL|OR1I1|OR8A1|OR3A2|GPR82|OR1D5|TPRA1|OR13F1|OR3A1|DHX8|OR5J2|OR2AT4|OR5L2|SSTR2|OR5H2|OR51F2|CHRM3|FPR2|LPAR1|MRGPRD|CHRM2|ADGRF3|OR4N5|OR2Z1|GPR65|OR6C6|HTR1E|GPR22|OR6K6|BDKRB1|GPR75|GPR151|OR8J1|TAAR1|OR10AG1|CX3CR1|OR6C2|OR56B2P|OR56B4|OR5G3|TAAR9…	http://amigo.geneontology.org/amigo/term/GO:0004930
cellular response to tumor necrosis factor	Gene Ontology	GO:0071356	20	125	0.0017216	0.0236894	CCL2|CX3CL1|SIRT1|DFNA5|ASAH1|DHX9|SMPD4|ARHGEF2|CD58|CCL13|DAB2IP|TRAF2|CCL21|TCL1A|CCL1|RPS3|OCLN|CACTIN|BRF1|CCL8	http://amigo.geneontology.org/amigo/term/GO:0071356
negative regulation of cell growth	Gene Ontology	GO:0030308	20	125	0.0017216	0.0236894	BDKRB1|SPHK2|TNK1|TP53TG5|ESR2|NME6|TSPYL2|IP6K2|FHL1|CDKN2D|SIRT1|CGRRF1|GNB2L1|KIAA1024|PPT1|ADIPOR2|MUL1|CCDC85B|SERPINE2|SERTAD2	http://amigo.geneontology.org/amigo/term/GO:0030308
transcription regulatory region sequence-specific DNA binding	Gene Ontology	GO:0000976	34	263	0.0017248	0.0236894	ZNF217|KLF18|HINFP|SFTPC|HMGB2|HMGB1|PSPC1|NFYB|NCOR1|KLF17|ZNF382|ZBTB14|SOX10|ZNF148|SOX13|C1orf85|CEBPZ|MTA2|DDIT3|KMT2D|SUV39H2|SALL4|PAX2|BRD7|CKLF|ATF6|TBL1X|TBL1XR1|ARID5A|CREB3L3|ZNF350|ATF5|ZNF564|ZBTB24	http://amigo.geneontology.org/amigo/term/GO:0000976
SCF ubiquitin ligase complex	Gene Ontology	GO:0019005	13	64	0.00175869	0.0240978	FBXW11|SKP1|FBXO48|TRIM21|FBXO17|NCCRP1|FBXL12|FBXL15|FBXO25|RBX1|SPSB3|FBXO9|CUL2	http://amigo.geneontology.org/amigo/term/GO:0019005
cytoplasmic vesicle membrane	Gene Ontology	GO:0030659	22	144	0.00176288	0.0240983	RAB4A|AP1M2|AP3M2|FMN2|ARRB1|GPRC5C|RYR2|SNX19|ARHGAP21|WHAMM|NMNAT2|AP1B1|AGTRAP|SCNN1B|CLIC4|RAB21|MREG|CLU|CALY|SNX22|MYO5B|IL15RA	http://amigo.geneontology.org/amigo/term/GO:0030659
negative regulation of viral genome replication	Gene Ontology	GO:0045071	10	41	0.00184649	0.0251818	IFITM3|IFNL3|PLSCR1|EIF2AK2|MX1|BANF1|ZC3HAV1|IFIT5|APOBEC3F|SRPK1	http://amigo.geneontology.org/amigo/term/GO:0045071
mitochondrial small ribosomal subunit	Gene Ontology	GO:0005763	8	27	0.00187307	0.0254843	MRPS36|MRPS31|MRPS18A|MRPS33|MRPS17|MRPL42|MRPS14|MRPS10	http://amigo.geneontology.org/amigo/term/GO:0005763
positive regulation of interleukin-6 production	Gene Ontology	GO:0032755	16	90	0.00188627	0.025535	CD74|DHX9|AKIRIN2|C1orf106|POU2AF1|HMGB1|ARHGEF2|IL16|AIF1|TBC1D23|TLR3|NLRP10|CCK|MMP8|DEFB124|SCIMP	http://amigo.geneontology.org/amigo/term/GO:0032755
autophagosome	Gene Ontology	GO:0005776	14	73	0.00191482	0.025535	RAB23|TBC1D25|RUFY3|NBR1|RUFY4|VPS11|TRIM21|MAPK15|WDFY3|STX17|ATG5|TBC1D12|MAP1LC3B|TMEM230	http://amigo.geneontology.org/amigo/term/GO:0005776
ribonucleoprotein complex binding	Gene Ontology	GO:0043021	9	34	0.00191765	0.025535	SRP54|PPP1CA|RPLP1|HNRNPU|GEMIN4|WDR12|PES1|PPIH|PHF6	http://amigo.geneontology.org/amigo/term/GO:0043021
transcription initiation from RNA polymerase I promoter	Gene Ontology	GO:0006361	9	34	0.00191765	0.025535	TAF1A|TAF1D|ERCC2|RRN3|POLR1B|POLR2F|POLR1E|GTF2H1|POLR2K	http://amigo.geneontology.org/amigo/term/GO:0006361
integral component of synaptic vesicle membrane	Gene Ontology	GO:0030285	9	34	0.00191765	0.025535	SYP|SLC17A8|VAMP7|SLC17A7|SYT4|STX10|STX12|LAMP1|SLC30A3	http://amigo.geneontology.org/amigo/term/GO:0030285
protein monoubiquitination	Gene Ontology	GO:0006513	9	34	0.00191765	0.025535	TSG101|UBE2O|KLHL22|UBE2D3|UBE3D|TRIM21|UBE2R2|RBX1|RNF126	http://amigo.geneontology.org/amigo/term/GO:0006513
box H/ACA snoRNP complex	Gene Ontology	GO:0031429	4	5	0.00194346	0.025535	CNGB1|NOP10|NOLC1|DKC1	http://amigo.geneontology.org/amigo/term/GO:0031429
cytoplasmic side of rough endoplasmic reticulum membrane	Gene Ontology	GO:0098556	4	5	0.00194346	0.025535	rps26|GNRH1|RPS28|RPS29	http://amigo.geneontology.org/amigo/term/GO:0098556
BRISC complex	Gene Ontology	GO:0070552	4	5	0.00194346	0.025535	BRE|ABRAXAS2|FAM175B|DEPDC1B	http://amigo.geneontology.org/amigo/term/GO:0070552
phosphatidylinositol-3,4-bisphosphate 5-kinase activity	Gene Ontology	GO:0052812	4	5	0.00194346	0.025535	PIK3CA|IPMK|PIK3CD|PIK3CG	http://amigo.geneontology.org/amigo/term/GO:0052812
regulation of genetic imprinting	Gene Ontology	GO:2000653	4	5	0.00194346	0.025535	ZNF445|CTR9|PIK3CA|DPPA3	http://amigo.geneontology.org/amigo/term/GO:2000653
regulation of calcineurin-NFAT signaling cascade	Gene Ontology	GO:0070884	4	5	0.00194346	0.025535	RCAN1|RCN3|RCN2|DSC1	http://amigo.geneontology.org/amigo/term/GO:0070884
box H/ACA snoRNA binding	Gene Ontology	GO:0034513	4	5	0.00194346	0.025535	CNGB1|NOP10|NOLC1|DKC1	http://amigo.geneontology.org/amigo/term/GO:0034513
respirasome	Gene Ontology	GO:0070469	4	5	0.00194346	0.025535	UQCR11|HIGD1A|CYCS|HIGD2A	http://amigo.geneontology.org/amigo/term/GO:0070469
signaling receptor activity	Gene Ontology	GO:0038023	29	214	0.00194729	0.025535	CSF2RA|IL10RB|CD33|TNFRSF10B|FKBP3|MRC1|ADIPOR2|ITGB7|BTN1A1|ATP6AP2|OR3A2|CD48|GUCY2F|CUBN|CHRM3|FPR2|NLGN4X|PAQR5|NPY2R|LILRB3|LYVE1|KLRK1|EIF2D|TLR3|ANPEP|EDAR|TLR5|SLC1A5|CD300A	http://amigo.geneontology.org/amigo/term/GO:0038023
magnesium ion binding	Gene Ontology	GO:0000287	29	214	0.00194729	0.025535	CLYBL|GEN1|PPA2|ADCY10|PINK1|POMP|RAN|ATP8B1|CIB3|IRAK4|EYA2|PRPSAP1|HMGCL|IDH2|IDH1|COMT|UBA2|MTPAP|SRPK1|PLSCR3|MTHFD2|SUCLA2|PRTFDC1|TDG|ATP8B3|CDK2|STK4|ALPI|STK38L	http://amigo.geneontology.org/amigo/term/GO:0000287
perikaryon	Gene Ontology	GO:0043204	23	155	0.00196868	0.0257572	SLC4A10|GHRH|KLHL24|MYO1D|CCR2|ATP7A|GNB2L1|CNR2|SYT12|SYT11|G3BP1|SLC8A2|CLU|C15orf27|SLC17A8|PPP1CA|SLC2A3|ZPR1|AZIN2|WDFY3|GNRH1|NPFF|AIF1	http://amigo.geneontology.org/amigo/term/GO:0043204
G protein-coupled receptor signaling pathway, coupled to cyclic nucleotide second messenger	Gene Ontology	GO:0007187	13	65	0.00198291	0.0258269	CCL2|PTH1R|CNR2|CALCRL|DHX8|SSTR2|CHRM3|CHRM2|CCR1|ADRB3|OR10H1|HTR1E|LPAR3	http://amigo.geneontology.org/amigo/term/GO:0007187
meiotic cell cycle	Gene Ontology	GO:0051321	13	65	0.00198291	0.0258269	H2AX|H1FOO|EXD1|FBXO43|STAG2|EXO1|CDK2|ZFP42|RAD51|SLC26A8|TUBGCP2|TUBGCP3|ZW10	http://amigo.geneontology.org/amigo/term/GO:0051321
negative regulation of cell population proliferation	Gene Ontology	GO:0008285	46	394	0.00203835	0.0264894	PTH1R|FOXP3|COPS8|TSG101|CD33|AIMP2|FABP6|BCHE|FTH1|IFIT3|SERPINE2|CYP1B1|CDKN3|ITGB1BP1|FGFBP1|B4GALT1|LYN|TES|CDKN2B|CDKN2D|DAB2IP|RNF41|CGRRF1|DLEC1|PTPRO|KIAA1024|STK4|BTG3|PTGES|BRD7|MDM4|C18orf54|DFNA5|SFRP5|PDCD5|AVPR2|EIF2AK2|RARRES3|ADARB1|SSTR2|NMB|GNRH1|ATF5|CTBP2|RNF2|EEF1E1	http://amigo.geneontology.org/amigo/term/GO:0008285
positive regulation of cytosolic calcium ion concentration	Gene Ontology	GO:0007204	22	146	0.00205506	0.0265238	PTH1R|CCL1|HMGB1|C5AR2|CCR1|CCR2|C5AR1|CCR4|CCR9|SPR|PIK3CG|TBXA2R|FPR2|GNB1|NPY2R|BDKRB1|CX3CR1|ACKR2|IL2|LPAR3|NPFF|LPAR1	http://amigo.geneontology.org/amigo/term/GO:0007204
negative regulation of phagocytosis	Gene Ontology	GO:0050765	6	15	0.00205565	0.0265238	GNB2L1|FER1L5|FCGR2B|SYT12|SYT11|ATG5	http://amigo.geneontology.org/amigo/term/GO:0050765
C-C chemokine receptor activity	Gene Ontology	GO:0016493	7	21	0.00206388	0.0265238	CX3CR1|ACKR2|GPR75|CCR1|CCR2|CCR4|CCR9	http://amigo.geneontology.org/amigo/term/GO:0016493
nucleotide-excision repair, DNA duplex unwinding	Gene Ontology	GO:0000717	7	21	0.00206388	0.0265238	ERCC2|RPS27A|UBA52|UBB|UBC|RBX1|GTF2H1	http://amigo.geneontology.org/amigo/term/GO:0000717
error-free translesion synthesis	Gene Ontology	GO:0070987	7	21	0.00206388	0.0265238	RFC4|RPS27A|RPA2|UBA52|UBB|UBC|UFD1L	http://amigo.geneontology.org/amigo/term/GO:0070987
chromatin organization	Gene Ontology	GO:0006325	21	137	0.00213469	0.0271866	CDAN1|H2AX|SIRT1|H2AJ|FAM50A|HMGN1|TET1|HMGB2|CHD9|TDG|HNRNPU|DNAJC2|DPPA3|C2orf61|PADI2|L3MBTL4|L3MBTL2|HLTF|BRE|NCOR1|PHF1	http://amigo.geneontology.org/amigo/term/GO:0006325
cytoskeleton	Gene Ontology	GO:0005856	47	406	0.00213746	0.0271866	ERMN|TMOD3|TMOD2|TMSB4X|ARHGEF2|ENAH|FCHO1|PICK1|SHROOM2|TMSB10|CCDC110|CCK|TRIP11|PINK1|ITGB1BP1|FRMD6|UBXN11|DNAI1|TPM3|HINT1|PTPN4|BSG|ASIP|EPB41L1|TUBA|EPB41L5|FARP1|TCTE1|FRMPD4|ELMOD3|CCDC6|DAG1|ARHGAP39|CLU|RHOA|FSCN3|RHOD|AKAP4|SNAP25|CNN2|LDB3|LMO4|AKAP9|CASP8|PFN4|KANK1|FRMPD1	http://amigo.geneontology.org/amigo/term/GO:0005856
electron transfer activity	Gene Ontology	GO:0009055	14	74	0.00213891	0.0271866	ETFA|CYBB|AOC2|PHGDH|DEGS1|UQCR11|ETFB|P4HA2|AKR1A1|NDUFA12|SDHC|FDX1|NCF2|TXNRD1	http://amigo.geneontology.org/amigo/term/GO:0009055
RNA helicase activity	Gene Ontology	GO:0003724	14	74	0.00213891	0.0271866	DHX8|DDX23|TDRD9|DHX9|DDX52|DDX56|DDX47|DDX54|G3BP1|DDX1|DDX18|DHX30|TDRD12|FANCM	http://amigo.geneontology.org/amigo/term/GO:0003724
endoplasmic reticulum-Golgi intermediate compartment membrane	Gene Ontology	GO:0033116	14	74	0.00213891	0.0271866	TMED7|PRRG4|BET1|COPZ2|F8|ATP6AP1|AZIN2|CSNK1D|TBC1D20|LMAN1|WHAMM|STX17|TRIP11|KDELR1	http://amigo.geneontology.org/amigo/term/GO:0033116
ubiquitin conjugating enzyme activity	Gene Ontology	GO:0061631	10	42	0.00215063	0.0272758	UBE2K|UBE2J1|UBE2O|UBE3B|UBE2D3|UBE2R2|UBE2L3|UBE2V1|UBE2V2|UBE2U	http://amigo.geneontology.org/amigo/term/GO:0061631
positive regulation of protein kinase B signaling	Gene Ontology	GO:0051897	24	166	0.00216488	0.0273369	CNTN1|ARRB2|PINK1|ITGB1BP1|P2RX4|PIK3AP1|PIK3CA|PIK3CD|PIK3CG|HSP90AB1|STOX1|PIK3R2|CX3CL1|FGF17|ITGB1|SRC|CCL21|FGFR4|FGF2|C19orf10|IL18|CX3CR1|MYDGF|CD19	http://amigo.geneontology.org/amigo/term/GO:0051897
protein folding	Gene Ontology	GO:0006457	24	166	0.00216488	0.0273369	BAG2|QSOX2|DNAJC25|FKBP5|PPIL3|PDCL|CCT2|DNAJB6|HSP90AB1|ERO1LB|PSMC1|UBXN1|DNAJC19|PFDN1|GNB1|LMAN1|CSNK2A1|ERO1L|PPIL1|TBCE|TBCD|PPIH|ATF6|PPIA	http://amigo.geneontology.org/amigo/term/GO:0006457
positive regulation of NIK/NF-kappaB signaling	Gene Ontology	GO:1901224	13	66	0.00223016	0.028039	EDARADD|IL18|MMP8|HMGB1|EIF2AK2|TLR3|CD14|LIMS1|RPS3|EDAR|NLRP12|PDCD4|RHOA	http://amigo.geneontology.org/amigo/term/GO:1901224
tRNA binding	Gene Ontology	GO:0000049	13	66	0.00223016	0.028039	IARS1|HSD17B10|IARS|EEF1A1|NSUN3|RPL35A|EIF2AK4|FARSA|CTU1|TRMT10C|IFIT5|PTCD1|ALKBH1	http://amigo.geneontology.org/amigo/term/GO:0000049
U2-type precatalytic spliceosome	Gene Ontology	GO:0071005	11	50	0.00226034	0.028152	LSM4|SF3B1|MAGOHB|LSM2|SF3A3|PRPF3|SNRPE|SNRPF|SNRPG|SAP130|RNF113A	http://amigo.geneontology.org/amigo/term/GO:0071005
nucleotide-excision repair, preincision complex assembly	Gene Ontology	GO:0006294	8	28	0.00226829	0.028152	ERCC2|RPS27A|RPA2|UBA52|UBB|UBC|RBX1|GTF2H1	http://amigo.geneontology.org/amigo/term/GO:0006294
lysosome localization	Gene Ontology	GO:0032418	8	28	0.00226829	0.028152	SYTL4|MYH9|BLOC1S2|BLOC1S1|DEF8|HPS6|MAP6|SNAPIN	http://amigo.geneontology.org/amigo/term/GO:0032418
phospholipase A2 activity	Gene Ontology	GO:0004623	8	28	0.00226829	0.028152	PLA2G12A|PROCA1|RARRES3|PLA2G1B|PLB1|ABHD3|PLAAT1|PLAAT3	http://amigo.geneontology.org/amigo/term/GO:0004623
negative regulation of interleukin-1 beta production	Gene Ontology	GO:0032691	8	28	0.00226829	0.028152	NLRP7|CX3CR1|CD33|CX3CL1|POP1|ARRB2|POP4|SERPINB1	http://amigo.geneontology.org/amigo/term/GO:0032691
gamma-tubulin binding	Gene Ontology	GO:0043015	8	28	0.00226829	0.028152	BLOC1S2|RAB11FIP5|B9D2|MARK4|CEP70|LYN|TUBGCP3|TUBGCP2	http://amigo.geneontology.org/amigo/term/GO:0043015
nuclear membrane	Gene Ontology	GO:0031965	31	237	0.00228077	0.0281862	NUTF2|CLCC1|QSOX2|PTPLAD1|ZNF233|GAPDH|MX1|DNAJC2|CCR9|PTGDS|KLHDC2|LEMD2|DCTN5|PSEN1|ANKRD17|NDC1|TBC1D20|DNAJB14|ZBED1|WTAP|ANXA4|NUP107|SEPHS1|OSBPL3|PHF20|LMNB2|MPL|ACKR2|WDFY3|IL15RA|TFPT	http://amigo.geneontology.org/amigo/term/GO:0031965
membrane raft	Gene Ontology	GO:0045121	31	237	0.00228077	0.0281862	PAG1|CNTN1|GLIPR1L1|BAALC|GPM6B|S100A10|VDAC1|ATP7A|CD79A|CFLAR|PSEN2|PSEN1|CLN6|RFTN1|CAPN2|LYN|BSG|PLLP|ITGB1|SRC|CD48|PLSCR1|CASP8|CD14|STX12|PTPRC|PPT1|SERPINH1|TUBA1A|BTK|CD19	http://amigo.geneontology.org/amigo/term/GO:0045121
cytoskeleton organization	Gene Ontology	GO:0007010	21	138	0.00230715	0.0281943	CCL2|STRIP2|FHOD3|ZRANB1|DIAPH1|ZMYM4|ACTL7B|CNN2|CECR2|FITM2|CYLC1|ARHGAP21|SPRYD3|CCDC6|CFL1|PHIP|PAK4|LARP4|SIPA1L3|CCL13|SPTBN2	http://amigo.geneontology.org/amigo/term/GO:0007010
secretion by cell	Gene Ontology	GO:0032940	5	10	0.00231061	0.0281943	MERTK|ABCA12|CKLF|TYRO3|SERPINE2	http://amigo.geneontology.org/amigo/term/GO:0032940
protein deneddylation	Gene Ontology	GO:0000338	5	10	0.00231061	0.0281943	COPS3|COPS8|COPS6|COPS4|COPS5	http://amigo.geneontology.org/amigo/term/GO:0000338
cobalamin binding	Gene Ontology	GO:0031419	5	10	0.00231061	0.0281943	CUBN|MUT|TCN2|CBLC|MMUT	http://amigo.geneontology.org/amigo/term/GO:0031419
mitochondrial respirasome assembly	Gene Ontology	GO:0097250	5	10	0.00231061	0.0281943	HIGD2A|COX7A2|RAB5IF|HIGD1A|HIGD1C	http://amigo.geneontology.org/amigo/term/GO:0097250
positive regulation of endoplasmic reticulum stress-induced intrinsic apoptotic signaling pathway	Gene Ontology	GO:1902237	5	10	0.00231061	0.0281943	CEBPZ|SIRT1|DDIT3|NCK1|SERINC3	http://amigo.geneontology.org/amigo/term/GO:1902237
negative regulation of protein kinase activity	Gene Ontology	GO:0006469	14	75	0.00238423	0.0289707	PRKRIP1|CEACAM1|ITPRIP|NCK1|PKN1|CEP85|GMFB|SFN|POP1|GSKIP|PTPRC|SMYD3|ITGB1BP1|RGN	http://amigo.geneontology.org/amigo/term/GO:0006469
regulation of alternative mRNA splicing, via spliceosome	Gene Ontology	GO:0000381	14	75	0.00238423	0.0289707	SRSF5|YTHDC1|WTAP|NSRP1|NOVA2|HNRNPA1|HNRNPU|RBM11|RBM25|RBM17|SAP18|SRSF12|RBM19|PUF60	http://amigo.geneontology.org/amigo/term/GO:0000381
spermatid development	Gene Ontology	GO:0007286	15	84	0.00247939	0.0299875	MEIOC|GALNTL5|FSCN3|UBE2J1|TNP1|ACRBP|CCDC42|RFX2|FANCG|SPO11|IQCG|RNF8|MEI1|ADAD1|SPINK2	http://amigo.geneontology.org/amigo/term/GO:0007286
retrograde vesicle-mediated transport, Golgi to endoplasmic reticulum	Gene Ontology	GO:0006890	15	84	0.00247939	0.0299875	TMED7|COPZ2|Arf2|KIF18A|PICK1|ARCN1|KIF3C|GBF1|CCL13|KDELR3|ZW10|KDELR1|KIF3B|BICD2|KIF3A	http://amigo.geneontology.org/amigo/term/GO:0006890
cation channel activity	Gene Ontology	GO:0005261	10	43	0.00249378	0.0299875	CALHM3|PKD1L3|NALCN|CALHM2|HBA|ASIC3|SCN2A|FAM26D|CLU|TRPM7	http://amigo.geneontology.org/amigo/term/GO:0005261
single-stranded RNA binding	Gene Ontology	GO:0003727	10	43	0.00249378	0.0299875	DHX9|POLR2D|HNRNPA1|HNRNPU|CNBP|POLR2G|RBM11|IFIT5|L1TD1|A1CF	http://amigo.geneontology.org/amigo/term/GO:0003727
protein targeting	Gene Ontology	GO:0006605	10	43	0.00249378	0.0299875	SORL1|OS9|KATNB1|HPS4|AP1M2|SYNJ2BP|AP4S1|KIF13B|YWHAB|RHOD	http://amigo.geneontology.org/amigo/term/GO:0006605
flagellated sperm motility	Gene Ontology	GO:0030317	13	67	0.00250216	0.0300256	AKAP4|DNAI1|DNAH1|TNP1|SLC22A16|ADCY3|ROPN1L|TEX101|EFCAB9|TCTE1|NPHP4|SLC26A8|SLC9B2	http://amigo.geneontology.org/amigo/term/GO:0030317
actin filament binding	Gene Ontology	GO:0051015	28	208	0.00250732	0.0300256	MYOM1|MYH13|ERMN|MYO1F|MYO1D|CORO1C|TNNC1|FRG1|MYH1|GAS2L2|MYH9|TPM3|NEXN|ZNF185|ARPC3|FERMT2|CFL1|FSCN3|CTNNA1|MISP|FHOD3|SHROOM2|PICK1|ACTR3B|MYO5B|MYO5A|MYO7A|AIF1	http://amigo.geneontology.org/amigo/term/GO:0051015
bicellular tight junction assembly	Gene Ontology	GO:0070830	12	59	0.00257657	0.0307913	ARL2|ECT2|CLDN14|CLDN34|TBCD|INADL|MARVELD3|CHAF1B|OCLN|PATJ|CLDN20|ASIP	http://amigo.geneontology.org/amigo/term/GO:0070830
negative regulation of phosphoprotein phosphatase activity	Gene Ontology	GO:0032515	11	51	0.00258396	0.0308161	SET|ARPP19|PHACTR2|DMBT1|PPP1R26|FKBP1B|PPP1R17|PPP1R2|URI1|RGN|PPP1R14A	http://amigo.geneontology.org/amigo/term/GO:0032515
cell body	Gene Ontology	GO:0044297	14	76	0.00265228	0.0315521	ACTA2|CCT2|FCGR2B|NAXE|GNB1|COMT|CASP8|ATP6AP2|RPS6|PITPNM1|PINK1|USP33|P2RX4|MAPK8IP3	http://amigo.geneontology.org/amigo/term/GO:0044297
positive regulation of proteasomal protein catabolic process	Gene Ontology	GO:1901800	6	16	0.00266744	0.0315521	BAG2|ECSCR|DAB2IP|DDRGK1|PSMC1|PSMC2	http://amigo.geneontology.org/amigo/term/GO:1901800
chemokine receptor activity	Gene Ontology	GO:0004950	6	16	0.00266744	0.0315521	CX3CR1|ACKR2|CCR1|CCR2|CCR4|CCR9	http://amigo.geneontology.org/amigo/term/GO:0004950
NAD metabolic process	Gene Ontology	GO:0019674	6	16	0.00266744	0.0315521	NADSYN1|NMRK1|BST1|NMNAT2|NMNAT1|LDHA	http://amigo.geneontology.org/amigo/term/GO:0019674
transcription elongation from RNA polymerase I promoter	Gene Ontology	GO:0006362	8	29	0.00272602	0.0321407	TAF1A|TAF1D|ERCC2|POLR1B|POLR2F|POLR1E|GTF2H1|POLR2K	http://amigo.geneontology.org/amigo/term/GO:0006362
stimulatory C-type lectin receptor signaling pathway	Gene Ontology	GO:0002223	18	112	0.0027306	0.0321407	SRC|FBXW11|PSMB10|KLRK1|TAB2|PSMF1|SKP1|PSMD1|PSME3|CLEC4A|PRKCD|LYN|PSMA3|PSMB6|PSMC1|PSMC2|PSMB4|C6	http://amigo.geneontology.org/amigo/term/GO:0002223
cytokine-mediated signaling pathway	Gene Ontology	GO:0019221	35	282	0.00273384	0.0321407	CCL2|GREM2|CSF2RA|TIMP1|BIRC5|RPS27A|CCR1|ALOX15|CNTN1|IFNL3|IL10RB|PIK3CA|PIK3CD|ZC3H15|CX3CL1|IRAK4|ITGB1|RQCD1|TXLNA|IRAK2|STAT4|FER|TIFA|IL31|FGF2|IL18|CASP1|CCR2|IL16|IL7|UBA52|IL2|UBB|UBC|IL17RD	http://amigo.geneontology.org/amigo/term/GO:0019221
protein K63-linked ubiquitination	Gene Ontology	GO:0070534	10	44	0.00287943	0.0337155	PELI1|TRAF5|UBE2O|RNF126|RNF168|RNF8|TRAF3IP2|UBE2V1|UBE2V2|TRIM5	http://amigo.geneontology.org/amigo/term/GO:0070534
histone deacetylase complex	Gene Ontology	GO:0000118	10	44	0.00287943	0.0337155	ZNF217|TBL1X|TBL1XR1|ZNF541|MTA2|SAP18|KDM3B|HINT1|NCOR1|SATB2	http://amigo.geneontology.org/amigo/term/GO:0000118
bicellular tight junction	Gene Ontology	GO:0005923	19	122	0.00289303	0.0338065	AMOTL1|LIN7B|CHAF1B|ECT2|CLDN14|SHROOM2|BVES|TBCD|ARHGEF2|CYTH2|CLDN34|INADL|MARVELD3|NPHP4|OCLN|PATJ|MAPK15|CLDN20|ASIP	http://amigo.geneontology.org/amigo/term/GO:0005923
methylation	Gene Ontology	GO:0032259	12	60	0.00290642	0.0338265	SMYD4|PRDM15|MAT2B|RAMAC|COMT|NDUFAF5|TYMS|RAMACL|GAMT|METTL25|AHCY|MTAP	http://amigo.geneontology.org/amigo/term/GO:0032259
response to glucocorticoid	Gene Ontology	GO:0051384	12	60	0.00290642	0.0338265	ANXA3|SCGB1A1|ALAD|UCP3|CDO1|TIFA|TYMS|BCHE|PTPRO|RHOA|AGT|AIF1	http://amigo.geneontology.org/amigo/term/GO:0051384
nuclear receptor transcription coactivator activity	Gene Ontology	GO:0030374	11	52	0.00294396	0.0341948	TSG101|KDM1A|NCOA1|NCOA6|CCDC62|PKN1|BUD31|SFR1|ZMIZ2|FGF2|WDR77	http://amigo.geneontology.org/amigo/term/GO:0030374
peptidyl-serine phosphorylation	Gene Ontology	GO:0018105	23	161	0.00302015	0.0346564	CLSPN|MKNK1|DCLK3|PINK1|CSNK1D|MAPK7|MAPK9|SRC|VRK3|VRK2|PKN1|PRKCD|STK4|TTBK2|SBK1|SMTNL1|CSNK2A1|CSNK1A1|EIF2AK3|CDK2|MAP3K13|CLK1|STK38L	http://amigo.geneontology.org/amigo/term/GO:0018105
protein N-terminus binding	Gene Ontology	GO:0047485	17	104	0.00302419	0.0346564	EXOC2|PDLIM5|SMARCC1|TBL1XR1|DAXX|ERCC4|ERCC2|SLA2|RPA2|PEX19|BANF1|NCOA1|MORF4L1|PDCD10|MYO7A|PEX14|CSNK2A1	http://amigo.geneontology.org/amigo/term/GO:0047485
cellular response to interferon-gamma	Gene Ontology	GO:0071346	16	95	0.00304425	0.0346564	CCL2|MRC1|CCL1|CASP1|CD47|CD58|GBP6|GAPDH|RPL13A|CCL13|TLR3|CX3CL1|CCL21|AIF1|CCL8|CDC42	http://amigo.geneontology.org/amigo/term/GO:0071346
phosphatidylinositol-4,5-bisphosphate 3-kinase activity	Gene Ontology	GO:0046934	4	6	0.00306741	0.0346564	PIK3CA|IPMK|PIK3CD|PIK3CG	http://amigo.geneontology.org/amigo/term/GO:0046934
alveolar lamellar body	Gene Ontology	GO:0097208	4	6	0.00306741	0.0346564	CTSH|NAPSA|LAMP1|SFTPC	http://amigo.geneontology.org/amigo/term/GO:0097208
signal recognition particle	Gene Ontology	GO:0048500	4	6	0.00306741	0.0346564	SRP72|SRP19|DERL3|SRP68	http://amigo.geneontology.org/amigo/term/GO:0048500
meiotic DNA double-strand break formation	Gene Ontology	GO:0042138	4	6	0.00306741	0.0346564	CCDC36|SPO11|C11orf80|MEI4	http://amigo.geneontology.org/amigo/term/GO:0042138
signal recognition particle, endoplasmic reticulum targeting	Gene Ontology	GO:0005786	4	6	0.00306741	0.0346564	SRP72|SRP19|SRP54|SRP68	http://amigo.geneontology.org/amigo/term/GO:0005786
vesicle tethering to Golgi	Gene Ontology	GO:0099041	4	6	0.00306741	0.0346564	TBC1D23|TRIP11|C17orf75|PHIP	http://amigo.geneontology.org/amigo/term/GO:0099041
four-way junction helicase activity	Gene Ontology	GO:0009378	4	6	0.00306741	0.0346564	BLM|RECQL5|FANCM|RECQL	http://amigo.geneontology.org/amigo/term/GO:0009378
supercoiled DNA binding	Gene Ontology	GO:0097100	4	6	0.00306741	0.0346564	RPS3|HMGB1|PSIP1|HMGB2	http://amigo.geneontology.org/amigo/term/GO:0097100
CCR4-NOT core complex	Gene Ontology	GO:0030015	4	6	0.00306741	0.0346564	CNOT2|CNOT1|CNOT8|RQCD1	http://amigo.geneontology.org/amigo/term/GO:0030015
positive regulation of transforming growth factor beta1 production	Gene Ontology	GO:0032914	4	6	0.00306741	0.0346564	CX3CL1|FOXP3|SERPINB7|ATP6AP2	http://amigo.geneontology.org/amigo/term/GO:0032914
negative regulation of CREB transcription factor activity	Gene Ontology	GO:0032792	4	6	0.00306741	0.0346564	FOXP3|DDIT3|EIF2AK4|CEBPZ	http://amigo.geneontology.org/amigo/term/GO:0032792
DNA-binding transcription factor activity	Gene Ontology	GO:0003700	64	607	0.00312253	0.0349516	FOXP3|ZNF217|HINFP|PAX2|NFYB|ZXDC|ZXDA|GCM1|TEAD2|ZNF70|ZNF599|ZFP69B|TEAD4|ZNF169|STAT4|KLF17|ZNF3|C1orf85|SOX10|ZNF148|SOX13|ATF6|POU6F2|HSFX3|ZNF341|CNOT8|ATOH1|CEBPZ|ZNF282|DMTF1|ZIM2|NOLC1|ZNF207|DDIT3|TFAM|HSFX4|IRF2|TSC22D3|ZNF329|ZNF143|RXRB|ZNF582|CREB5|HSFX1|PPARA|PIGX|ZNF382|E2F6|ZNF564|PCGF6|MAX|ARNT|ZFP42|RFX2|ZBTB14|ELK1|ZNF350|TGIF1|ZNF296|ATF5|ZSCAN10|ZNF133|ZBTB24|DUXB	http://amigo.geneontology.org/amigo/term/GO:0003700
phosphatidylinositol 3-kinase signaling	Gene Ontology	GO:0014065	9	37	0.00312481	0.0349516	KBTBD2|CD160|PIK3CD|PIK3CG|PIK3R2|PIK3CA|BRF1|NYAP1|TYRO3	http://amigo.geneontology.org/amigo/term/GO:0014065
protein autoubiquitination	Gene Ontology	GO:0051865	13	69	0.00312777	0.0349516	NFX1|LRSAM1|TRIM71|RNF13|RNF181|UBE2D3|RNF41|TRIM21|KLHL24|UBE3D|RNF8|RNF19B|RNF146	http://amigo.geneontology.org/amigo/term/GO:0051865
nucleic acid phosphodiester bond hydrolysis	Gene Ontology	GO:0090305	13	69	0.00312777	0.0349516	PLD4|MEIOB|ERCC4|RAD9A|TATDN1|EXO5|REXO1|APEX2|G3BP1|DDX1|EXD1|FANCM|GEN1	http://amigo.geneontology.org/amigo/term/GO:0090305
microtubule plus-end	Gene Ontology	GO:0035371	7	23	0.00315384	0.0349516	KNSTRN|CLASP1|GAS2L2|SPAG5|SLAIN2|MYO5A|MAPRE1	http://amigo.geneontology.org/amigo/term/GO:0035371
regulation of focal adhesion assembly	Gene Ontology	GO:0051893	7	23	0.00315384	0.0349516	CLASP1|CORO1C|GPM6B|RHOA|WDPCP|DUSP3|RHOD	http://amigo.geneontology.org/amigo/term/GO:0051893
nucleotide-excision repair, DNA gap filling	Gene Ontology	GO:0006297	7	23	0.00315384	0.0349516	UBC|RFC4|RPS27A|RPA2|UBA52|UBB|LIG3	http://amigo.geneontology.org/amigo/term/GO:0006297
chemokine binding	Gene Ontology	GO:0019956	7	23	0.00315384	0.0349516	CX3CR1|ACKR2|CCR1|CCR2|CCR4|CCR9|FGF2	http://amigo.geneontology.org/amigo/term/GO:0019956
preribosome, large subunit precursor	Gene Ontology	GO:0030687	7	23	0.00315384	0.0349516	PES1|NSA2|EIF6|WDR12|RRP1B|FBXW9|RRP15	http://amigo.geneontology.org/amigo/term/GO:0030687
signaling adaptor activity	Gene Ontology	GO:0035591	7	23	0.00315384	0.0349516	NCK1|SLA2|PAG1|DAB2IP|GNB2L1|CHAF1B|FCRL2	http://amigo.geneontology.org/amigo/term/GO:0035591
protein serine/threonine kinase activator activity	Gene Ontology	GO:0043539	8	30	0.00325272	0.035706	CAB39L|INCENP|TCL1A|Calm2|CALM3|ALS2|STK4|TAOK1	http://amigo.geneontology.org/amigo/term/GO:0043539
cristae formation	Gene Ontology	GO:0042407	8	30	0.00325272	0.035706	SPG7|ATP5J2|APOO|APOOL|ATP5O|ATP5F1E|ATP5G1|ATP5G2	http://amigo.geneontology.org/amigo/term/GO:0042407
protein N-linked glycosylation via asparagine	Gene Ontology	GO:0018279	8	30	0.00325272	0.035706	UBE2J1|B4GALNT2|OSTC|MGAT1|DERL3|LMAN1|MAGT1|OST4	http://amigo.geneontology.org/amigo/term/GO:0018279
MLL1 complex	Gene Ontology	GO:0071339	8	30	0.00325272	0.035706	E2F6|MGA|HCFC2|MAX|C17orf49|PELP1|RNF2|PHF20	http://amigo.geneontology.org/amigo/term/GO:0071339
termination of RNA polymerase I transcription	Gene Ontology	GO:0006363	8	30	0.00325272	0.035706	TAF1A|TAF1D|ERCC2|POLR1B|POLR2F|POLR1E|GTF2H1|POLR2K	http://amigo.geneontology.org/amigo/term/GO:0006363
endocytosis	Gene Ontology	GO:0006897	25	182	0.00326354	0.0357571	NECAP1|SYNRG|RUBCN|AP3M2|CCR9|PIK3CG|GAPVD1|USP33|WASF2|MIB1|REPS2|DMBT1|TMPRSS2|HEATR5B|RHOV|EPN3|RHOJ|MIA3|TMPRSS15|CYTH2|AMPH|ACKR2|SYP|EHD3|CDC42	http://amigo.geneontology.org/amigo/term/GO:0006897
ATPase-coupled transmembrane transporter activity	Gene Ontology	GO:0042626	10	45	0.00331121	0.0360747	ABCA12|ABCG5|ABCA7|ABCB11|ABCC8|ABCC5|ABCB9|ABCB8|ABCD4|ABCC10	http://amigo.geneontology.org/amigo/term/GO:0042626
negative regulation of I-kappaB kinase/NF-kappaB signaling	Gene Ontology	GO:0043124	10	45	0.00331121	0.0360747	TRAF2|SIRT1|DAB2IP|CARD19|NFKBID|USP10|CASP8|NLRP12|CACTIN|RHOA	http://amigo.geneontology.org/amigo/term/GO:0043124
spindle microtubule	Gene Ontology	GO:0005876	10	45	0.00331121	0.0360747	Calm2|CALM3|CLASP1|CDC27|BIRC5|CSNK1D|NEIL2|RMDN2|KIF3B|KIF3A	http://amigo.geneontology.org/amigo/term/GO:0005876
Cajal body	Gene Ontology	GO:0015030	11	53	0.00334322	0.0361517	FRG1|HINFP|PHAX|NOLC1|ZPR1|GEMIN4|CDK2|COIL|PRPF3|FBLL1|FBL	http://amigo.geneontology.org/amigo/term/GO:0015030
negative regulation of protein ubiquitination	Gene Ontology	GO:0031397	11	53	0.00334322	0.0361517	BAG2|DBI|GNL3L|ATG5|SPOPL|KIAA1024|ARRB2|ARRB1|RPS3|N4BP1|UBXN1	http://amigo.geneontology.org/amigo/term/GO:0031397
-	Gene Ontology	GO:0036459	11	53	0.00334322	0.0361517	USP33|USP49|USP44|OTUD3|USP7|USP10|USP16|ZRANB1|DEPDC1B|ALG13|RNF2	http://amigo.geneontology.org/amigo/term/GO:0036459
cellular defense response	Gene Ontology	GO:0006968	11	53	0.00334322	0.0361517	ITGB1|NCF2|RAB23|CX3CR1|ZNF148|LSP1|NCR1|CCR2|C5AR1|ACKR2|CCR9	http://amigo.geneontology.org/amigo/term/GO:0006968
epithelial cilium movement involved in extracellular fluid movement	Gene Ontology	GO:0003351	6	17	0.0034061	0.0363005	DNAH1|TTLL1|KIF27|ROPN1L|SPA17|ADCY10	http://amigo.geneontology.org/amigo/term/GO:0003351
rRNA methylation	Gene Ontology	GO:0031167	6	17	0.0034061	0.0363005	DIMT1|NSUN3|NSUN4|TRMT61B|FBLL1|FBL	http://amigo.geneontology.org/amigo/term/GO:0031167
four-way junction DNA binding	Gene Ontology	GO:0000400	6	17	0.0034061	0.0363005	HMGB3|HMGB2|HMGB1|GEN1|BLM|FANCM	http://amigo.geneontology.org/amigo/term/GO:0000400
3'-5' DNA helicase activity	Gene Ontology	GO:0043138	6	17	0.0034061	0.0363005	RECQL5|DHX9|BLM|RECQL|FANCM|ACTR5	http://amigo.geneontology.org/amigo/term/GO:0043138
dendritic cell chemotaxis	Gene Ontology	GO:0002407	6	17	0.0034061	0.0363005	HMGB1|PIK3CG|CCR1|CCR2|CCL21|CLU	http://amigo.geneontology.org/amigo/term/GO:0002407
RNA phosphodiester bond hydrolysis	Gene Ontology	GO:0090501	6	17	0.0034061	0.0363005	RNASE1|RNASE11|RNASE4|RNASE9|RAE1|RNASE10	http://amigo.geneontology.org/amigo/term/GO:0090501
proton-transporting ATP synthase activity, rotational mechanism	Gene Ontology	GO:0046933	6	17	0.0034061	0.0363005	ATP6V0C|ATP5J2|ATP5F1E|ATP5O|ATP5G1|ATP5G2	http://amigo.geneontology.org/amigo/term/GO:0046933
protein heterodimerization activity	Gene Ontology	GO:0046982	36	297	0.00340709	0.0363005	METTL3|PSMF1|PGLYRP3|NFYB|MICU1|RAN|SUPT5H|KATNB1|USF1|MAPK6|PIK3R2|IRAK2|CEBPZ|PEF1|ITGB1|DDIT3|H2AX|NOLC1|SRI|CYBB|UBA2|NAE1|CENPW|CENPT|BDKRB1|TAF13|H3F3C|ABCG5|ARNT|BCL2A1|SYT4|TAF8|CREB3L3|SAE1|H2AJ|ATF6	http://amigo.geneontology.org/amigo/term/GO:0046982
cerebral cortex development	Gene Ontology	GO:0021987	13	70	0.0034852	0.0370646	TRAPPC9|KDM1A|NCOA1|BCL2A1|H2AX|BBS2|MCPH1|ATIC|ATOH1|WDR62|GART|XAB2|CSNK2A1	http://amigo.geneontology.org/amigo/term/GO:0021987
Golgi organization	Gene Ontology	GO:0007030	18	115	0.00350508	0.0372077	TMED7|TBC1D20|CSNK1A1|CLASP1|COG2|CSNK1D|ATP8B3|GBF1|ATP8B1|ARHGAP21|GOLGB1|UBXN2B|STX17|GAK|ZW10|LMAN1|ZFP69B|CDC42	http://amigo.geneontology.org/amigo/term/GO:0007030
mitotic cell cycle	Gene Ontology	GO:0000278	20	134	0.00351693	0.0372653	RECQL5|MCPH1|NEK4|TUBGCP3|NEK3|RAN|TUBA1C|TUBA1A|TBCD|ABRAXAS2|ARPP19|TTYH1|NUDT15|CENPW|NOLC1|TUBGCP2|CENPT|RNF2|FAM175B|PBK	http://amigo.geneontology.org/amigo/term/GO:0000278
centriole	Gene Ontology	GO:0005814	21	144	0.00360776	0.0381579	IFT140|TTBK2|SDCCAG8|ODF2L|MAPK15|RAN|FBF1|CEP152|CEP192|POC1B|WDR34|CCDC92|ALMS1|ARMC9|WDR62|CEP83|TUBGCP3|CFAP20|TSKS|CEP350|KIF3A	http://amigo.geneontology.org/amigo/term/GO:0005814
transmembrane transporter activity	Gene Ontology	GO:0022857	15	88	0.00365758	0.0385216	MFSD9|SLC18B1|SLC17A8|SLC17A9|SLC22A17|SLC17A7|SLC2A12|SLC35E2B|SPNS3|SLC35B3|SLC17A1|SLC35E1|ABCB9|SV2B|SVOPL	http://amigo.geneontology.org/amigo/term/GO:0022857
ATPase binding	Gene Ontology	GO:0051117	15	88	0.00365758	0.0385216	SRC|ALDOB|RAB4A|PSEN1|UFD1L|FBL|RALB|PEX19|TMTC4|ADCY10|SDF2L1|ATPIF1|UBXN1|NR1H2|ATP5IF1	http://amigo.geneontology.org/amigo/term/GO:0051117
protein serine/threonine phosphatase activity	Gene Ontology	GO:0004722	12	62	0.00366872	0.0385216	LRRC39|PP2D1|PPP1R3C|LRRK1|PPP1CA|CDKN3|MTMR3|PPM1J|CYCS|PDP2|PPA2|LRRIQ4	http://amigo.geneontology.org/amigo/term/GO:0004722
NIK/NF-kappaB signaling	Gene Ontology	GO:0038061	12	62	0.00366872	0.0385216	FBXW11|PSMB10|PSMF1|SKP1|PSMD1|PSME3|PSMA3|PSMB6|PSMC1|PSMC2|PSMB4|C6	http://amigo.geneontology.org/amigo/term/GO:0038061
neuron projection development	Gene Ontology	GO:0031175	18	116	0.00380051	0.0398332	RYK|TBC1D23|BLOC1S2|BLOC1S1|PHGDH|HMGB1|CDK16|ALKBH1|HERC1|CNTN1|USP16|MAP4|GPM6B|CDH1|LYN|SNAPIN|ATF1|SH3GL2	http://amigo.geneontology.org/amigo/term/GO:0031175
male meiosis I	Gene Ontology	GO:0007141	7	24	0.00384091	0.0400394	MEIOC|MEIOB|TDRD9|DNMT3L|SPO11|UBB|MEI1	http://amigo.geneontology.org/amigo/term/GO:0007141
male meiotic nuclear division	Gene Ontology	GO:0007140	7	24	0.00384091	0.0400394	MEIOB|TDRD9|SPDYA|KIF18A|TDRKH|FANCA|TDRD12	http://amigo.geneontology.org/amigo/term/GO:0007140
actin-dependent ATPase activity	Gene Ontology	GO:0030898	7	24	0.00384091	0.0400394	MYO1D|MYO1F|MYH9|MYL6|MYO5B|MYO5A|MYO7A	http://amigo.geneontology.org/amigo/term/GO:0030898
protein K63-linked deubiquitination	Gene Ontology	GO:0070536	8	31	0.00385508	0.0400431	USP8|ZRANB1|FAM175B|ABRAXAS2|USP7|BRE|USP33|DEPDC1B	http://amigo.geneontology.org/amigo/term/GO:0070536
enzyme inhibitor activity	Gene Ontology	GO:0004857	8	31	0.00385508	0.0400431	UGT1A7|PRPSAP1|APBA3|UGT1A10|CSN2|ARRB1|ATPIF1|ATP5IF1	http://amigo.geneontology.org/amigo/term/GO:0004857
ubiquitin ligase complex	Gene Ontology	GO:0000151	17	107	0.00390965	0.0405372	UBE4A|FBXW11|ARMC8|RNF19B|RNF168|RNF8|UBE3D|DCUN1D1|FBXO21|RNF144B|UBE2L3|FBXO25|UBE2V1|FBXO9|UBR1|RNF2|DEPDC1B	http://amigo.geneontology.org/amigo/term/GO:0000151
positive regulation of JNK cascade	Gene Ontology	GO:0046330	14	80	0.00398361	0.0410971	MMP8|FCGR2B|HMGB1|DAB2IP|UNC5CL|TLR3|EDAR|SERPINF2|CCL21|TRAF5|PJA2|TAOK1|SLAMF1|CDC42	http://amigo.geneontology.org/amigo/term/GO:0046330
regulation of G2/M transition of mitotic cell cycle	Gene Ontology	GO:0010389	14	80	0.00398361	0.0410971	CEP152|CLASP1|SDCCAG8|RNASEH2B|MAPRE1|TUBA1A|AKAP9|CEP192|ALMS1|CSNK1D|CEP70|DCTN2|CDK2|HAUS4	http://amigo.geneontology.org/amigo/term/GO:0010389
response to ethanol	Gene Ontology	GO:0045471	16	98	0.00398492	0.0410971	TBXA2R|ALAD|RGS2|TYMS|TUFM|CDO1|CYP2E1|POLR2D|CD14|IL2|CASP8|DMAP1|GNRH1|AACS|RHOA|FECH	http://amigo.geneontology.org/amigo/term/GO:0045471
COPII vesicle coating	Gene Ontology	GO:0048208	12	63	0.00410605	0.0422712	TRAPPC9|BET1|F8|TRAPPC3|TRAPPC2|TRAPPC6B|PREB|CSNK1D|TBC1D20|LMAN1|PEF1|SEC31A	http://amigo.geneontology.org/amigo/term/GO:0048208
fertilization	Gene Ontology	GO:0009566	9	39	0.00421607	0.0430597	MEIOB|CLIC4|ACRBP|TDRD9|TEX101|LYZL4|LYZL6|TDRD12|TDRKH	http://amigo.geneontology.org/amigo/term/GO:0009566
Ral GTPase binding	Gene Ontology	GO:0017160	5	12	0.00425344	0.0430597	PIH1D2|EXOC2|USP33|LSM2|RNF41	http://amigo.geneontology.org/amigo/term/GO:0017160
toll-like receptor 3 signaling pathway	Gene Ontology	GO:0034138	5	12	0.00425344	0.0430597	CLP1|TLR3|RFTN1|SCIMP|CASP8	http://amigo.geneontology.org/amigo/term/GO:0034138
RNA cap binding	Gene Ontology	GO:0000339	5	12	0.00425344	0.0430597	IFIT5|SNUPN|NCBP1|NCBP2|LSM1	http://amigo.geneontology.org/amigo/term/GO:0000339
histone mRNA metabolic process	Gene Ontology	GO:0008334	5	12	0.00425344	0.0430597	SNRPG|SNRPF|NCBP1|NCBP2|SNRPE	http://amigo.geneontology.org/amigo/term/GO:0008334
methylosome	Gene Ontology	GO:0034709	5	12	0.00425344	0.0430597	ERH|SNRPF|SNRPG|WDR77|SNRPE	http://amigo.geneontology.org/amigo/term/GO:0034709
catalytic complex	Gene Ontology	GO:1902494	5	12	0.00425344	0.0430597	PLOD1|Calm2|CALM3|NEU2|UXS1	http://amigo.geneontology.org/amigo/term/GO:1902494
PERK-mediated unfolded protein response	Gene Ontology	GO:0036499	5	12	0.00425344	0.0430597	CCL2|CEBPZ|EIF2AK3|DDIT3|ASNS	http://amigo.geneontology.org/amigo/term/GO:0036499
tertiary granule lumen	Gene Ontology	GO:1904724	11	55	0.00427153	0.0430597	CTSH|NIT2|ASAH1|CNN2|CHIT1|LYZ|MMP8|GOLGA7|ARMC8|FTH1|IDH1	http://amigo.geneontology.org/amigo/term/GO:1904724
toll-like receptor 4 signaling pathway	Gene Ontology	GO:0034142	6	18	0.00428666	0.0430597	TRIL|CD14|CCK|LYN|SCIMP|PIK3AP1	http://amigo.geneontology.org/amigo/term/GO:0034142
mitochondrial electron transport, cytochrome c to oxygen	Gene Ontology	GO:0006123	6	18	0.00428666	0.0430597	CYCS|COX4I2|COX6B1|COX7B|COX7C|COX6A2	http://amigo.geneontology.org/amigo/term/GO:0006123
zinc ion transmembrane transport	Gene Ontology	GO:0071577	6	18	0.00428666	0.0430597	SLC39A13|SLC39A6|SLC39A1|CLU|SLC39A3|SLC30A3	http://amigo.geneontology.org/amigo/term/GO:0071577
ribosomal small subunit biogenesis	Gene Ontology	GO:0042274	6	18	0.00428666	0.0430597	RPS24|RPS17|RPS15|RRP36|RPS28|RPS6	http://amigo.geneontology.org/amigo/term/GO:0042274
microtubule nucleation	Gene Ontology	GO:0007020	6	18	0.00428666	0.0430597	CLASP1|AKAP9|SLAIN2|CSNK1D|TUBGCP2|TUBGCP3	http://amigo.geneontology.org/amigo/term/GO:0007020
drug binding	Gene Ontology	GO:0008144	13	72	0.00429943	0.0431133	HMGCS1|SRP54|CUBN|HMGB2|CHRNB3|FABP1|CHRM3|HSP90AB1|TYMS|ATP5O|DHODH|PPARA|P2RX4	http://amigo.geneontology.org/amigo/term/GO:0008144
azurophil granule lumen	Gene Ontology	GO:0035578	15	90	0.00439918	0.0440374	PRX|TOLLIP|CCT2|TADA2A|GM2A|PSMD1|PRKCD|LYZ|FUCA1|PADI2|DEFA1|S100A7|GUSB|FTL|CPPED1	http://amigo.geneontology.org/amigo/term/GO:0035578
negative regulation of proteasomal ubiquitin-dependent protein catabolic process	Gene Ontology	GO:0032435	8	32	0.00454001	0.044622	SMARCC1|HFE|USP7|HSP90AB1|DDRGK1|N4BP1|UBXN1|PBK	http://amigo.geneontology.org/amigo/term/GO:0032435
regulation of angiogenesis	Gene Ontology	GO:0045765	8	32	0.00454001	0.044622	RECK|PROK1|TSPAN12|EFNA1|NMB|MAPK7|TNFRSF12A|FGF2	http://amigo.geneontology.org/amigo/term/GO:0045765
14-3-3 protein binding	Gene Ontology	GO:0071889	8	32	0.00454001	0.044622	KLHL22|TBC1D22B|TBC1D22A|DAB2IP|HLA-F|KIF13B|ARRB2|BRF1	http://amigo.geneontology.org/amigo/term/GO:0071889
regulation of microtubule cytoskeleton organization	Gene Ontology	GO:0070507	8	32	0.00454001	0.044622	CLASP1|KIF18A|PRKAA1|TAOK1|MAP6|CEP70|RHOA|BICD2	http://amigo.geneontology.org/amigo/term/GO:0070507
oxygen binding	Gene Ontology	GO:0019825	8	32	0.00454001	0.044622	CYP1B1|HBQ1|HBZ1|HBZ|CYP2E1|ADGB|CYP2C18|CYP8B1	http://amigo.geneontology.org/amigo/term/GO:0019825
multivesicular body lumen	Gene Ontology	GO:0097486	4	7	0.00456536	0.044622	CTSH|NAPSA|PGA5|SFTPC	http://amigo.geneontology.org/amigo/term/GO:0097486
regulation of attachment of spindle microtubules to kinetochore	Gene Ontology	GO:0051988	4	7	0.00456536	0.044622	KNSTRN|SPAG5|ECT2|CDC42	http://amigo.geneontology.org/amigo/term/GO:0051988
regulation of protein targeting to mitochondrion	Gene Ontology	GO:1903214	4	7	0.00456536	0.044622	PINK1|ATPIF1|PARL|ATP5IF1	http://amigo.geneontology.org/amigo/term/GO:1903214
negative regulation of interleukin-4 production	Gene Ontology	GO:0032713	4	7	0.00456536	0.044622	FOXP3|DDIT3|SCGB1A1|CEBPZ	http://amigo.geneontology.org/amigo/term/GO:0032713
7S RNA binding	Gene Ontology	GO:0008312	4	7	0.00456536	0.044622	SRP72|SRP19|SRP54|SRP68	http://amigo.geneontology.org/amigo/term/GO:0008312
negative regulation of fibroblast apoptotic process	Gene Ontology	GO:2000270	4	7	0.00456536	0.044622	PIK3CA|API5|CFDP1|PIK3CG	http://amigo.geneontology.org/amigo/term/GO:2000270
NEDD8-specific protease activity	Gene Ontology	GO:0019784	4	7	0.00456536	0.044622	COPS5|USP16|COPS4|SENP8	http://amigo.geneontology.org/amigo/term/GO:0019784
sphingosine N-acyltransferase activity	Gene Ontology	GO:0050291	4	7	0.00456536	0.044622	TLCD3B|CERS4|CERS2|CERS3	http://amigo.geneontology.org/amigo/term/GO:0050291
DNA ligation involved in DNA repair	Gene Ontology	GO:0051103	4	7	0.00456536	0.044622	HMGB2|HMGB1|XRCC4|LIG3	http://amigo.geneontology.org/amigo/term/GO:0051103
photoreceptor outer segment	Gene Ontology	GO:0001750	12	64	0.00458422	0.0446326	IFT140|MERTK|IMPG1|CNGB1|PTGS1|DMBT1|PROM1|GNA11|NXNL1|MYO5A|MYO7A|MAK	http://amigo.geneontology.org/amigo/term/GO:0001750
double-strand break repair	Gene Ontology	GO:0006302	12	64	0.00458422	0.0446326	MEIOC|H2AX|RNF168|BRE|DEPDC1B|DDX1|RNF8|LIG3|ACTR5|SETX|XRCC4|RAD52	http://amigo.geneontology.org/amigo/term/GO:0006302
positive regulation of MAPK cascade	Gene Ontology	GO:0043410	17	109	0.0046108	0.0446326	CD74|NMNAT1|DFNA5|RYK|PELI2|HMGB1|DAB2IP|EFNA1|ADRB3|PTPRC|MMP8|CX3CL1|MYDGF|LPAR1|TRIM5|FGF2|C19orf10	http://amigo.geneontology.org/amigo/term/GO:0043410
protein ADP-ribosylation	Gene Ontology	GO:0006471	7	25	0.00463576	0.0446326	SIRT1|SIRT4|Arf2|PARP14|ZC3HAV1|TNKS2|PARP6	http://amigo.geneontology.org/amigo/term/GO:0006471
spliceosomal complex assembly	Gene Ontology	GO:0000245	7	25	0.00463576	0.0446326	NCBP1|GEMIN2|CRNKL1|DDX1|SRPK1|SNRPG|SNRPE	http://amigo.geneontology.org/amigo/term/GO:0000245
cytochrome-c oxidase activity	Gene Ontology	GO:0004129	7	25	0.00463576	0.0446326	COX7C|COX4I2|COX6B1|NDUFA4L2|COX7B|COX7A2|COX6A2	http://amigo.geneontology.org/amigo/term/GO:0004129
sperm principal piece	Gene Ontology	GO:0097228	7	25	0.00463576	0.0446326	AKAP4|SLC9B2|SPA17|EFCAB9|PGAM1|CATSPERE|CATSPERG	http://amigo.geneontology.org/amigo/term/GO:0097228
positive regulation of innate immune response	Gene Ontology	GO:0045089	7	25	0.00463576	0.0446326	DHX9|CD1D|PLSCR1|HMGB3|HMGB2|HMGB1|FPR2	http://amigo.geneontology.org/amigo/term/GO:0045089
RNA splicing, via transesterification reactions	Gene Ontology	GO:0000375	7	25	0.00463576	0.0446326	DDX23|GEMIN2|LSM1|SLU7|SF3A3|PRPF3|SAP130	http://amigo.geneontology.org/amigo/term/GO:0000375
G1/S transition of mitotic cell cycle	Gene Ontology	GO:0000082	16	100	0.00473526	0.045515	ITGB1|MCM10|CDKN2D|HINFP|SPDYA|MAX|ORC4|ORC5|RPA2|CDKN3|CDK2|PIAS1|POLE2|TRIM71|CUL2|TAF10	http://amigo.geneontology.org/amigo/term/GO:0000082
xenobiotic metabolic process	Gene Ontology	GO:0006805	15	91	0.0048134	0.0461895	GSTO2|EPHX1|PTGS1|AOC2|CYP1B1|FMO1|ARNT|GSTA4|GSTA1|CYP2E1|HSP90AB1|AADAC|CYP2C18|MARC1|MARC2	http://amigo.geneontology.org/amigo/term/GO:0006805
negative regulation of interleukin-6 production	Gene Ontology	GO:0032715	9	40	0.00486271	0.0465087	FOXP3|NLRP12|SYT12|C5AR2|SYT11|ARRB2|ARRB1|CX3CL1|SLAMF1	http://amigo.geneontology.org/amigo/term/GO:0032715
activation of JUN kinase activity	Gene Ontology	GO:0007257	9	40	0.00486271	0.0465087	DAXX|PKN1|PTPLAD1|DAB2IP|MAP3K13|CCK|MUL1|TAOK1|MAPK8IP3	http://amigo.geneontology.org/amigo/term/GO:0007257
translation initiation factor activity	Gene Ontology	GO:0003743	10	48	0.00492154	0.0469938	EIF3M|EIF1|EIF2D|EIF1AX|EIF6|COPS5|MTIF3|EIF4H|EIF2S2|MTIF2	http://amigo.geneontology.org/amigo/term/GO:0003743
nuclear chromosome, telomeric region	Gene Ontology	GO:0000784	17	110	0.00499815	0.0476469	KDM1A|PPP1CA|MAJIN|NABP2|ORC4|ORC5|TERB2|ERCC4|TERB1|CNGB1|RAD51|RPA2|ZSCAN4|THOC1|TNKS2|THOC7|NLRP2	http://amigo.geneontology.org/amigo/term/GO:0000784
regulation of cell population proliferation	Gene Ontology	GO:0042127	23	169	0.00512457	0.0487718	PTGS1|STYK1|SMIM22|STAT4|TMIGD1|ARHGEF2|SRMS|FANCA|LYN|BSG|SRC|SIRT1|TNK1|UBA2|RNF126|CXCL11|CLU|DBI|RBBP9|CCND3|PIAS1|CFDP1|FER	http://amigo.geneontology.org/amigo/term/GO:0042127
extracellular matrix organization	Gene Ontology	GO:0030198	31	252	0.0051522	0.0489543	RECK|COL17A1|PAPLN|ACAN|ERCC2|ITGA10|FBLN1|HPSE2|ATP7A|ADAMTSL3|ATXN1L|DNAJB6|ERO1LB|B4GALT1|BSG|ITGB1|COL8A2|ITGB7|CD47|COL9A2|CDH1|DAG1|COL24A1|FGF2|CSGALNACT1|ERO1L|COL22A1|EGFL6|DSPP|MMP8|MMP7	http://amigo.geneontology.org/amigo/term/GO:0030198
phagocytic vesicle membrane	Gene Ontology	GO:0030670	13	74	0.00526038	0.0499004	ATP6V0C|ANXA3|RAB23|RAB39A|VAMP7|SLC11A1|HFE|SNAP23|HLA-F|CYBB|DMBT1|ATG5|ATP7A	http://amigo.geneontology.org/amigo/term/GO:0030670
excitatory synapse	Gene Ontology	GO:0060076	8	33	0.00531458	0.0499353	NLGN4X|SLC17A8|SYT11|SLC17A7|IGSF11|SYT12|SYP|LRRTM2	http://amigo.geneontology.org/amigo/term/GO:0060076
ventricular septum development	Gene Ontology	GO:0003281	8	33	0.00531458	0.0499353	HEG1|LMO4|SALL4|SUFU|TRIP11|MDM4|C5orf42|DCTN5	http://amigo.geneontology.org/amigo/term/GO:0003281
mitochondrial ATP synthesis coupled proton transport	Gene Ontology	GO:0042776	6	19	0.00532437	0.0499353	ATP5J2|ATP5F1E|CYC1|ATP5O|ATP5G1|ATP5G2	http://amigo.geneontology.org/amigo/term/GO:0042776
post-Golgi vesicle-mediated transport	Gene Ontology	GO:0006892	6	19	0.00532437	0.0499353	SORL1|SCAMP2|VAMP7|SNAP23|MYO5A|GBF1	http://amigo.geneontology.org/amigo/term/GO:0006892
female gonad development	Gene Ontology	GO:0008585	6	19	0.00532437	0.0499353	UBB|NUP107|IDH1|ZFP42|FANCA|FSHR	http://amigo.geneontology.org/amigo/term/GO:0008585
folic acid metabolic process	Gene Ontology	GO:0046655	6	19	0.00532437	0.0499353	MTHFD2|MTHFD1|MTHFR|MTHFS|SHMT1|SLC46A1	http://amigo.geneontology.org/amigo/term/GO:0046655
protein localization to centrosome	Gene Ontology	GO:0071539	6	19	0.00532437	0.0499353	MCPH1|SPAG5|CEP192|CSNK1D|DCTN2|CEP83	http://amigo.geneontology.org/amigo/term/GO:0071539

## Sheet: Table S15
Table S15. Significant GO terms enriched in genes with insertion of RCs in the exon region in vespertilionid bats.
Term	Database	ID	Input number	Background number	P-Value	Corrected P-Value	Input	Hyperlink
protein binding	Gene Ontology	GO:0005515	396	11779	1.99413e-72	5.76104e-69	NCBP1|CTTNBP2|TMCO6|TYK2|TOMM70|SPX|EOLA1|PIK3CB|ZMYM2|CTNNAL1|NUP98|CRTAC1|RAB40B|FAM172A|TPCN2|TTI1|SH3KBP1|TRAPPC3|C11orf49|HMGN2|HINFP|CD1A|PDS5A|DENND4A|ARNTL|CCT2|FAM151B|LSS|FUNDC2|MAU2|TSPYL2|PDLIM3|TIFA|DCUN1D1|DNAJC2|FBXO34|FBXO31|ATXN7|DCST1|KLHL20|POLQ|TAF11|TAF10|MBOAT7|AKAP13|TAF15|PELI2|SLC22A23|P2RY13|ERC1|ADGRB3|ART4|NOL8|RNF20|NIPSNAP2|ARID5A|AFDN|LMO4|CLPTM1|CBLC|LAPTM4A|EEF1A1…	http://amigo.geneontology.org/amigo/term/GO:0005515
cytosol	Gene Ontology	GO:0005829	211	5095	8.54792e-43	1.23475e-39	IL1RL1|MCF2|PPP4R4|GSTA1|POLR3F|RPL32|TYK2|CRLF3|GPS1|EIF3K|ZNF354A|ART4|RAN|IP6K3|GSDMB|SKA3|RLBP1|CSNK1D|ZC3HAV1|SERPINB8|FRMD8|DNAJC13|ZMYM2|CTNNAL1|CENPJ|NUP98|WNK2|TSC22D3|WNK1|TRPM4|PHGDH|MDM1|THOC7|PDE8A|CAB39L|SH3KBP1|TRAPPC3|FBXL5|ARCN1|CD2AP|RABGAP1|KPNA2|TMSB4|RNF2|XPNPEP1|KDM5C|GCA|DOCK8|ENOX2|RPL9|METAP1|PDS5A|UBE2L6|GLUL|DENND4A|ACSBG2|NCBP1|B9D2|RGN|FNBP1L|SDHAF2|MAML2|CCT2|CCNE1|R…	http://amigo.geneontology.org/amigo/term/GO:0005829
nucleus	Gene Ontology	GO:0005634	200	5208	1.23278e-35	1.18717e-32	DDIAS|CRLF3|FAM172A|IPMK|RIBC2|REXO1|GCM1|TYK2|MAFG|ZNF142|ZNF354A|ART4|HSFX3|RAN|IP6K3|RMND5A|EIF1AD|CSNK1D|ZC3HAV1|ZNF784|DYRK1A|UBXN2B|ZNF732|HSFX4|TSC22D3|KLK6|MDM1|THOC1|THOC7|PLD4|TC2N|CCDC82|RFX2|SWT1|SPEN|FAT1|KPNA2|ZNF275|TMSB4|ZBTB20|RNF2|KDM5C|ZNF215|FUNDC2|ACADS|MSL1|HINFP|PTBP3|TBRG1|PDS5A|KAT2A|UBE2L6|GLUL|GSKIP|DENND4A|NCBP1|B9D2|RGN|MACO1|MAML2|TSPYL2|MAML1|USP45|TULP3|CCNE1|MED12…	http://amigo.geneontology.org/amigo/term/GO:0005634
nucleoplasm	Gene Ontology	GO:0005654	144	3630	5.76849e-26	4.16629e-23	NCBP1|RLBP1|IPMK|POLR3F|LYRM1|AFDN|MAFG|GPS1|ZNF354A|RAN|PIK3CB|RMND5A|CSNK1D|DYRK1A|ZNF789|CENPJ|NUP98|RFFL|THOC2|THOC1|THOC7|REXO1|SPEN|NR1I2|TAF10|KPNA2|ZBTB20|ZNF564|RNF2|KDM5C|ACADS|MSL1|HINFP|TBRG1|PDS5A|KAT2A|UBE2L6|NOP10|POLR1E|ARNTL|MAML2|TSPYL2|MAML1|USP45|TULP3|CCNE1|LANCL2|NGRN|NR5A1|TRPM4|DCUN1D1|TOP2B|GTF2H1|SURF6|MAU2|SIRT7|NXF2|MLLT10|PSMB7|POLR2F|PAX3|GCFC2|ANKRD28|PLSCR1|ZBTB26|…	http://amigo.geneontology.org/amigo/term/GO:0005654
cytoplasm	Gene Ontology	GO:0005737	163	4624	2.7425e-24	1.58461e-21	DDIAS|AOC2|CRLF3|PPP4R4|IPMK|TYK2|SPX|CFAP69|CDH1|RAN|THOC7|PIK3CB|CSNK1D|DYRK1A|IP6K3|CENPJ|WNK2|RFFL|WNK1|SERPINB8|QTRT2|THOC1|SERPINB5|TTI1|PRAMEF12|RFX2|CD2AP|PEF1|TACC1|ZBTB20|SLC46A1|RNF2|XPNPEP1|GCA|DOCK8|HMGN2|CD1A|METAP1|DNAJC24|GLUL|GSKIP|ACSBG2|RGN|FNBP1L|MAML2|TSPYL2|USP45|CCNE1|TTC21B|HSFX1|PRKG1|DMRT1|KPNA2|CDAN1|NUDT9|SIRT7|NXF2|TUBB6|MPV17|TMSB4|TFCP2L1|PSMB7|ACO1|TUBAL3|PLSCR1|GC…	http://amigo.geneontology.org/amigo/term/GO:0005737
plasma membrane	Gene Ontology	GO:0005886	144	4619	1.24174e-16	5.97898e-14	AOC2|FXYD3|NCR3LG1|NRCAM|IZUMO1|HPSE2|IL1RL1|PLET1|IL12RB1|GSDMB|RYR2|PROKR1|CSNK1D|OR5AK2|FGFBP1|CDH1|KCNS1|LIPC|CTNNAL1|CENPJ|WNK2|RFFL|OR4N5|SERPINB8|MUC19|SLC15A1|RAB40B|SYT4|CD2AP|FAT1|PRSS21|GCA|ENOX2|CD1A|MACF1|PDS5A|SERINC3|ITGA10|CNTN1|DNAJC13|FNBP1L|SLC9A6|UTS2R|MAML2|TULP3|LANCL2|TIAM1|PRKG1|TRPM4|TRPM6|SLC46A1|CDAN1|TMEM170B|VNN1|FRMD8|MB21D1|SCUBE3|PLSCR1|FAM174B|PTCD3|ULBP3|SNAP47|A…	http://amigo.geneontology.org/amigo/term/GO:0005886
membrane	Gene Ontology	GO:0016020	85	2075	6.2258e-16	2.56948e-13	CD74|DOCK8|RYR2|RPL9|MCF2|EEF1A1|KPNA2|STS|CPEB1|SERINC3|FABP6|INSR|CNTN1|MBOAT7|AKAP13|ACSBG2|MBOAT4|TYK2|UTS2R|B9D2|SUCO|PRSS21|CERS6|DRG2|EIF3K|RPL29|OGFOD3|RAN|ABHD15|PIK3CB|TOM1L2|RPL21|ESYT2|ARF4|CEACAM1|TIAM1|DPM1|COPG2|DNAJC13|GLT8D1|NET1|ALDH16A1|CNOT2|RPS2|DYNLRB1|TOMM70|LDHA|FANCI|YWHAE|PLPP1|PCYOX1L|RPS24|COG8|MACF1|RPS23|PHIP|RFFL|hnrnpa1|PSME3|TXLNA|TFCP2L1|APPL1|CLPTM1L|RSL1D1|DYNC…	http://amigo.geneontology.org/amigo/term/GO:0016020
DNA binding	Gene Ontology	GO:0003677	53	1209	2.75185e-11	9.93762e-09	ZNF215|CRLF3|HINFP|ZNF317|ATM|ZNF233|ZNF256|TIGD1|NFYB|TAF11|TAF10|DENND4A|TAF15|ATRX|GCM1|SMARCA5|CERS6|SET|ZNF354A|ZNF3|ZNF624|NR5A1|ZNF789|TOP2B|FANCI|SURF6|ARNTL|RFXANK|ZMYM6|ZNF227|MLLT10|ORC1|ZNF583|POLR2F|MB21D1|ZNF500|ZNF606|THOC1|FOXO3|ARID5A|ZNF154|PLSCR1|MTF2|TIGD3|RFX2|RPAP1|POGZ|ZNF275|ZNF654|KDM5C|DEDD2|ZNF467|POLR1E	http://amigo.geneontology.org/amigo/term/GO:0003677
metal ion binding	Gene Ontology	GO:0046872	79	2298	3.91094e-11	1.25541e-08	ZNF215|DMRT1|TOP2B|PIGX|HINFP|ZNF317|METAP1|HDAC8|STS|CPEB1|NUBPL|ZNF256|MOB3C|ITGA10|RNF214|AKAP13|TAF15|ATRX|DCST1|GMEB2|ZNF814|DRG2|ZNF142|ZNF354A|ADIPOR2|ZNF624|ZNF227|RNF20|LMO4|ELOF1|COL27A1|PRKCQ|ZC3HAV1|PHOSPHO1|ZNF784|ZNF789|NARF|MSS51|DIDO1|FBXO31|PFDN1|NUDT9|IPMK|SIRT7|ZNF180|PDLIM3|ZNF233|RFFL|MLLT10|ORC1|LDB3|ZNF583|ZNF606|QTRT2|MB21D1|GDPD4|ZNF654|ACO1|RFNG|RMND5A|ING3|ZNF732|ZNF154…	http://amigo.geneontology.org/amigo/term/GO:0046872
cadherin binding	Gene Ontology	GO:0045296	25	305	5.53013e-11	1.59766e-08	CTNNA3|ERC1|MACF1|RPS2|IQGAP1|FNBP1L|RPL29|RAN|ESYT2|CSNK1D|ZC3HAV1|CDH1|TES|LDHA|YWHAE|CTNNAL1|ANLN|YKT6|RSL1D1|CALD1|RACK1|NCK1|AFDN|CD2AP|PICALM	http://amigo.geneontology.org/amigo/term/GO:0045296
RNA binding	Gene Ontology	GO:0003723	55	1366	2.36278e-10	6.20553e-08	SMN1|HMGN2|RPL9|EEF1A1|MACF1|NOP10|NLRP11|NSUN7|TAF15|NCBP1|DRG2|QKI|DIDO1|RPL29|RAN|RPL21|RPL22|DNAJC2|UTP11|LLPH|NGRN|NR5A1|PTBP3|TES|DIS3L|PEF1|ZC3HAV1|RPS24|TFAM|RPS23|NXF2|hnrnpa1|SURF6|RSL1D1|NOL8|DYNC1H1|ACO1|THOC1|THOC7|RACK1|ARID5A|KIF1C|FCF1|RPL39|RPL32|PTCD3|ARCN1|SPEN|RBM23|KPNA2|KNOP1|TMSB4|PPIG|YWHAE|RPS2	http://amigo.geneontology.org/amigo/term/GO:0003723
ATP binding	Gene Ontology	GO:0005524	57	1463	3.547e-10	8.53939e-08	ALPK1|DNAH17|CAMK1D|POLQ|MYO1H|GK5|IPMK|NUBPL|RIPK1|PRKCQ|INSR|NLRP11|ACSBG2|TDRD12|TYK2|SMARCA5|MARK4|CCT2|IP6K3|GRK4|WARS2|LANCL2|CSNK1D|PRKG1|ABCB5|DYRK1A|TRPM6|NMNAT1|TOP2B|DNHD1|TTLL5|ATM|ULK4|PIKFYVE|WNK2|ORC4|ACSF3|ORC1|TRPM4|MB21D1|DYNC1H1|TTBK2|ATRX|ABCC12|POMK|DNAH3|AK9|TRIT1|KIF1A|GALK2|KIF1C|EIF2AK3|PFKFB2|GLUL|WNK1|MYO9A|PIK3CB	http://amigo.geneontology.org/amigo/term/GO:0005524
mitochondrion	Gene Ontology	GO:0005739	49	1258	6.60615e-09	1.46809e-06	PFDN1|ACADS|FOXK2|CCDC109B|GK5|FOXO3|NUBPL|RIPK1|SH3BP5|GLUL|ACSBG2|NCBP1|SDHAF2|AGTPBP1|SYNJ2BP|WARS2|P2RY12|FIS1|NGRN|ARMC10|COX6C|YWHAE|FUNDC2|NUDT9|TFAM|PFDN4|MPV17|ACSF3|GHITM|YKT6|TMEM143|ACADSB|ACO1|TOMM70|BDH2|WWOX|RACK1|NIPSNAP2|AK9|TRIT1|GALK2|ACAD9|CYC1|PTCD3|METAP1D|SQOR|BCKDHA|CFAP91|QTRT2	http://amigo.geneontology.org/amigo/term/GO:0005739
microtubule	Gene Ontology	GO:0005874	21	305	3.28766e-08	6.47024e-06	TTLL5|DNAH3|TUBAL3|KIF1A|DNAL1|KIF1C|CCT2|TIAM1|MACF1|CLIP1|FAM110C|TUBB6|HOOK3|DNAH17|WHAMM|DYNC1H1|MDM1|DYNLRB1|MID2|IQGAP1|CENPJ	http://amigo.geneontology.org/amigo/term/GO:0005874
regulation of transcription, DNA-templated	Gene Ontology	GO:0006355	35	773	3.35942e-08	6.47024e-06	ZNF215|FOXK2|HINFP|ZNF317|ERC1|ZNF233|NFYB|INSR|DENND4A|GCM1|ZNF814|ARNTL|ZNF606|ZNF3|ZNF624|TULP3|PDE8A|ZNF789|TFAM|ZNF180|ZNF227|TSC22D3|ZNF583|PRKCQ|ATRX|GCFC2|RNF20|ZNF732|ZNF154|WWTR1|MTF2|NR1I2|ZNF500|ACTR5|ZNF467	http://amigo.geneontology.org/amigo/term/GO:0006355
nuclear body	Gene Ontology	GO:0016604	20	307	1.61243e-07	2.82838e-05	NUDT9|MAGEA11|MAU2|MAML2|NOP10|WWTR1|RNF2|NUP98|CYC1|REXO1|NR1I2|PCNP|SMN1|NGRN|NR5A1|ATRX|ZBTB20|NMNAT1|SH3BP5|POU2F3	http://amigo.geneontology.org/amigo/term/GO:0016604
integral component of membrane	Gene Ontology	GO:0016021	96	3643	1.66433e-07	2.82838e-05	CD74|IL1RL1|NCR3LG1|TMCO6|IZUMO1|SLC9C2|CERS6|SLC35G6|NDST4|SUSD6|OR5AK2|SUSD1|CDH1|TEX28|ABCB5|OR4N5|TMCO5A|PLD4|GHITM|RHBDL3|TEX51|SERINC3|SLC25A37|CNTN1|SUCO|MACO1|SLC9A6|CEACAM1|GRAMD2|TRPM6|PLXDC2|COX6C|SLC46A1|CDAN1|TMEM170B|VNN1|MYO9A|OSTM1|MPV17|LARGE2|CLEC9A|DENND5B|SLAMF6|FAM174B|TMEM213|TMEM216|HS6ST3|GPR173|DCST1|SMIM13|VSTM2B|STS|MBOAT7|S1PR5|MCTP1|APH1B|ADIPOR2|CEACAM21|OGFOD3|SLC22…	http://amigo.geneontology.org/amigo/term/GO:0016021
translation	Gene Ontology	GO:0006412	15	173	1.99391e-07	2.9714e-05	PFDN1|RPS24|RPL29|RPS23|RPL39|CPEB1|GGT5|RPL21|RPL32|MRPS18C|RPS2|RPL9|EIF4EBP2|EEF1A1|RPL22	http://amigo.geneontology.org/amigo/term/GO:0006412
identical protein binding	Gene Ontology	GO:0042802	50	1456	2.01276e-07	2.9714e-05	CD74|DMRT1|KCTD1|SMN1|ARID5A|LMO4|ATM|NAMPT|RIPK1|GLUL|TAF10|PPAPDC1A|TRAF5|FAM161A|RAB3IL1|CENPJ|ADIPOR2|ZNF3|CDH1|NEFL|RYR2|ESYT2|RPL22|CEACAM1|USF1|NR5A1|DYRK1A|NMNAT1|LDHA|PEF1|YWHAE|RASEF|HOOK3|PSME3|APPL1|CCDC6|GMEB2|RNF20|SCUBE3|KIF1A|TPCN2|SERPINB8|EIF2AK3|GCH1|CRLF3|SRRM4|CD2AP|PTPRG|FIS1|ZBTB26	http://amigo.geneontology.org/amigo/term/GO:0042802
centrosome	Gene Ontology	GO:0005813	26	506	2.05705e-07	2.9714e-05	SKA3|ACADS|RLBP1|ERC1|KAT2A|B9D2|CENPJ|FAM161A|MAP10|CCNE1|CSNK1D|IFT88|MARK4|CLIP1|PPP1R12A|RABGAP1|DYNLRB1|DIS3L|TTLL5|TRAF5|HOOK3|ANKRD26|DYNC1H1|MDM1|MVB12A|BOD1L1	http://amigo.geneontology.org/amigo/term/GO:0005813
nucleolus	Gene Ontology	GO:0005730	35	839	2.20529e-07	3.03385e-05	KCTD1|HINFP|EEF1A1|ATM|POLR1E|TAF15|SDHAF2|ZNF354A|RAN|TULP3|PIK3CB|UTP11|LLPH|PPP1R12A|TOP2B|SURF6|SIRT7|TSPYL2|ORC4|RSL1D1|NOL8|GCFC2|AGTPBP1|RNF20|ARID5A|PLSCR1|PCDH1|FCF1|MAPKBP1|DNAJC2|KNOP1|ATXN7|DEDD2|POU2F3|RPS2	http://amigo.geneontology.org/amigo/term/GO:0005730
enzyme binding	Gene Ontology	GO:0019899	21	353	3.28727e-07	4.31679e-05	FNIP1|RACK1|TOP2B|WWOX|HINFP|PLSCR1|TAF10|TULP3|EIF2AK3|RYR2|KDM4C|ANK1|USF1|RPS2|NR5A1|TMSB4|DDC|PAWR|DIS3L|MID2|YWHAE	http://amigo.geneontology.org/amigo/term/GO:0019899
cytoskeleton	Gene Ontology	GO:0005856	21	406	2.73426e-06	0.000343447	CTNNAL1|SNTA1|MACF1|FRMD8|ANK1|MCF2|LMO4|DNAJC24|TTC21B|LDB3|AKAP12|TMEM216|FRMPD3|TMSB4|DYRK1A|CCDC6|TYK2|CTNNA3|CALD1|SH3KBP1|FNBP1L	http://amigo.geneontology.org/amigo/term/GO:0005856
chromatin binding	Gene Ontology	GO:0003682	22	443	2.97689e-06	0.000355221	DMRT1|MSL1|POLQ|KAT2A|TFAM|SET|HINFP|RAN|KDM4C|NR5A1|TOP2B|SIRT7|TSPYL2|GTF2H1|MLLT10|ORC1|MB21D1|ATRX|RNF20|MTF2|DNAJC2|RNF2	http://amigo.geneontology.org/amigo/term/GO:0003682
positive regulation of transcription by RNA polymerase II	Gene Ontology	GO:0045944	40	1159	3.07391e-06	0.000355221	DMRT1|CRLF3|HINFP|HDAC8|ATM|NAMPT|KAT2A|RIPK1|NFYB|GCM1|SMARCA5|MAFG|ARNTL|MAML2|MAML1|ARF4|USF1|PPP1R12A|NR5A1|PHIP|RFXANK|SIRT7|MLLT10|PAX3|GMEB2|ATRX|FOXO3|NCK1|PLSCR1|WWTR1|WNT2|MTF2|LMO4|RFX2|FOXK2|NR1I2|WWOX|ZNF654|ZNF564|POU2F3	http://amigo.geneontology.org/amigo/term/GO:0045944
Golgi apparatus	Gene Ontology	GO:0005794	36	1002	4.11853e-06	0.000457633	LAPTM4A|KLHL20|NDST4|SEC14L1|MACF1|ZDHHC20|TAF11|POFUT2|SLA2|ARF4|CSNK1D|PRKG1|UBXN2B|GLT8D1|TRPM4|COPG2|RAB13|COG8|LARGE2|YKT6|STS|ACO1|MVB12A|RAB20|KCNJ6|PLSCR1|CCDC170|FAM174B|TRAPPC3|KIF1C|POGZ|WWOX|SLC35D2|VPS54|PICALM|PPP2R5C	http://amigo.geneontology.org/amigo/term/GO:0005794
signal transduction	Gene Ontology	GO:0007165	36	1013	5.1942e-06	0.00055578	LMBR1L|IL1RL1|ATM|NAMPT|RASSF6|SH3BP5|UTS2R|IQGAP1|ART4|SPX|DRG2|ANK1|IL12RB1|GRK4|PRKG1|LSS|FGFBP1|PPP1R12A|PLPP1|TRAF5|NXF2|APPL1|THOC1|RASA1|SCUBE3|SERPINB8|AFDN|MCC|CD2AP|NR1I2|TOM1L2|F2RL3|PPP2R5E|GPR173|PIK3CB|PPP2R5C	http://amigo.geneontology.org/amigo/term/GO:0007165
extracellular exosome	Gene Ontology	GO:0070062	59	2085	6.91571e-06	0.000702296	CD74|PLPP1|EPHX2|DNHD1|FXYD3|EEF1A1|NAMPT|DDC|INSR|CNTN1|RPS2|TYK2|RPL22|MID2|IQGAP1|POGZ|CCT2|KLK6|ARF4|CEACAM1|CRYL1|DNAJC13|SERPINB8|NET1|CDH1|RAB13|LDHA|PEF1|YWHAE|GCA|NUDT9|KLKB1|TUBB6|hnrnpa1|CRTAC1|GSTA1|APPL1|PHGDH|DYNC1H1|ACO1|TOMM70|MVB12A|BDH2|PDE8A|RACK1|GHITM|GALK2|PLSCR1|GOLGA7|GLUL|CD2AP|PTPRG|RAN|FAT1|TOM1L2|ATP6V1G1|SLAMF6|COL6A2|XPNPEP1	http://amigo.geneontology.org/amigo/term/GO:0070062
perinuclear region of cytoplasm	Gene Ontology	GO:0048471	28	697	7.0497e-06	0.000702296	KLHL20|SYT4|SERINC3|TAF10|AKAP13|SET|STX10|CSNK1D|KCNS1|RASEF|CDH1|NET1|ART4|PIKFYVE|LDB3|ZDHHC20|RAB40B|RACK1|EXOC6|PLSCR1|EIF2AK3|FBXL5|CD2AP|POGZ|SNAP47|FAT1|PICALM|VPS54	http://amigo.geneontology.org/amigo/term/GO:0048471
translational initiation	Gene Ontology	GO:0006413	11	126	7.88917e-06	0.000759727	RPS24|EIF3K|RPL29|RPS23|RPL39|RPL32|RPL9|RPL21|RPL22|EIF1AD|RPS2	http://amigo.geneontology.org/amigo/term/GO:0006413
cytoplasmic translation	Gene Ontology	GO:0002181	7	42	8.41985e-06	0.000784676	DRG2|RPL29|RPS23|RPL39|RPL9|RPL32|RPL22	http://amigo.geneontology.org/amigo/term/GO:0002181
regulation of transcription by RNA polymerase II	Gene Ontology	GO:0006357	29	751	9.93303e-06	0.000896766	FOXK2|KAT2A|FOXO3|USF1|SMARCA5|ZNF142|ZNF354A|MED12L|KDM4C|HSFX3|HSFX1|HSFX4|PHIP|MYT1L|CNOT2|RFXANK|TFAM|TSC22D3|TFCP2L1|TCF24|NFKBID|GMEB2|ARID5A|TTC21B|RFX2|ZNF654|ZBTB20|ZBTB26|POU2F3	http://amigo.geneontology.org/amigo/term/GO:0006357
viral transcription	Gene Ontology	GO:0019083	10	108	1.2647e-05	0.00110321	RPS24|RPL29|RPS23|NUP98|RPL32|RPL39|RPL21|RPL22|RPS2|RPL9	http://amigo.geneontology.org/amigo/term/GO:0019083
RNA splicing	Gene Ontology	GO:0008380	12	160	1.29834e-05	0.00110321	FAM172A|QKI|SREK1IP1|NCBP1|SRRM4|PTBP3|RBM23|TAF15|PPIG|THOC2|THOC1|THOC7	http://amigo.geneontology.org/amigo/term/GO:0008380
mitotic cell cycle	Gene Ontology	GO:0000278	11	134	1.3533e-05	0.00111705	TUBAL3|TUBB6|WAPL|NUDT15|SKA3|ORC1|RAN|CLIP1|PPP1R12A|DYNC1H1|RNF2	http://amigo.geneontology.org/amigo/term/GO:0000278
dynein intermediate chain binding	Gene Ontology	GO:0045505	6	30	1.50862e-05	0.00121067	DNAH3|DNAH17|HOOK3|DYNC1H1|DYNLRB1|DNHD1	http://amigo.geneontology.org/amigo/term/GO:0045505
SRP-dependent cotranslational protein targeting to membrane	Gene Ontology	GO:0006614	9	88	1.65347e-05	0.00129105	RPS24|RPL29|RPS23|RPL39|RPL32|RPL9|RPL21|RPL22|RPS2	http://amigo.geneontology.org/amigo/term/GO:0006614
nuclear-transcribed mRNA catabolic process, nonsense-mediated decay	Gene Ontology	GO:0000184	10	116	2.24605e-05	0.00170759	RPS24|RPL29|NCBP1|RPL39|RPL32|RPL9|RPL21|RPL22|RPS2|RPS23	http://amigo.geneontology.org/amigo/term/GO:0000184
positive regulation of canonical Wnt signaling pathway	Gene Ontology	GO:0090263	11	145	2.68226e-05	0.00198694	RSPO3|ARNTL|WNK2|WNK1|TTC21B|PSME3|TRPM4|CSNK1D|GSKIP|PSMB7|RNF146	http://amigo.geneontology.org/amigo/term/GO:0090263
protein phosphorylation	Gene Ontology	GO:0006468	20	451	3.88335e-05	0.00280475	ALPK1|FNIP2|ATM|TYK2|ULK4|MAML1|WNK2|EIF2AK3|CCNE1|CSNK1D|MARK4|INSR|PRKG1|AKAP13|DYRK1A|WNK1|TRPM6|IP6K3|GRK4|POMK	http://amigo.geneontology.org/amigo/term/GO:0006468
microtubule cytoskeleton organization	Gene Ontology	GO:0000226	10	133	6.63247e-05	0.00467347	TTLL5|TUBAL3|ULK4|TUBB6|TACC1|MARK4|CCDC170|NEFL|TTBK2|ATXN7	http://amigo.geneontology.org/amigo/term/GO:0000226
positive regulation of transcription, DNA-templated	Gene Ontology	GO:0045893	22	556	8.20382e-05	0.00564306	CD74|CRLF3|HINFP|KAT2A|FOXO3|NFYB|INSR|TAF15|GCM1|FOXK2|ARNTL|PHIP|CDH1|TFAM|GTF2H1|DYRK1A|PAX3|RNF20|DNAJC2|NR1I2|RBM23|PICALM	http://amigo.geneontology.org/amigo/term/GO:0045893
insulin receptor signaling pathway	Gene Ontology	GO:0008286	8	86	9.02534e-05	0.00606377	EIF4EBP2|LMO4|NAMPT|FOXO3|APPL1|INSR|ATP6V1G1|PHIP	http://amigo.geneontology.org/amigo/term/GO:0008286
dynein light intermediate chain binding	Gene Ontology	GO:0051959	5	27	0.00010955	0.00719294	HOOK3|DNAH17|DNAH3|DNHD1|DYNC1H1	http://amigo.geneontology.org/amigo/term/GO:0051959
cytokine receptor activity	Gene Ontology	GO:0004896	6	46	0.000128613	0.00822675	CD74|IL1RL1|IL12RB1|IL27RA|OSMR|CNTN1	http://amigo.geneontology.org/amigo/term/GO:0004896
viral process	Gene Ontology	GO:0016032	19	456	0.00013099	0.00822675	SPEN|SET|MAML2|CUL4A|NUP98|RAN|hnrnpa1|PSME3|KAT2A|ULBP3|RIPK1|PSMB7|MB21D1|DYRK1A|RACK1|WAPL|IQGAP1|SERINC3|YWHAE	http://amigo.geneontology.org/amigo/term/GO:0016032
endoplasmic reticulum	Gene Ontology	GO:0005783	32	1018	0.000158911	0.00976797	CD1A|EDEM1|ZDHHC20|POGZ|CERS6|APH1B|SET|RPL21|P2RY13|COPG2|UBXN2B|ARMC10|METTL7A|PEF1|FAM172A|POMP|RPS23|YKT6|UBXN4|STS|ACO1|PLD4|NCK1|RASGRF2|KIF1C|TRAPPC3|ELOVL6|FIS1|DPM1|TRPM4|EIF2AK3|SEC61A2	http://amigo.geneontology.org/amigo/term/GO:0005783
actin cytoskeleton	Gene Ontology	GO:0015629	13	245	0.000167132	0.00999194	MACF1|KLHL20|MYO1H|CALD1|PAWR|ANLN|CD2AP|PPP1R12A|CDH1|INTS6|FYB1|IQGAP1|AKAP13	http://amigo.geneontology.org/amigo/term/GO:0015629
ciliary basal body-plasma membrane docking	Gene Ontology	GO:0097711	8	95	0.000171333	0.00999194	CENPJ|MARK4|CSNK1D|TMEM216|DYNC1H1|TTBK2|B9D2|YWHAE	http://amigo.geneontology.org/amigo/term/GO:0097711
proteasome-mediated ubiquitin-dependent protein catabolic process	Gene Ontology	GO:0043161	11	181	0.000173837	0.00999194	ARNTL|KLHL20|RFFL|PSME3|CD2AP|CUL4A|PCNP|UBXN2B|PSMB7|RMND5A|PPP2R5C	http://amigo.geneontology.org/amigo/term/GO:0043161
ciliary basal body	Gene Ontology	GO:0036064	10	151	0.000177088	0.00999194	FAM161A|CENPJ|CCDC170|ERC1|IFT88|MARK4|CSNK1D|PHIP|TTBK2|B9D2	http://amigo.geneontology.org/amigo/term/GO:0036064
THO complex	Gene Ontology	GO:0000347	3	5	0.000179848	0.00999194	THOC2|THOC1|THOC7	http://amigo.geneontology.org/amigo/term/GO:0000347
microtubule binding	Gene Ontology	GO:0008017	13	252	0.000217062	0.0118302	MACO1|FAM161A|KIF1A|KIF1C|CCDC170|HOOK3|MAP10|MARK4|TIAM1|CLIP1|WHAMM|MDM1|MID2	http://amigo.geneontology.org/amigo/term/GO:0008017
endosome membrane	Gene Ontology	GO:0010008	12	220	0.000231937	0.0118302	APH1B|ABHD17C|TPCN2|CD1A|RFFL|PIKFYVE|SLA2|RIPK1|APPL1|INSR|DNAJC13|MVB12A	http://amigo.geneontology.org/amigo/term/GO:0010008
endoplasmic reticulum to Golgi vesicle-mediated transport	Gene Ontology	GO:0006888	11	188	0.000237122	0.0118302	SEC22A|COG8|YKT6|TRAPPC3|ARCN1|ARF4|ANK1|COPG2|WHAMM|DYNC1H1|PEF1	http://amigo.geneontology.org/amigo/term/GO:0006888
negative regulation of protein kinase activity	Gene Ontology	GO:0006469	7	75	0.000243006	0.0118302	DEPTOR|NCK1|WWTR1|WNK1|CEACAM1|GSKIP|RGN	http://amigo.geneontology.org/amigo/term/GO:0006469
regulation of alternative mRNA splicing, via spliceosome	Gene Ontology	GO:0000381	7	75	0.000243006	0.0118302	FAM172A|QKI|hnrnpa1|SRRM4|SPEN|NR5A1|DYRK1A	http://amigo.geneontology.org/amigo/term/GO:0000381
Wnt signaling pathway	Gene Ontology	GO:0016055	11	189	0.000247581	0.0118302	RSPO3|TMEM170B|MACF1|LMBR1L|WNT2|CCNE1|MCC|CSNK1D|WWOX|NARF|RNF146	http://amigo.geneontology.org/amigo/term/GO:0016055
determination of adult lifespan	Gene Ontology	GO:0008340	4	17	0.000248537	0.0118302	ATRX|ATM|MB21D1|TFCP2L1	http://amigo.geneontology.org/amigo/term/GO:0008340
structural constituent of ribosome	Gene Ontology	GO:0003735	10	158	0.000249907	0.0118302	RPS24|RPL29|RPS23|RPL39|RPL32|RPL9|RPL21|MRPS18C|RPS2|RPL22	http://amigo.geneontology.org/amigo/term/GO:0003735
protein localization to cilium	Gene Ontology	GO:0061512	5	33	0.000253492	0.0118302	TULP3|CSNK1D|TTC21B|TUB|ARF4	http://amigo.geneontology.org/amigo/term/GO:0061512
zinc ion binding	Gene Ontology	GO:0008270	27	820	0.000253885	0.0118302	AGBL3|DNAJC24|GCM1|ZMYM6|PEX12|MID2|RGN|ZNF3|USP45|KDM4C|CLIP1|NR5A1|MYT1L|TES|ZMYM2|SREK1IP1|TRAF5|PIKFYVE|CA12|ZDHHC20|AGTPBP1|TRIT1|GCH1|NR1I2|RNF146|RNF2|KDM5C	http://amigo.geneontology.org/amigo/term/GO:0008270
cell junction	Gene Ontology	GO:0030054	11	190	0.000258427	0.0118496	NUDT9|SYNJ2BP|PCDH1|AFDN|NAMPT|CEACAM1|CDH1|RAB13|TES|FYB1|NET1	http://amigo.geneontology.org/amigo/term/GO:0030054
peptidyl-methionine modification	Gene Ontology	GO:0018206	3	6	0.000266751	0.0118496	METAP1|METAP1D|PFDN1	http://amigo.geneontology.org/amigo/term/GO:0018206
THO complex part of transcription export complex	Gene Ontology	GO:0000445	3	6	0.000266751	0.0118496	THOC2|THOC1|THOC7	http://amigo.geneontology.org/amigo/term/GO:0000445
calcium ion binding	Gene Ontology	GO:0005509	24	693	0.000274428	0.0118496	MACF1|CAPN12|MCTP1|IQGAP1|RGN|RYR2|ESYT2|RASEF|SUSD1|TRPM4|PEF1|GCA|CRTAC1|CDH1|EDEM1|SCUBE3|PLSCR1|PCDH1|GCH1|SYT4|RHBDL3|CAPN11|FAT1|CALR3	http://amigo.geneontology.org/amigo/term/GO:0005509
transcription initiation from RNA polymerase II promoter	Gene Ontology	GO:0006367	10	160	0.000274809	0.0118496	MAML2|NR5A1|MAML1|WWTR1|GTF2H1|NR1I2|TAF11|POLR2F|TAF15|TAF10	http://amigo.geneontology.org/amigo/term/GO:0006367
intracellular signal transduction	Gene Ontology	GO:0035556	16	369	0.000285452	0.0121275	CAB39L|DMRT1|DEPTOR|MCF2|PIKFYVE|WNK2|WNK1|RAB40B|MARK4|SH3BP5|MYO9A|PRKCQ|TYK2|DEDD2|RASA1|YWHAE	http://amigo.geneontology.org/amigo/term/GO:0035556
negative regulation of DNA replication	Gene Ontology	GO:0008156	4	18	0.000300162	0.0123881	CDAN1|WAPL|PDS5A|TSPYL2	http://amigo.geneontology.org/amigo/term/GO:0008156
ATP-dependent microtubule motor activity, minus-end-directed	Gene Ontology	GO:0008569	4	18	0.000300162	0.0123881	DNAH3|DNAH17|DNHD1|DYNC1H1	http://amigo.geneontology.org/amigo/term/GO:0008569
RNA polymerase II cis-regulatory region sequence-specific DNA binding	Gene Ontology	GO:0000978	23	656	0.000309409	0.0125899	FOXK2|HINFP|FOXO3|NFYB|GCM1|MAFG|ARNTL|HSFX3|HSFX1|HSFX4|MYT1L|NR5A1|TFCP2L1|GMEB2|GCFC2|ZNF732|RFX2|NR1I2|MBD2|ZBTB20|ZBTB26|POU2F3|TGIF1	http://amigo.geneontology.org/amigo/term/GO:0000978
negative regulation of transcription by RNA polymerase II	Gene Ontology	GO:0000122	27	832	0.000315978	0.0126786	DMRT1|KCTD1|FOXK2|HINFP|HDAC8|ZNF233|FOXO3|GCFC2|FNIP1|FNIP2|CCNE1|SLA2|MYT1L|CNOT2|SIRT7|WWOX|TFCP2L1|PIGX|PAWR|ARID5A|WWTR1|MTF2|NR1I2|MBD2|ZBTB20|RNF2|TGIF1	http://amigo.geneontology.org/amigo/term/GO:0000122
cytosolic large ribosomal subunit	Gene Ontology	GO:0022625	6	56	0.000342078	0.0135378	RPL29|RPL39|RPL32|RPL9|RPL21|RPL22	http://amigo.geneontology.org/amigo/term/GO:0022625
actin binding	Gene Ontology	GO:0003779	13	266	0.000356072	0.0139012	SNTA1|MACF1|KLHL20|PDLIM3|ANLN|LMO4|CEACAM1|LDB3|SERPINB8|WHAMM|MYO9A|PAWR|CALD1	http://amigo.geneontology.org/amigo/term/GO:0003779
ubiquitin ligase complex	Gene Ontology	GO:0000151	8	107	0.000364334	0.0140342	FBXL5|RMND5A|UBE2L6|DCUN1D1|DCUN1D4|FBXO9|RNF2|RNF20	http://amigo.geneontology.org/amigo/term/GO:0000151
microtubule-based movement	Gene Ontology	GO:0007018	7	81	0.000375563	0.0142714	DNAH3|DNAH17|KIF1A|KIF1C|DYNC1H1|DYNLRB1|DNHD1	http://amigo.geneontology.org/amigo/term/GO:0007018
ubiquitin-protein transferase activity	Gene Ontology	GO:0004842	12	233	0.000380372	0.0142714	CUL4A|KLHL20|FBXL5|RMND5A|UBE2L6|RNF214|FBXO9|TRAF5|PEX12|RNF2|RNF20|RNF146	http://amigo.geneontology.org/amigo/term/GO:0004842
peptidyl-serine autophosphorylation	Gene Ontology	GO:0036289	3	8	0.000512321	0.0182728	RIPK1|DYRK1A|ATM	http://amigo.geneontology.org/amigo/term/GO:0036289
potassium channel inhibitor activity	Gene Ontology	GO:0019870	3	8	0.000512321	0.0182728	WNK2|WNK1|RASA1	http://amigo.geneontology.org/amigo/term/GO:0019870
cardiac muscle hypertrophy	Gene Ontology	GO:0003300	3	8	0.000512321	0.0182728	TIAM1|RYR2|LMO4	http://amigo.geneontology.org/amigo/term/GO:0003300
viral mRNA export from host cell nucleus	Gene Ontology	GO:0046784	3	8	0.000512321	0.0182728	THOC2|THOC1|THOC7	http://amigo.geneontology.org/amigo/term/GO:0046784
tau-protein kinase activity	Gene Ontology	GO:0050321	4	22	0.000584886	0.0206065	TTBK2|DYRK1A|CSNK1D|MARK4	http://amigo.geneontology.org/amigo/term/GO:0050321
regulation of translation	Gene Ontology	GO:0006417	6	63	0.000610501	0.0209597	QKI|METAP1|PTCD3|FOXO3|PTBP3|ACO1	http://amigo.geneontology.org/amigo/term/GO:0006417
protein transport	Gene Ontology	GO:0015031	14	320	0.000616674	0.0209597	RAB3IL1|SEC22A|COG8|EXOC6|KLHL20|ERC1|SLC15A1|YKT6|ATG4A|SLC7A6OS|DNAJC13|HOOK3|MVB12A|VPS54	http://amigo.geneontology.org/amigo/term/GO:0015031
GTPase activity	Gene Ontology	GO:0003924	14	320	0.000616674	0.0209597	RAB20|RGS17|TUBAL3|DRG2|TUBB6|EEF1A1|RASA1|GCH1|RAB40B|ARF4|RAN|RASEF|RAB13|SEPTIN10	http://amigo.geneontology.org/amigo/term/GO:0003924
transcription coactivator activity	Gene Ontology	GO:0003713	12	248	0.000644485	0.0216502	RFXANK|MAML2|CENPJ|MAML1|WWTR1|NUP98|KAT2A|MED12L|TAF11|WWOX|DYRK1A|RNF20	http://amigo.geneontology.org/amigo/term/GO:0003713
actin filament organization	Gene Ontology	GO:0007015	8	118	0.000670177	0.0222545	NCK1|MYO1H|PDLIM3|CD2AP|FAT1|WHAMM|TMSB4|SH3KBP1	http://amigo.geneontology.org/amigo/term/GO:0007015
intracellular membrane-bounded organelle	Gene Ontology	GO:0043231	25	788	0.000710255	0.0233174	FOXK2|CCDC109B|ATM|ARNTL|DRG2|SLC9A6|MAML1|PIK3CB|PIKFYVE|SLA2|DNAJC13|NET1|NUP98|MYCT1|LIPK|RUBCNL|STS|ZDHHC20|AGTPBP1|RACK1|RAB20|PCDH1|SYT4|PPIG|PICALM	http://amigo.geneontology.org/amigo/term/GO:0043231
sequence-specific DNA binding	Gene Ontology	GO:0043565	16	405	0.000749792	0.0243387	ARNTL|FOXO3|ZNF142|TFAM|PAX3|ARID5A|ZNF233|TFCP2L1|FOXK2|ZNF180|USF1|NR5A1|PIGX|ZNF3|POU2F3|MAFG	http://amigo.geneontology.org/amigo/term/GO:0043565
SCF-dependent proteasomal ubiquitin-dependent protein catabolic process	Gene Ontology	GO:0031146	7	92	0.000764428	0.0245381	WWTR1|FBXL5|PSME3|CUL4A|AMN1|PSMB7|FBXO9	http://amigo.geneontology.org/amigo/term/GO:0031146
substrate-dependent cell migration, cell extension	Gene Ontology	GO:0006930	3	10	0.000868301	0.0272665	NCK1|P2RY12|CD2AP	http://amigo.geneontology.org/amigo/term/GO:0006930
transcription by RNA polymerase II	Gene Ontology	GO:0006366	10	187	0.000870373	0.0272665	NCBP1|TAF10|GTF2H1|LMO4|RPAP1|GMEB2|TAF11|POLR2F|TAF15|GCM1	http://amigo.geneontology.org/amigo/term/GO:0006366
protein ADP-ribosylation	Gene Ontology	GO:0006471	4	25	0.000896615	0.0272665	PARP6|ZC3HAV1|ART4|ARF4	http://amigo.geneontology.org/amigo/term/GO:0006471
spliceosomal complex assembly	Gene Ontology	GO:0000245	4	25	0.000896615	0.0272665	GCFC2|SMN1|NCBP1|NR5A1	http://amigo.geneontology.org/amigo/term/GO:0000245
dynein complex	Gene Ontology	GO:0030286	4	25	0.000896615	0.0272665	DNAH3|DNAH17|DNHD1|DYNC1H1	http://amigo.geneontology.org/amigo/term/GO:0030286
GTP binding	Gene Ontology	GO:0005525	15	373	0.000913544	0.027492	RAB20|DRG2|TUBAL3|TUBB6|EEF1A1|GCH1|RAB40B|ARF4|LANCL2|RAN|INSR|MB21D1|RASEF|RAB13|SEPTIN10	http://amigo.geneontology.org/amigo/term/GO:0005525
positive regulation of apoptotic process	Gene Ontology	GO:0043065	14	335	0.000942066	0.028058	APH1B|CAMK1D|RASGRF2|MCF2|ATM|FOXO3|RIPK1|TIAM1|UTP11|AKAP13|PAWR|RACK1|LDHA|ING3	http://amigo.geneontology.org/amigo/term/GO:0043065
long-chain fatty acid biosynthetic process	Gene Ontology	GO:0042759	4	26	0.00102233	0.0301378	ELOVL6|QKI|EPHX2|ACSBG2	http://amigo.geneontology.org/amigo/term/GO:0042759
extracellular region	Gene Ontology	GO:0005576	46	1843	0.00104323	0.0304434	GCA|IL1RL1|NRCAM|EEF1A1|DYNC1H1|PAEP|MUC19|ABHD15|CDC37L1|PLET1|SPINK8|CCT2|TULP3|COL27A1|ANOS1|FGFBP1|GOLGA7|CDH1|METTL7A|Lcn5|PCYOX1L|LIPC|VNN1|ART4|KLKB1|LIPK|TMSB4|TXLNA|F2RL3|TIFA|GPC6|IL31|RFNG|C2orf69|VWA3A|RSPO3|GLB1L2|WNT2|TUB|POGZ|PRSS21|GLB1L|PSMB7|NPFF|COL6A2|CFC1	http://amigo.geneontology.org/amigo/term/GO:0005576
male sex determination	Gene Ontology	GO:0030238	3	11	0.00109278	0.030651	DMRT1|INSR|NR5A1	http://amigo.geneontology.org/amigo/term/GO:0030238
regulation of ventricular cardiac muscle cell action potential	Gene Ontology	GO:0098911	3	11	0.00109278	0.030651	TRPM4|RYR2|CTNNA3	http://amigo.geneontology.org/amigo/term/GO:0098911
phosphotransferase activity, alcohol group as acceptor	Gene Ontology	GO:0016773	3	11	0.00109278	0.030651	GK5|GALK2|POMK	http://amigo.geneontology.org/amigo/term/GO:0016773
axonemal dynein complex	Gene Ontology	GO:0005858	3	11	0.00109278	0.030651	DNAH3|DNAH17|DNHD1	http://amigo.geneontology.org/amigo/term/GO:0005858
midbody	Gene Ontology	GO:0030496	9	160	0.00111458	0.0309616	MAP10|RAN|TACC1|PIK3CB|ANLN|MARK4|LYRM1|IQGAP1|RACK1	http://amigo.geneontology.org/amigo/term/GO:0030496
cilium assembly	Gene Ontology	GO:0060271	10	194	0.00113386	0.0311975	FAM161A|CENPJ|WWTR1|IFT88|RFX2|TMEM216|PHIP|TTBK2|B9D2|FNBP1L	http://amigo.geneontology.org/amigo/term/GO:0060271
protein folding chaperone	Gene Ontology	GO:0044183	4	27	0.00115992	0.0316133	CCT2|CD74|CALR3|PFDN1	http://amigo.geneontology.org/amigo/term/GO:0044183
G1/S transition of mitotic cell cycle	Gene Ontology	GO:0000082	7	100	0.00120823	0.0326222	CRLF3|HINFP|ORC4|CCNE1|ORC1|CUL4A|TAF10	http://amigo.geneontology.org/amigo/term/GO:0000082
histone binding	Gene Ontology	GO:0042393	9	163	0.0012602	0.033312	SET|HINFP|TSPYL2|CD1A|MLLT10|SMARCA5|DNAJC2|ATRX|RNF20	http://amigo.geneontology.org/amigo/term/GO:0042393
cell division	Gene Ontology	GO:0051301	14	346	0.00126366	0.033312	POGZ|MAU2|CENPJ|RAN|TACC1|CCNE1|PDS5A|CD2AP|MARK4|SKA3|FBXO31|DYNC1H1|MAP10|WAPL	http://amigo.geneontology.org/amigo/term/GO:0051301
SH3 domain binding	Gene Ontology	GO:0017124	8	131	0.00126837	0.033312	QKI|PLSCR1|CTTNBP2|CD2AP|SH3BP5|CCDC6|MVB12A|SH3KBP1	http://amigo.geneontology.org/amigo/term/GO:0017124
protein-cysteine S-palmitoyltransferase activity	Gene Ontology	GO:0019706	4	28	0.00130997	0.0338155	ZDHHC20|GLUL|YKT6|GOLGA7	http://amigo.geneontology.org/amigo/term/GO:0019706
ribosome	Gene Ontology	GO:0005840	5	49	0.00131095	0.0338155	RPL9|RPS23|NCK1|NR5A1|PTCD3	http://amigo.geneontology.org/amigo/term/GO:0005840
intrinsic component of membrane	Gene Ontology	GO:0031224	3	12	0.00135075	0.0342309	PICALM|P2RY12|CCDC109B	http://amigo.geneontology.org/amigo/term/GO:0031224
nuclear export	Gene Ontology	GO:0051168	3	12	0.00135075	0.0342309	hnrnpa1|AKAP13|NCBP1	http://amigo.geneontology.org/amigo/term/GO:0051168
axon	Gene Ontology	GO:0030424	13	310	0.0013719	0.0344646	MACO1|SMN1|KIF1A|KIF1C|IGSF9|NEFL|SYT4|DDC|INSR|SLC5A7|DYRK1A|IQGAP1|KLHL20	http://amigo.geneontology.org/amigo/term/GO:0030424
mRNA binding	Gene Ontology	GO:0003729	10	200	0.00140854	0.0350798	QKI|NCBP1|NUP98|SRRM4|SPEN|RPS2|NR5A1|MBD2|PTBP3|THOC2	http://amigo.geneontology.org/amigo/term/GO:0003729
regulation of transcription involved in G1/S transition of mitotic cell cycle	Gene Ontology	GO:0000083	4	29	0.00147307	0.0360653	CCNE1|FBXO31|HINFP|ORC1	http://amigo.geneontology.org/amigo/term/GO:0000083
iron ion homeostasis	Gene Ontology	GO:0055072	4	29	0.00147307	0.0360653	FBXL5|SLC25A37|BDH2|PICALM	http://amigo.geneontology.org/amigo/term/GO:0055072
DNA-binding transcription factor activity	Gene Ontology	GO:0003700	20	607	0.00152803	0.0370965	ZNF215|FOXO3|TFAM|HSFX4|HINFP|HSFX3|TSC22D3|PIGX|TFCP2L1|RFX2|FOXK2|NFYB|ZNF180|HSFX1|PAX3|GCM1|ZNF3|ZNF564|TGIF1|MAFG	http://amigo.geneontology.org/amigo/term/GO:0003700
negative regulation of phosphoprotein phosphatase activity	Gene Ontology	GO:0032515	5	51	0.00154495	0.0371947	PPP4R4|PPP1R37|SET|RGN|BOD1L1	http://amigo.geneontology.org/amigo/term/GO:0032515
histone deubiquitination	Gene Ontology	GO:0016578	3	13	0.00164395	0.0389293	ATXN7|TAF10|KAT2A	http://amigo.geneontology.org/amigo/term/GO:0016578
vesicle organization	Gene Ontology	GO:0016050	3	13	0.00164395	0.0389293	FNBP1L|FBXO31|CD2AP	http://amigo.geneontology.org/amigo/term/GO:0016050
protein serine/threonine kinase activity	Gene Ontology	GO:0004674	14	357	0.00167245	0.0392822	ALPK1|MARK4|WNK1|CAMK1D|ULK4|WNK2|EIF2AK3|ATM|RIPK1|DYRK1A|CSNK1D|PRKCQ|TTBK2|TRPM6	http://amigo.geneontology.org/amigo/term/GO:0004674
cortical actin cytoskeleton	Gene Ontology	GO:0030864	5	53	0.00180828	0.0418726	LANCL2|CDH1|AKAP13|SERPINB8|EEF1A1	http://amigo.geneontology.org/amigo/term/GO:0030864
protein kinase inhibitor activity	Gene Ontology	GO:0004860	4	31	0.00184071	0.0418726	SH3BP5|WNK1|GSKIP|NCK1	http://amigo.geneontology.org/amigo/term/GO:0004860
thyroid hormone receptor binding	Gene Ontology	GO:0046966	4	31	0.00184071	0.0418726	TACC1|TAF11|GTF2H1|ARID5A	http://amigo.geneontology.org/amigo/term/GO:0046966
gene silencing by RNA	Gene Ontology	GO:0031047	4	31	0.00184071	0.0418726	FAM172A|CNOT2|NCBP1|TDRD12	http://amigo.geneontology.org/amigo/term/GO:0031047
fibroblast growth factor receptor signaling pathway	Gene Ontology	GO:0008543	6	80	0.00193231	0.042879	NCBP1|hnrnpa1|POLR2F|ANOS1|FGFBP1|IQGAP1	http://amigo.geneontology.org/amigo/term/GO:0008543
phospholipid dephosphorylation	Gene Ontology	GO:0046839	3	14	0.00197401	0.042879	PLPP1|EPHX2|PPAPDC1A	http://amigo.geneontology.org/amigo/term/GO:0046839
negative regulation of protein tyrosine kinase activity	Gene Ontology	GO:0061099	3	14	0.00197401	0.042879	SH3BP5|GGNBP2|RACK1	http://amigo.geneontology.org/amigo/term/GO:0061099
regulation of autophagosome assembly	Gene Ontology	GO:2000785	3	14	0.00197401	0.042879	ADPRH|IFT88|PIKFYVE	http://amigo.geneontology.org/amigo/term/GO:2000785
phosphatidylinositol-3-phosphate biosynthetic process	Gene Ontology	GO:0036092	3	14	0.00197401	0.042879	PIK3CB|ATM|PIKFYVE	http://amigo.geneontology.org/amigo/term/GO:0036092
transcription export complex	Gene Ontology	GO:0000346	3	14	0.00197401	0.042879	THOC2|THOC1|THOC7	http://amigo.geneontology.org/amigo/term/GO:0000346
nuclear chromosome, telomeric region	Gene Ontology	GO:0000784	7	110	0.0020216	0.043585	ORC4|ATM|ORC1|ATRX|THOC2|THOC1|THOC7	http://amigo.geneontology.org/amigo/term/GO:0000784
positive regulation of gene expression, epigenetic	Gene Ontology	GO:0045815	4	32	0.00204641	0.0437931	POLR2F|SMARCA5|KAT2A|POLR1E	http://amigo.geneontology.org/amigo/term/GO:0045815
calcium-mediated signaling	Gene Ontology	GO:0019722	6	82	0.00217199	0.0461388	TPCN2|EIF2AK3|RYR2|P2RY12|TRPM4|MCTP1	http://amigo.geneontology.org/amigo/term/GO:0019722
phosphatase activity	Gene Ontology	GO:0016791	5	56	0.00226287	0.0471269	PLPP1|EPHX2|POMP|PPAPDC1A|PHOSPHO1	http://amigo.geneontology.org/amigo/term/GO:0016791
phosphatidylinositol phosphorylation	Gene Ontology	GO:0046854	5	56	0.00226287	0.0471269	IP6K3|PIK3CB|IPMK|SLA2|PIKFYVE	http://amigo.geneontology.org/amigo/term/GO:0046854
Rab guanyl-nucleotide exchange factor activity	Gene Ontology	GO:0017112	4	33	0.00226744	0.0471269	RAB3IL1|DENND5B|DENND4A|SH3BP5	http://amigo.geneontology.org/amigo/term/GO:0017112
vacuole	Gene Ontology	GO:0005773	3	15	0.00234247	0.0483385	CD74|GLB1L2|GLB1L	http://amigo.geneontology.org/amigo/term/GO:0005773
RNA export from nucleus	Gene Ontology	GO:0006405	5	57	0.00243136	0.0494035	THOC2|THOC1|hnrnpa1|THOC7|NCBP1	http://amigo.geneontology.org/amigo/term/GO:0006405
multicellular organism growth	Gene Ontology	GO:0035264	6	84	0.00243342	0.0494035	WWTR1|ATM|KAT2A|TAF10|PHIP|ATRX	http://amigo.geneontology.org/amigo/term/GO:0035264
histone deacetylase binding	Gene Ontology	GO:0042826	7	114	0.00244538	0.0494035	RFXANK|KAT2A|USF1|KPNA2|GCM1|TOP2B|YWHAE	http://amigo.geneontology.org/amigo/term/GO:0042826

## Sheet: Table S16
Table S16. Significant GO terms enriched in genes with insertion of DNA transposons in the promoter region in vespertilionid bats.
Term	Database	ID	Input number	Background number	P-Value	Corrected P-Value	Input	Hyperlink
cytosol	Gene Ontology	GO:0005829	1276	5095	7.67039e-153	2.49786e-149	RANGRF|RBCK1|TULP1|UFL1|PPP3R1|AP1M2|IQCB1|CPD|RUBCN|PSTPIP2|RIC1|POGLUT1|UBE3D|SEC23IP|GVINP1|PDCD11|DUSP22|FTSJ1|ASS1|TAT|BLOC1S6|UNC13D|SMG6|IRF8|HKDC1|COPRS|COMMD1|ZFYVE16|ALMS1|COMMD5|FAM114A1|N6AMT2|ZC3H15|TMEM87A|KCTD5|HMGCLL1|RPL35|OFD1|SLC27A2|UBE2R2|DUS2|ARHGEF10|DHX9|DIMT1|AP1M1|DIAPH2|LARP7|WIPI2|ARHGEF19|SRP14|PDS5B|CMBL|SP6|UBXN4|OSBPL9|UTP14A|SULT1E1|OSBPL3|DEPDC1B|CEP85|PHETA1|COM…	http://amigo.geneontology.org/amigo/term/GO:0005829
nucleus	Gene Ontology	GO:0005634	1185	5208	5.85716e-114	1.27159e-110	RANGRF|RNF14|SMARCC1|SUMO2|PSPC1|NELFE|GMEB2|SRSF11|GVINP1|PDCD11|DUSP22|CACNA1A|ASS1|SMG6|SAMD13|IRF8|ZBTB38|NFRKB|NR0B1|COMMD1|COMMD6|ZNF706|DBR1|GRWD1|CRBN|ESPL1|ZC3H14|KCTD5|WEE2|OFD1|TMEM53|MYSM1|DAZL|PRMT7|RIOK2|SETD4|ZNF689|ZNF599|RBMX2|LARP7|WRN|XPA|SRP14|GEMIN8|SP6|MTUS1|MACROD2|FAM205A|SNTG1|APBA1|DEPDC1B|IP6K2|TBL1XR1|FAM172A|UBE4A|SUV39H1|TC2N|PARP14|MBTD1|ATF7IP2|DDX46|TCF15|SNRNP25|…	http://amigo.geneontology.org/amigo/term/GO:0005634
nucleoplasm	Gene Ontology	GO:0005654	916	3630	2.19814e-105	3.57912e-102	RANGRF|SMARCC1|PPP3R1|NELFB|SUMO2|PSPC1|RUBCN|NELFE|AP5S1|SRSF11|MZT2B|CDC7|PDCD11|NDUFAB1|COMMD9|ZBTB38|NR0B1|COMMD1|COMMD5|FAM114A1|GRWD1|RNF112|MRPL52|PRIM2|WEE2|SCAPER|METTL17|YAF2|PRMT7|TAF1C|ZNF45|IQCB1|LARP7|WIPI2|XPA|GEMIN8|MACROD2|DEPDC1B|GATA1|FBL|HNRNPDL|PPIL1|DDX47|DDX46|SNRNP25|SNRNP27|RHBDD2|FLYWCH1|LMO2|HMGN1|NOP2|UBE2D2|UBE2D3|PDS5B|GTF3C3|GTF3C2|POLR1B|NHP2L1|KRR1|GTF3C6|SIRT6|AR…	http://amigo.geneontology.org/amigo/term/GO:0005654
cytoplasm	Gene Ontology	GO:0005737	1047	4624	2.32517e-97	3.02877e-94	RANGRF|RNF14|SMARCC1|NELFB|ADIG|PSPC1|PSTPIP2|FKBP5|PHYHIPL|CAP2|SEC23IP|BPIFB4|CPQ|DUSP22|GNB4|ASS1|SPX|BLOC1S6|SMG6|IRF8|NR0B1|COMMD1|COMMD6|ZNF706|CRBN|ESPL1|ZC3H14|WEE2|PRPSAP2|DUS2|DAZL|RIOK2|ARHGEF12|ARHGEF15|DIAPH3|WRN|CPD|XPA|AK9|MTUS1|LMNTD1|TEK|CYP3A4|ISOC2|UBE4A|PARP14|LECT2|GRB14|ARHGAP15|PIWIL2|MAG|LZTS1|PAIP2B|ACTA2|CAPN14|HMGN2|HMGN1|CD1A|AK7|NUAK2|EVC|MX2|SHMT2|C5orf30|PUM1|KRR1|S…	http://amigo.geneontology.org/amigo/term/GO:0005737
integral component of membrane	Gene Ontology	GO:0016021	819	3643	1.97707e-72	2.14611e-69	OR52B2|ZDHHC17|C17orf74|SLC16A7|TMCO3|ZDHHC19|ZDHHC18|TMCO6|FRRS1L|TARM1|IFNAR1|UBAC2|LEMD2|STARD3NL|CERS2|GPR180|THSD7B|SLC34A2|SLC5A11|SPTLC2|SPTLC1|SP110|OR7D2|LMBRD1|SLC9C1|TMEM53|TSPO2|NPR1|SLC38A7|GPAT4|GRINA|CRB3|CRB2|FAM205A|MUC17|ACPP|CYP3A4|CHSY1|OR13C7|AKAP1|OR13C3|TAS2R9|MYRFL|KIAA1161|SLC46A1|GPR113|OR5A1|IL7R|PKD2L1|NRSN2|EVC|MGST3|LRRN1|SMIM30|PKHD1L1|SPTSSB|SLC25A21|NAALADL2|FAM15…	http://amigo.geneontology.org/amigo/term/GO:0016021
membrane	Gene Ontology	GO:0016020	550	2075	1.47822e-66	1.37538e-63	MFGE8|AP1M1|IL6ST|FKBP5|LEMD2|NR0B1|STARD3NL|RPL18|CRBN|HMGCLL1|LMBRD2|OFD1|HBS1L|DHX9|ARHGEF12|GPAT4|WIPI2|NUP93|FXR1|OSBPL9|OSBPL3|RIC1|GDF1|AKAP1|PARP14|DDX47|DDX46|ARHGAP15|SPPL2A|RASGRP1|LITAFD|RPS27A|MX2|CHRNA10|AARS|MGST3|KRR1|GPR137B|RPL7A|FAM151A|KSR1|GTF2I|GPAA1|PCYOX1L|HSPE1|PHRF1|NCAPD2|HID1|SLC39A2|FTL|SLC35B2|ITGAL|GIT1|SIGIRR|MYBBP1A|GOSR2|EIF4A1|ABHD17B|SOAT1|VSNL1|GIGYF2|PRKDC|SC…	http://amigo.geneontology.org/amigo/term/GO:0016020
RNA binding	Gene Ontology	GO:0003723	413	1366	5.56513e-62	4.53071e-59	ZCCHC17|NELFB|SUMO2|PSPC1|NELFE|SRSF11|SEC23IP|PDCD11|ASS1|SMG6|NR0B1|EBNA1BP2|MRPL54|GRWD1|ZC3H15|ZC3H14|DAZL|DHX9|DIMT1|LARP7|SRFBP1|FXR1|HNRNPDL|DDX43|DDX47|DDX46|TOP2A|HMGN2|RPS27L|NOP2|PUM3|NHP2L1|KRR1|IFIT5|RNPS1|CHCHD1|CSDE1|RAMAC|CCT4|RPL34|FAM133B|CCDC59|XIRP1|MAGOHB|UTP23|UTP20|MYBBP1A|EIF4A1|GIGYF2|RCAN3|PRKDC|MKRN1|MTIF2|TRIM56|RNASET2|EXOSC10|SPI1|RBM12|RBM14|BUD23|NAT1|SCAF4|MCAT|NO…	http://amigo.geneontology.org/amigo/term/GO:0003723
extracellular exosome	Gene Ontology	GO:0070062	525	2085	2.00671e-57	1.45219e-54	TAP2|MFGE8|IQCB1|IL6ST|FKBP5|BPIFB1|LIFR|CPQ|ASS1|NAPSA|TOR3A|HEBP2|HBS1L|PRKRIP1|ARHGEF12|AP1M1|WDR1|MUC7|CRB3|CRB2|ANGPTL6|ANGPTL1|SPPL2A|ACTA2|ATP6V1F|ATP6V1A|RPS27A|UBE2D2|ATP6V1H|APOA1|APOD|CCT2|PEPD|CCT4|FAM151A|HNMT|HSPE1|THSD4|SAMM50|HID1|CYSTM1|ARPC4|FTL|ZDHHC1|PPIB|KRT16|KRT13|VWF|COTL1|EIF4A1|CD19|ACP3|NAPEPLD|RAP1A|TMPRSS11B|IGF2R|GPRC5A|GPRC5C|NEDD8|STRIP1|RPL23A|CDC37|S100A8|TM9SF2|…	http://amigo.geneontology.org/amigo/term/GO:0070062
mitochondrion	Gene Ontology	GO:0005739	369	1258	1.22035e-52	7.94812e-50	PPP3R1|ACOD1|NDUFAB1|HKDC1|MRPL54|MRPL50|NOL3|MRPL52|HEBP2|NADK2|METTL17|MTUS1|OPA3|L2HGDH|AKAP1|D2HGDH|GATC|SFXN5|TST|IRG1|CHCHD1|MRPL16|TIMM13|MAP1LC3B|TAT|SAMM50|BNIP3|PREP|GIT1|ECHDC2|NDUFAF6|MTIF3|MTIF2|NDUFV1|TMEM11|ALAS1|SPARC|SFI1|MECR|BSG|BPHL|MCAT|CXorf23|NIPSNAP2|AK9|HSPE1|CDK5RAP1|COX5B|PYURF|BAX|CAT|LARS2|ACAA2|TIMM50|COA4|COA6|YARS2|FXN|AIFM1|ARSB|RAB29|PPP1R13B|SUPV3L1|MPC1|ATP5J2|…	http://amigo.geneontology.org/amigo/term/GO:0005739
plasma membrane	Gene Ontology	GO:0005886	888	4619	5.25528e-52	3.11161e-49	RANGRF|SCFD1|CEL|SLC16A7|AP1M1|CPD|IL6ST|FRRS1L|TARM1|IFNAR1|LIFR|SEMA4A|DUSP22|CACNA1A|CEACAM1|SPR|NCR3LG1|SP110|OR7D2|LMBRD1|SLC9C1|IRAK4|TSPO2|SLC38A5|NPR1|SLC6A8|GUCY2D|WDR1|MUC7|CRB3|CRB2|MTUS1|MUC17|OSBPL3|MUC15|NELFE|BMX|OR13C7|KCNJ5|OR13C3|PARP14|F7|GRB14|ARHGAP17|MAG|SPPL2A|OR5A1|IL7R|ITGA9|RASGRP1|ATP6V1A|RASL10B|CD1A|NRSN2|RPS27A|MX2|ATP6V1H|DENND4C|EDNRA|IFIT5|APOA1|CSDE1|XPO6|OR7A10|…	http://amigo.geneontology.org/amigo/term/GO:0005886
metal ion binding	Gene Ontology	GO:0046872	503	2298	2.48733e-40	1.35e-37	RNF14|VPS8|RP9|SEC23IP|CPQ|SMG6|ZFYVE16|ZNF706|DBR1|CRBN|ZC3H15|ZNF418|HMGCLL1|ZC3H14|YAF2|RIOK2|ZNF45|ZNF689|XPA|ZNF687|SP6|DEPDC1B|ZNF761|LECT2|ZNF777|ZNF774|FLYWCH1|FAM20B|ITGA9|RPS27L|LITAFD|RPS27A|POLR1B|ZNF451|ZNF454|ZNF519|KSR1|ZNF510|ZNF516|FRAS1|ZNF226|ZNF227|PHRF1|ZFYVE19|ING1|ZNRF4|DZANK1|PPTC7|PDE6B|ZNF350|GIT1|MAP3K3|PRIM2|ZNF296|ITGAD|ZNF428|ZBTB43|ZNF23|ASH2L|SMAD4|SMAD5|SMAD2|MKRN…	http://amigo.geneontology.org/amigo/term/GO:0046872
ATP binding	Gene Ontology	GO:0005524	355	1463	1.02739e-35	5.14721e-33	ASS1|HKDC1|TOR3A|myo15b|NADK2|IRAK4|NPR1|WRN|DDX43|DDX47|DDX46|RAD54L2|AK1|ACTA2|MYO3B|ATP6V1A|AK7|NUAK2|UBE2D2|UBE2D3|MYO18A|SWAP70|CCT2|CCT4|JAK3|TTL|KSR1|GUCY2D|ATP1A1|GUCY2F|KIF6|UCK2|BLK|EIF4A1|MYH15|POLQ|CCT8L2|PRKDC|CDC7|PKLR|SMC6|FICD|WEE2|SLC27A2|RIOK2|AK9|TRPV1|FAM20B|DCAKD|ABCA4|ABCA5|ABCA3|HSPE1|ABCA1|ABCA9|DHX9|MLKL|LARS1|LARS2|CDK18|DDX10|DDX11|ATP13A3|ATP13A5|CDK17|CDK15|PSMC1|H1FN…	http://amigo.geneontology.org/amigo/term/GO:0005524
identical protein binding	Gene Ontology	GO:0042802	352	1456	3.83692e-35	1.78499e-32	ZDHHC17|ZCCHC17|CPD|IL6ST|ASS1|TAT|BLOC1S6|COMMD1|OFD1|DAZL|NPL|LECT2|ANGPTL4|CEP70|RASGRP1|TNFSF18|MGST3|DHPS|APOA1|APOH|GRM5|SPATA18|GUCY2F|UCK2|PPARG|CBY1|BNIP3|VWF|ACP3|SMAD4|NAPEPLD|XIAP|IGF2R|TRIM50|HINT3|ASPA|ALAS1|FICD|S100A1|GLTP|LEPR|NOL3|ACPP|MAPRE1|G6PD|TNFAIP1|BAX|CAT|CHAF1A|CBLL1|ESYT2|PGR|PSMC6|MDC1|TRIM21|CLK2|NAF1|THAP1|TCL1A|IER5|MAP3K13|SFTPD|TGM1|GHR|GSTA4|GNPDA1|SAV1|BRK1|IKB…	http://amigo.geneontology.org/amigo/term/GO:0042802
nucleolus	Gene Ontology	GO:0005730	245	839	9.21905e-35	4.00291e-32	ZFX|ZCCHC17|SNAPC5|RSPH4A|PLK3|PES1|EIF6|CCNT1|PDCD11|VRK3|S100A16|GNL2|DNTTIP2|SMG6|RPL18|MPP1|CIAPIN1|CLN6|GRWD1|GOLGA3|ZC3H15|TAOK2|URB2|NOL11|NOL10|MACROD2|TAF1C|DIMT1|RNASE4|DIAPH2|PRMT2|CTSB|CHTOP|DOCK4|KLHL6|UTP14A|SNAPC1|RPL17|RPL11|RPL12|CENPW|CEP85|RPL19|FAM193B|SMUG1|FBL|NIN|TMA16|SETD7|RBBP5|DDX5|TERF1|EID3|C14orf169|UBC|SIN3A|ELP3|KDM5A|RNF213|SPC24|ISG20L2|KATNBL1|RPL7|RPL4|NOP2|RPL…	http://amigo.geneontology.org/amigo/term/GO:0005730
endoplasmic reticulum	Gene Ontology	GO:0005783	274	1018	9.35625e-34	3.80858e-31	FAM198A|CCN6|SAMD8|PROM1|MGST3|GPAT4|ZDHHC19|RAET1L|SPTLC1|VIMP|POGLUT1|HPS6|UBAC2|PKD2L1|ATP2C2|S100A10|USP25|ATP2C1|ASS1|FKBP9|DEGS1|NHLRC1|CERS2|GIGYF2|TPD52|BRINP3|CCDC88B|ZP2|IER3IP1|DHRS1|OAS1|CLN6|TOR3A|CLN3|MTMR9|CYP51A1|SV2A|TRPV4|SLC27A2|NECAB3|DUS2|TSPO2|B3GALT5|HHAT|DIAPH2|VRK2|GRINA|SRP68|SARAF|ZDHHC18|UBXN4|RPL10|HMGCR|RNF139|DBI|DNAJB9|RPL18|LARS|FAM172A|FUT10|PDXDC1|CNBP|RNF185|EE…	http://amigo.geneontology.org/amigo/term/GO:0005783
structural constituent of ribosome	Gene Ontology	GO:0003735	95	158	1.2643e-31	4.84375e-29	RPL22L1|MRPL54|MRPL52|MRPL37|MRPL33|MRPL30|RPL15|RPL17|RPL10|RPL11|RPL12|RPL18|RPL19|MRPL42|UBA52|MRPL47|MRPL46|UBC|MRPL24|MRPL27|RPL37A|MRPL21|MRPL20|RPS27L|RPL9|RPL6|RPL7|RPL4|RPL5|RPL3|rps24|RPL7A|MRPL28|RPL10A|MRPL13|MRPL16|MRPL19|MRPL2|MRPS24|MRPS23|RPL7L1|RSL24D1|RPLP1|RPLP0|RPL18A|RPS15A|RPS6|RPS3|RPS2|RPS8|RPL23A|MRPS36|MRPS31|RPL13A|RPL27A|RPS26|RPS27|RPS25|RPS23|RPS20|RPS28|MRPS18C|RPS4…	http://amigo.geneontology.org/amigo/term/GO:0003735
SRP-dependent cotranslational protein targeting to membrane	Gene Ontology	GO:0006614	70	88	7.24816e-29	2.62262e-26	RPS13|RPS12|RPL7|RPL37A|RPS17|RPS16|RPS15|RPL9|RPL6|RPL28|RPLP1|RPLP0|RPL18A|RPL3|RPS15A|RPS6|RPS10|RPS3|RPS2|RPL4|RPS8|rps24|RPL7A|RPL29|RPL23A|SRPRA|RPL27|RPL26|RPL21|SRP68|RPL5|RPL22|RPL13A|SRP14|RPL10A|SRP72|RPL27A|RPS26|RPS27|RPS27A|RPS23|RPS20|RPS25|RPS14|RPS28|RPS29|RPL15|RPL17|RPL10|RPL11|RPL12|RPS4X|RPL18|RPL19|SRPR|RPSA|RPL38|RPL39|RPL36|RPL37|RPL34|RPL35|RPL32|RPL30|RPL31|UBA52|SSR3|RP…	http://amigo.geneontology.org/amigo/term/GO:0006614
intracellular membrane-bounded organelle	Gene Ontology	GO:0043231	218	788	2.34939e-28	8.05346e-26	FAM198A|ZDHHC17|WASHC1|AP1M2|AP1M1|UPRT|GLRX2|IST1|C5AR1|RAPGEF1|PKD2L1|OSBPL3|CPQ|B3GAT1|PLIN5|VBP1|PPP1R3D|PPP1R3B|CEMIP2|PPT1|NR0B1|ZFYVE16|STARD3NL|SYCE1|CLN6|CLINT1|MAP3K14|MTMR2|GJB3|UGT2B4|DIAPH2|RAB5B|CLCN3|LIPK|RANGAP1|IFI30|RUBCN|ARRDC4|SEC24D|OSBPL9|AP3M2|ATG2A|SGK3|CYP3A4|CTSS|TDP1|CNNM4|OSBPL11|HSD17B3|SLC66A1|PDXDC1|KANSL3|GRB14|CSF2|DAPK2|LRRC30|PTGS1|SPPL2A|YIPF3|PLAGL1|TYR|CNST|S…	http://amigo.geneontology.org/amigo/term/GO:0043231
Golgi apparatus	Gene Ontology	GO:0005794	253	1002	1.018e-27	3.31512e-25	FAM198A|ZDHHC17|MALRD1|IFT20|CD33|ZDHHC19|RUBCN|AIMP1|PLEKHM3|LEPROT|CPQ|ATP2C1|PLIN3|COMMD9|YIPF3|B3GNT2|HSPD1|PLA2G5|PPT1|RABAC1|DYNLT1|IER3IP1|TMEM5|FAM114A1|GOLGA1|CSNK1D|GOLGA3|CLN3|CLINT1|MYRF|NECAB3|TRIM68|ENTPD6|SCAMP5|NHS|IFT57|RAB27A|CLCN3|GOLPH3L|GRINA|COG5|NAPEPLD|YIPF1|TRPM4|OSBPL9|AP3M2|SLC35C2|CEP85|MAN1A1|DBI|OSBPL11|FUT10|PDXDC1|MAPK15|SLC35E4|APP|INPPL1|RABGAP1L|ATP8B2|ATP8B1|TL…	http://amigo.geneontology.org/amigo/term/GO:0005794
translation	Gene Ontology	GO:0006412	90	173	1.36523e-26	4.23418e-24	MRPL52|HBS1L|METTL17|MRPL37|RPL15|RPL17|RPL10|RPL11|RPL12|RPL18|RPL19|MRRF|MRPL42|UBC|MRPL24|MRPL27|RPL37A|RPS27L|RPL9|RPL6|RPL7|RPL27A|RPL5|RPL3|DHPS|rps24|RPL7A|ASMT|RPL10A|MRPL13|MRPL2|RSL24D1|RPLP1|RPLP0|RPL18A|RPS15A|RPS6|RPS3|RPS2|RPS8|RPL23A|MRPS36|RPL13A|RPL4|RPS26|RPS27|RPS25|RPS23|RPS20|RPS28|MRPS18C|GCN1|RPS4X|RPSA|RPL3L|FARSB|RPS3A|RPS27A|RPS13|RPS12|RPS10|RPS17|RPS16|RPS15|RPS14|EEF1…	http://amigo.geneontology.org/amigo/term/GO:0006412
translational initiation	Gene Ontology	GO:0006413	76	126	1.17379e-25	3.47496e-23	RPS13|RPS12|RPL37A|RPS17|RPS16|RPS15|RPL9|RPL6|EIF1|RPLP1|RPLP0|RPL18A|RPL3|EIF6|RPS6|RPS15A|RPS10|RPS3|RPS2|RPL4|RPS14|EIF3G|RPS8|EIF3H|EIF3I|rps24|RPL7A|EIF3L|EIF3M|RPL27|RPL26|RPL21|EIF3F|RPL22|RPL13A|RPL7|RPL35|RPL10A|RPL27A|RPS26|RPS27|RPS27A|DHX33|RPS23|RPS20|RPS25|NAT1|RPS28|RPS29|RPL15|RPL17|RPL10|RPL11|RPL12|RPS4X|RPL29|RPL18|RPL19|RPL28|EIF4E3|RPSA|RPL38|RPL39|RPL36|RPL37|RPL34|RPL23A|R…	http://amigo.geneontology.org/amigo/term/GO:0006413
endoplasmic reticulum membrane	Gene Ontology	GO:0005789	234	942	6.70026e-25	1.89734e-22	SFTPD|SCFD1|PTGS1|SAMD8|HMGCR|SFTPB|TUSC3|MYORG|GPAT4|SPTLC1|VIMP|BOK|UBAC2|TMEM174|DEGS1|LMAN2L|NCEH1|ALG13|CERS2|IER3IP1|PTPLB|CLN6|SPTLC2|CYP51A1|PNPLA7|MYRF|SLC27A2|NECAB3|TSPO2|FMO2|UGT2B4|HHAT|ENTPD2|VRK2|SEC24D|FLRT3|FLRT2|SEC24C|SEC24B|OSBPL3|CYP3A4|KIAA1161|PCYT1A|MBTPS2|SRPR|RNF185|VPS13A|ACSL1|SPTSSB|ARCN1|TLR3|UBA52|MYRFL|PSAP|UBB|UBC|KDELR2|KDELR3|TLR8|COPB2|YIPF7|UFL1|ALG8|RASGRP1|N…	http://amigo.geneontology.org/amigo/term/GO:0005789
mitochondrial inner membrane	Gene Ontology	GO:0005743	133	385	1.06484e-24	2.88972e-22	NDUFB9|ATP5J2|PARL|NDUFB1|UQCRQ|AFG3L2|SLC25A19|SLC25A16|SLC25A14|SLC25A13|NDUFAB1|BCS1L|FGR|NDUFB10|MRPL54|COX20|MRPL50|NDUFA11|MRPL52|NNT|SPIN1|MRPL37|MRPL33|MRPL30|SLC25A1|MRPL38|MRPL39|SLC25A23|SLC25A21|SHMT2|NME4|L2HGDH|PHB|MCUB|MRPL42|ATP5H|MRPL47|MRPL46|MRPL44|UQCRFS1|TTC19|UQCRC1|MRPL24|MRPL27|MRPL21|MRPL20|MRPL28|SLC25A30|PINK1|COX6B1|ATP5C1|CHCHD1|MRPL16|UQCRB|BOK|MRPL40|FAM92A1|TIMM13|…	http://amigo.geneontology.org/amigo/term/GO:0005743
viral transcription	Gene Ontology	GO:0019083	69	108	1.75185e-24	4.56393e-22	RPS13|RPS12|RPL37A|RPS17|RPS16|RPS15|RPL9|RPL6|RPL7|RPLP1|RPLP0|RPL18A|RPL3|RPS15A|RPS6|RPS10|RPS3|RPS2|RPL4|RPS8|rps24|RPL7A|RPL29|RPL23A|RPL30|RPL27|RPL26|RPL21|RPL5|RPL22|RPL13A|RPL10A|SEC13|RPL27A|RANBP2|RPS26|RPS27|RPS27A|RPS23|RPS20|NUP98|RPS25|RPS14|NUP93|RPS28|RPS29|RPL15|RPL17|RPL10|RPL11|RPL12|RPL39|RPS4X|RPL18|RPL19|RPL28|RPSA|RPL38|NUP54|RPL36|RPL37|RPL34|RPL35|RPL32|NUP37|RPL31|UBA52…	http://amigo.geneontology.org/amigo/term/GO:0019083
DNA binding	Gene Ontology	GO:0003677	274	1209	6.91211e-24	1.73148e-21	ZFX|AHCTF1|GTF3C2|ZFAND3|SCRT2|CCNT1|TOPORS|ZNF143|OTUD7B|CERS2|NFRKB|ZSCAN25|THRB|ZMAT2|RORA|BCLAF3|POU6F2|TAF4B|CBFB|ZNF786|PRIM2|ZNF470|ZNF789|ZFP64|RAD54L2|HMG20B|ZNF667|SLPI|ZNF45|ZNF689|RNASE4|IFT57|WRN|ZNF233|ZNF362|FLI1|TRIM21|CENPA|ZNF417|PRF1|MYSM1|MGMT|CENPW|PMS1|ROR1|FOXE3|SMUG1|BCLAF1|GPBP1|FLYWCH1|ARID1B|APP|ZNF280B|RFX3|ZKSCAN1|TERF1|DDX1|ZKSCAN7|RNF6|ZNF777|ZNF565|PLAGL1|KDM5A|H2A…	http://amigo.geneontology.org/amigo/term/GO:0003677
nuclear-transcribed mRNA catabolic process, nonsense-mediated decay	Gene Ontology	GO:0000184	69	116	3.54694e-23	8.556e-21	RPS13|RPS12|RPL37A|RPS17|RPS16|RPS15|RPL9|RPL6|RPL32|RPLP1|RPLP0|RPL18A|RPL3|RPS15A|RPS6|RPS10|RPS3|RPS2|RPL4|DHX34|RPS8|EXOSC10|rps24|SMG6|RPL29|RPL7A|RPL27|RPL26|RPL21|RPL5|RPL22|RPL13A|RPL7|RPL35|RPL10A|RPL27A|RPS26|RPS27|RPS27A|RNPS1|RPS20|RPS25|RPS14|RPS23|RPS28|RPS29|CASC3|RPL15|RPL17|RPL10|RPL11|RPL12|RPS4X|RPL18|RPL19|RPL28|RPSA|RPL38|RPL39|RPL36|RPL37|RPL34|RPL23A|MAGOHB|RPL30|RPL31|UBA5…	http://amigo.geneontology.org/amigo/term/GO:0000184
protein ubiquitination	Gene Ontology	GO:0016567	148	486	7.04151e-23	1.63791e-20	RNF14|HECTD3|TRIM14|ASB16|WWP1|RAD18|VIMP|RNF25|KLHL20|NOSIP|TRIM63|TRIM17|ASB9|SPOPL|CRBN|CUL9|CUL5|CUL1|CUL2|TRIM21|UBE2R2|ARRDC4|RNF220|KLHL2|UBR7|KLHL9|SOCS2|HECTD4|UBA52|HECW1|RNF8|UBC|RNF6|RBX1|RNF213|FBXO5|KLHL36|TRIM39|TRIM38|RPS27A|UBE2D2|UBE2D3|MED27|MED1|UBE2L3|PINK1|ZNF598|SMURF1|RNF148|DERL1|ISG15|RNF135|RNF138|RNF139|NARF|GID4|SIRT1|ASB17|UBB|EIPR1|RNF41|PPP1R11|UBA1|TRIM47|ASB7|ZNR…	http://amigo.geneontology.org/amigo/term/GO:0016567
protein homodimerization activity	Gene Ontology	GO:0042803	176	660	1.10133e-21	2.47343e-19	AOC1|CLTRN|DAO|TRIM14|GHR|GSTA4|SERPINF2|TPI1|BOK|IKBKG|S100A11|CPQ|S100A16|BLOC1S6|TPD52|PARK7|COMMD1|TBC1D22A|HSP90AB1|CLN6|NADK2|MAP3K21|RAX|SEPT12|TRIM68|TYRP1|DDIT3|RNASE4|PRMT2|DPY30|XPA|TRIM21|KLHL6|FXR1|FLRT3|KCNN2|QTRT1|SHMT2|PHETA1|PCYT1A|PLD6|INPP5F|MASP1|NFS1|TERF1|MAG|BST2|SPPL2A|STC2|XPNPEP1|TYR|FOXP3|TRIM38|TRIM37|S100A10|C16orf89|TERF2|ASMT|TREX2|TADA2A|CEL|CEACAM1|ZBTB38|CARD8|NE…	http://amigo.geneontology.org/amigo/term/GO:0042803
extracellular region	Gene Ontology	GO:0005576	355	1843	3.7478e-20	8.13648e-18	INSL6|MFGE8|CELA2A|IL6ST|BPIFB1|MFAP4|BPIFB4|COMMD9|OFD1|WDR1|MUC15|PRRG3|ANGPTL4|COLEC10|IL7R|MMP11|MMP12|APOA1|VPREB3|APOD|CCT2|TADA2A|APOM|APOH|ISG15|CCL21|CCL23|CCL22|CCL27|EREG|PCYOX1L|TECTB|DNASE1L3|PRSS58|THSD1|COL4A4|FTL|GZMA|PSAP|VWF|EPDR1|GHRH|LRPAP1|RNASET2|PLA2G7|SPARC|PLA2G5|S100A8|S100A7|S100A1|GGH|LAMA1|LAMA2|LEPR|HEBP2|FAIM3|F5|F7|FGL1|CTHRC1|AGGF1|EEF1A1|HMGB1|IGSF1|CAT|PGLYRP3|A…	http://amigo.geneontology.org/amigo/term/GO:0005576
perinuclear region of cytoplasm	Gene Ontology	GO:0048471	177	697	6.12701e-20	1.28727e-17	RANGRF|HECTD3|RHPN2|ZDHHC19|PLA2G2A|RAPGEF1|ATP2C2|ANKRD13B|S100A14|KLHL20|NHLRC1|TPD52|PARK7|EIF3G|HSP90AB1|GOLGA1|CSNK1D|CRBN|TRAPPC12|MTMR9|CLINT1|MTMR2|RAX|SEPT12|SRFBP1|CTSB|RANGAP1|MYO1B|KLHL6|FXR1|APBA1|UBR5|PLA2G5|AKAP6|NME1|CX3CR1|KIF5B|CCR2|SYNC|FAT1|RHBDD2|STC2|APP|TYR|COPS8|SNX5|SERINC5|HRAS|COPS6|GAPDH|SERINC3|PINK1|ATP7A|ARHGAP1|APOD|PREX1|TRIAP1|TRPM2|PDCL3|PIKFYVE|ABCA1|MAL2|RNF41…	http://amigo.geneontology.org/amigo/term/GO:0048471
cytosolic large ribosomal subunit	Gene Ontology	GO:0022625	43	56	6.59543e-18	1.34238e-15	RPL37A|RPL23A|RPL9|RPL6|RPL7|RPLP1|RPLP0|RPL18A|RPL3|RPL3L|RPL4|RPL7A|RPL29|RPL28|RPL24|RPL27|RPL26|RPL21|RPL22|RPL13A|RPL27A|RPL5|RPL15|RPL17|RPL10|RPL11|RPL12|RPL18|RPL19|RPL26L1|RPL38|RPL39|RPL36|RPL37|RPL34|RPL35|RPL32|RPL30|RPL31|UBA52|RPL10A|RPL7L1|RSL24D1	http://amigo.geneontology.org/amigo/term/GO:0022625
protein-containing complex	Gene Ontology	GO:0032991	155	623	5.8758e-17	1.15967e-14	SMARCC1|PRELID1|RIC1|TGM3|IKBKG|USP28|SUGT1|CALM2|CALM1|RYR2|ARHGEF2|HSP90AB1|GRWD1|MTMR9|OOEP|DAZL|IFITM3|DHX9|BRCA2|VRK2|WIPI2|CRB3|CRB2|RPL17|RPL10|RPL11|MYSM1|QTRT1|UBR5|FBXO7|SYK|UTRN|RAPGEF1|ACTA2|FOXP3|CNST|DMD|SNX4|VSIG4|RASSF2|UBE2D2|RPL3|FEN1|SMARCE1|ARHGAP33|CNP|XPO6|TRIAP1|PSMG4|CARD8|PSMG3|KSR1|SMARCD2|TOP2A|PLCB1|NHP2L1|PDCL3|DUPD1|PPARG|UBA3|TAF6|TAF4|UBE2N|SRRT|GCH1|ERCC6L2|ESAM|S…	http://amigo.geneontology.org/amigo/term/GO:0032991
mitochondrial matrix	Gene Ontology	GO:0005759	109	370	2.18384e-16	4.18335e-14	PARS2|PCCB|MAIP1|GLRX2|TRMT61B|OAT|LYRM4|HIBADH|NDUFAB1|ACAA2|ACSM1|PARK7|ACSM4|NDUFA10|PITRM1|NADK2|METTL17|METTL15|DIMT1|NARS2|ACOT9|SHMT2|NME4|MRRF|D2HGDH|NFS1|MMAA|ABCE1|ACADS|TEFM|HTD2|TST|ATP5C1|SDHAF1|IARS2|THEM4|SIRT4|BCKDHB|TARS2|RAD51|SIRT5|C6orf203|NUDT2|ACSF3|PDP2|RPUSD3|ALDH4A1|SDHAF2|ATP5F1D|ATP5F1E|ATP5F1B|PPTC7|TSFM|SUCLG1|POLRMT|ALKBH7|GCSH|MUT|MTRF1L|LIPT1|RPS3|MARS2|ATP5B|MTHFD…	http://amigo.geneontology.org/amigo/term/GO:0005759
centrosome	Gene Ontology	GO:0005813	132	506	5.66008e-16	1.05326e-13	PPP1R42|SAC3D1|IFT20|RLBP1|PLK3|IQCB1|CCDC28B|IST1|CCT4|MZT2B|DYNLL1|ZFYVE19|CALM2|CALM1|CCDC88B|CCDC88C|ALMS1|CSNK1D|ESPL1|MKKS|MAPRE1|ARHGEF10|DHX9|BRCA2|CENPJ|IFT57|WRN|LRRC7|CEP192|MDM1|CEP85|CEP350|PCGF5|NME1|SFI1|CCDC81|KIF23|CEP70|TTC12|CEP78|NIT2|ACADS|IFT46|AKNA|SERINC5|KATNA1|PGS1|NEK11|B9D1|GLE1|STIL|HAUS6|HAUS7|FAM175B|CETN2|CETN1|NEK9|MAP10|CTNNBL1|HNMT|ODF1|IFT74|HOXB4|ANKRD26|DYNC1…	http://amigo.geneontology.org/amigo/term/GO:0005813
ubiquitin protein ligase activity	Gene Ontology	GO:0061630	91	286	1.47458e-15	2.66776e-13	RNF14|TRIM14|TRIM17|WWP1|RAD18|FBXO17|TRIM60|TOPORS|NOSIP|TRIM63|RNF112|ZSWIM2|TRIM25|TRIM21|RNF220|UBR7|UBR5|RNF185|RNF186|RNF180|RNF183|RNF8|RNF6|RBX1|RNF217|RNF216|TRIM39|TRIM38|TRIM37|MED27|MED1|ZNF598|SMURF1|UBE3D|RNF133|RNF135|RNF138|RNF139|NARF|GID4|NHLRC1|RNF41|PPP1R11|ANAPC1|ZNRF4|UBE2O|HECW1|C10ORF90|RNF125|TRIM4|FBXL22|RFWD3|MKRN1|XIAP|TRIM50|HACE1|DTX2|PELI2|RNF151|AREL1|BSPRY|FBXO40|…	http://amigo.geneontology.org/amigo/term/GO:0061630
Golgi membrane	Gene Ontology	GO:0000139	149	616	1.73975e-15	3.06243e-13	SCFD1|ZDHHC17|IFT20|AP1M2|AP1M1|ZDHHC19|RIC1|SEC23IP|SAR1A|ATP2C2|RNF175|B3GAT1|ATP2C1|NOSIP|B3GNT7|B3GNT1|B3GNT2|TMEM5|GOLGA1|CSNK1D|GOLGA3|CLN3|GOLGA7|ENTPD6|SCAMP5|LEPROT|CLCN3|COG2|HLA-DRB1|COG6|COG5|SEC24D|SEC24C|SEC24B|CHSY1|MAN1A1|TRAPPC9|MBTPS2|ARCN1|B4GALT4|TLR3|RHBDD2|PLEKHA3|KDELR2|KDELR3|TLR8|COPB2|PLEKHA8|RASGRP1|HRAS|HLA-F|SERINC3|MYO18A|GALNT18|RXYLT1|PITPNB|COPZ1|SLC9A7|ABCA5|HLA-…	http://amigo.geneontology.org/amigo/term/GO:0000139
zinc ion binding	Gene Ontology	GO:0008270	181	820	3.04928e-15	5.2263e-13	AOC1|DCTD|ZCCHC17|C1orf123|TRIM17|AFG3L2|ZFAND3|ZFAND1|GCM1|SLC25A16|TRIM14|OTUD7B|ASTL|ZNF330|UBR7|TIMP1|THRB|RORA|RNF112|UBR5|ZSWIM2|PITRM1|ZMYM2|ZNF830|TRIM21|SEC24D|SEC24C|SEC24B|MDM4|SHMT2|ROR1|GATA1|SMPDL3B|XAF1|CNBP|MBTD1|ADAM8|ZFAND4|NR1I2|APOBEC1|UTRN|L3MBTL4|RNF8|APOBEC4|RBX1|RNF26|KDM5A|MEP1B|ZACN|TRIM39|RASGRP1|DMD|MMP11|MMP12|KMT2B|TRIM37|DNAJC21|ZNF593|CPB1|CZIB|RGN|TRAF5|USP49|TRIM…	http://amigo.geneontology.org/amigo/term/GO:0008270
extracellular space	Gene Ontology	GO:0005615	290	1572	1.41395e-14	2.3613e-12	AOC1|SFTPD|CCN6|TIMP4|GNLY|ACTG1|SFTPB|KLK12|KLK13|IRAK4|CELA2A|RAET1L|BGN|PLA2G2A|IL20|TPI1|GHRH|SERPINB8|CAP2|S100A11|SEMA4A|S100A14|S100A16|SPX|PGC|NAPSA|EPX|C1RL|LY96|BTN1A1|TIMP1|PLA2G6|SRPX2|SFTPA1|FGB|SEMA7A|ENTPD6|IL36RN|CTSL|RNASE4|RNASE6|LIPI|CPB1|IFNE|HLA-DRB1|ZG16|CTSF|LPO|MTUS1|FLRT3|FLRT2|PROM1|KLK7|SERPINB1|CTSS|SERPINB5|CPNE9|SMPDL3B|CCL16|CXCL9|APP|LECT2|MASP1|MASP2|GFRA4|UBA52|A…	http://amigo.geneontology.org/amigo/term/GO:0005615
integral component of plasma membrane	Gene Ontology	GO:0005887	261	1380	2.83464e-14	4.6155e-12	MUSK|TM2D1|GHR|TUSC3|TSPAN10|TSPAN11|CD33|TSPAN15|SELPLG|IFNAR1|LIFR|FCGR1A|PI4K2A|SEMA4A|SLC25A14|SLC25A13|TMEM2|MSR1|CEACAM1|SLC39A10|DEGS1|CEMIP2|RXFP1|BTN1A1|RXFP3|UPK1B|SLC12A5|PROKR1|SLC34A2|TRPV4|GP6|CDH2|TRPV1|TRPV3|SLC38A5|AQP7|SLC6A8|STX8|CLCN3|CD22|HLA-DRB1|AQP8|TSPAN3|TNFRSF21|FLRT2|PROM1|SLC15A2|TEK|SEMA7A|FLRT3|SYPL1|ADCY6|KCNMB2|CX3CR1|CD5|PHB|APP|SLC2A3|ADAM8|ADGRG7|ELK3|ATP8B1|TL…	http://amigo.geneontology.org/amigo/term/GO:0005887
neutrophil degranulation	Gene Ontology	GO:0043312	122	482	4.35162e-14	6.91271e-12	AOC1|RPN2|DYNLL1|EPX|CD33|IST1|TARM1|C5AR1|S100A11|COMMD9|DYNLT1|FGR|HSP90AB1|PFKL|GOLGA7|HEBP2|STK11IP|PLAUR|CRISPLD2|AP1M1|GPI|RAB5C|RAB5B|ENPP4|LRRC7|SERPINB1|CTSS|SLC15A4|RAB27A|CNN2|SLC2A3|ADAM8|ATP8B4|NIT2|DOCK2|C1orf35|SLC11A1|CCT2|TADA2A|MGAM|CAP1|CEACAM1|SRP14|SURF4|RAB7A|FAF2|FPR2|BST2|CYSTM1|RHOA|RHOG|FTL|CR1|HMOX2|ITGAL|SIRPB1|COTL1|ACP3|AMPD3|RAP1A|SDCBP|PTAFR|HGSNAT|LRMP|IGF2R|RNASE…	http://amigo.geneontology.org/amigo/term/GO:0043312
focal adhesion	Gene Ontology	GO:0005925	110	418	9.27225e-14	1.43786e-11	DYNLL1|ACTG1|ARHGEF2|ARHGAP22|ARHGAP26|TRPV4|CDH2|MAPRE1|MAPRE2|SRP68|FLRT3|FLRT2|RPL12|RPL18|RPL19|CNN2|KIF23|FAT1|GRB7|PAK4|RPL37A|RPL9|RPL6|RPL7|ENAH|RPL5|RPL3|CD151|NCKAP1|RPL7A|CEL|CAP1|RPL10A|ITGBL1|ZNF185|MDC1|SENP1|THSD1|TEK|CORO2B|PHLDB2|RHOG|XIRP1|GIT1|ACTR3|RPLP1|RPLP0|SDCBP|RPS3|RPS2|IGF2R|RHOA|DCTN4|RPS8|NEDD9|ARMC5|RPS15|FHL3|CASK|RPL13A|MAPK1|S100A7|BSG|DLC1|RPL4|RPS29|FERMT1|RPS4X…	http://amigo.geneontology.org/amigo/term/GO:0005925
apoptotic process	Gene Ontology	GO:0006915	131	546	1.43819e-13	2.17835e-11	DYNLL1|PLK3|GLRX2|SAV1|CASP10|C5AR1|IKBKG|CIB1|S100A14|TPX2|CIAPIN1|DCC|SLC5A11|ESPL1|NOL3|ZSWIM2|FADD|TEP1|IFT57|NME6|FXR1|TNFRSF21|TRAF5|STK17B|XAF1|RNF183|BOK|PAK4|RNF216|ELMO2|NOA1|TRIM39|NUAK2|UBE2D3|NCKAP1|TNFRSF19|GDA|TCTN3|TRIAP1|BAX|CARD8|CTNNBL1|BMX|PDCL3|NUDT2|RFK|BNIP2|BNIP3|TAF6|PLAGL1|GZMA|TNFAIP1|MELK|TOX3|MINDY3|SNCA|AIFM1|RALB|EMC4|DDIAS|TCHP|BCLAF1|TNFRSF10B|RPS3|CHMP3|CHIA|BCL2…	http://amigo.geneontology.org/amigo/term/GO:0006915
proteolysis	Gene Ontology	GO:0006508	112	434	1.63558e-13	2.42103e-11	KLK12|KLK13|NPEPL1|PARL|CELA2A|KLK15|CASP10|AFG3L2|CPQ|USP25|EIF3H|ASTL|PARK7|ADGB|CTRC|ESPL1|LMLN2|PITRM1|DPP10|CTSL|NUP98|CTSB|CTSE|CTSF|KLK7|CTSS|RHBDL2|MASP1|MASP2|POP1|PRSS27|PRSS21|PRSS23|XPNPEP1|MEP1B|CAP1|ERAP1|NRDC|PAPLN|MMP11|MMP12|PRSS41|METAP1|TYSND1|ADAM8|ADAMTSL3|CEL|PEPD|PIK3IP1|PRSS38|THSD4|PRSS58|SENP1|TMPRSS13|MMP7|UBA3|TMPRSS15|SCRN3|SCRN2|SCRN1|LGMN|UBE2N|NRD1|SVBP|AGBL3|AGBL2…	http://amigo.geneontology.org/amigo/term/GO:0006508
cell division	Gene Ontology	GO:0051301	95	346	5.76616e-13	8.21212e-11	SAC3D1|AHCTF1|IST1|CCNT1|ANAPC13|TPX2|ZFYVE19|ANAPC15|MPP1|DYNLT1|ANAPC10|DYNLT3|SYCE1|SYCE3|MAPRE1|MAPRE2|CENPJ|NUF2|CENPE|SPAG5|CENPC|USP39|CENPW|CENPV|DEPDC1B|KLHL9|SGO2|TERF1|RNF8|NCAPH|CCNK|NCAPG2|ZWINT|PDS5B|SPECC1L|KATNA1|CLTA|NEK4|CCDC124|NEK3|HAUS6|USP44|HAUS4|TIMELESS|CETN2|CETN1|NEK9|MAP10|CHEK2|SENP5|NCAPD2|SGOL2|ANAPC1|ANAPC2|DCDC1|UBE2I|CDC27|CDC20|FBXO31|SPC24|RALB|KLHL22|ZNF830|RP…	http://amigo.geneontology.org/amigo/term/GO:0051301
viral process	Gene Ontology	GO:0016032	114	456	5.80006e-13	8.21212e-11	DYNLL1|RAET1L|IL6ST|IKBKG|IKBKE|CCNT1|CENPU|EIF3M|CALM1|ITSN1|FADD|CUL5|LMBRD1|CUL1|RAX|VRK2|TRIM25|NUP93|CENPA|NUP98|SETD2|UBR5|CX3CR1|SYK|IL2RG|ULBP3|RNF8|RBX1|RNF216|ABCE1|SERINC5|COPS6|SERINC3|CD151|NCKAP1|GTF2E1|WDR48|DERL1|ISG15|DNAJB14|DDX1|SIRT1|SEC13|SGTA|ATG12|RHOA|BNIP3|UBE2I|PLA2G16|TAF4|ITGAL|RBCK1|IPO5|EIF4A1|CREBBP|FAM111A|MSH6|AP3M1|ERCC2|CCR2|CCR3|ELOB|ELOC|CCR9|KRT8|SET|SKP1|C1Q…	http://amigo.geneontology.org/amigo/term/GO:0016032
cell surface	Gene Ontology	GO:0009986	136	598	1.39895e-12	1.93859e-10	SLC6A1|GHR|TSPAN15|BGN|C5AR1|PKD2L1|HSP90AB1|MSLNL|SRPX2|TRPV4|GP6|CDH2|FGB|ENTPD6|CLCN3|CD22|HLA-DRB1|CD24|CORIN|KCNN2|PROM1|EHHADH|CX3CR1|TNFRSF10B|PHB|APP|ROBO2|ADAM8|HYAL4|TLR3|ADGRG2|BST2|GHRHR|NRDC|DMD|CD1A|DUOX1|DUOX2|HLA-F|CD151|CCR9|CD200|TNFRSF12A|APOA1|CEL|CLDND1|APOH|CEACAM1|FCRLA|SLC46A1|TECTB|ERP29|SLC39A6|SCUBE2|CR1|SLC3A2|OTOA|ATP5PF|ATP5F1B|NRD1|ITGAL|SIRPB1|MSLN|ITGAD|CD40LG|LRP…	http://amigo.geneontology.org/amigo/term/GO:0009986
ubiquitin-dependent protein catabolic process	Gene Ontology	GO:0006511	84	292	1.63237e-12	2.21492e-10	KLHL25|RNF14|ITCH|WWP1|BIRC6|TCEB1|USP28|UBE2D2|UBE2D3|USP35|ANAPC10|UCHL5|UBE2L3|AMN1|PINK1|USP26|RNF34|USP25|TOPORS|SMURF1|HACE1|USP49|RNF148|USP45|CDC27|SPOPL|TRIM25|USP42|MAEA|FBXO21|RNF133|CUL9|UBE2G1|NTAN1|UFD1|CUL5|PSMC2|CUL1|PSMC6|AURKA|OS9|NEDD8|C18ORF25|UBE2H|USP27X|FEM1C|UBE2R2|USP12|FBXO7|AMFR|AREL1|BFAR|UBA1|ANAPC1|USP31|ANAPC2|ANAPC5|RNF217|UCHL3|KEAP1|UBE2I|ZNRF4|UBE4A|CUL4B|ANAPC1…	http://amigo.geneontology.org/amigo/term/GO:0006511
protein transport	Gene Ontology	GO:0015031	89	320	1.70408e-12	2.26504e-10	WASHC3|LIN7B|AHCTF1|IST1|VPS8|DENND2A|ITSN1|PPT1|COMMD1|SCAMP5|COG2|ZG16|COG6|COG5|ARRDC4|SLC15A2|SLC15A4|AP5S1|LMAN2L|KDELR2|KDELR3|EIF5A2|KDELR1|PLEKHA8|SNX4|DENND4C|CHMP7|CETN2|RAB7B|RAB7A|CCDC53|FRAS1|EHBP1|ASTN2|KIF3A|USE1|SNX22|SNX20|SNX24|RAB3IL1|KLHL20|RCAN3|AFTPH|CHMP3|AP1AR|SNX14|PSEN1|SLC7A6OS|FAM21A|RABEP1|EXOC2|CHMP4C|CD63|SEC22B|WASHC1|ARFGEF2|ZW10|MVB12A|RAB9A|APBA3|C5orf30|DOP1B|K…	http://amigo.geneontology.org/amigo/term/GO:0015031
cytoplasmic translation	Gene Ontology	GO:0002181	30	42	2.30441e-12	3.00172e-10	RPL9|RPL6|RPLP1|RPLP0|RPL18A|RPL22|RPL22L1|DRG2|RPL29|RPL26|FTSJ1|ZC3H15|RPS26|RPS23|RPS28|RPS29|RPL15|RPL17|RPL11|RPL18|RPL19|RPL26L1|RPL38|RPSA|RPL39|RPL36|RPL32|RPL30|RPL31|RPL10A	http://amigo.geneontology.org/amigo/term/GO:0002181
lysosomal membrane	Gene Ontology	GO:0005765	88	318	2.8419e-12	3.62928e-10	AP1M2|AP1M1|AP5S1|HPS6|PI4K2A|SLC30A2|PQLC2|HSP90AB1|C1orf85|CLN3|LMBRD1|SPIN1|STK11IP|IFITM3|RAB5C|CLCN3|HLA-DRB1|CLCN5|ABHD6|AP1B1|SLC15A4|SLC66A1|RNF183|TLR3|UBA52|SPPL2A|ATP6V1A|CD1A|HLA-F|GPR137B|HLA-DQB1|RAB7A|GLMP|SEC13|UBA1|SLC3A2|ATP6V0A4|ATP6V0D1|ATP6V1G1|LAMTOR5|ACP3|AP3M1|HGSNAT|IGF2R|DRAM1|BORCS6|FNIP2|SNX14|GPR143|PSEN1|WDR24|TM9SF1|FFAR4|RAB12|RAB14|CD63|GNB4|ATP6V1H|LAMP3|STARD3NL…	http://amigo.geneontology.org/amigo/term/GO:0005765
ubiquitin protein ligase binding	Gene Ontology	GO:0031625	83	294	4.96535e-12	6.2191e-10	RPN2|WASHC1|RPL5|ACTG1|PER3|PRDX6|SUMO2|TRIM37|UBB|SMAD2|CASP10|CACYBP|TPI1|RAD18|RPS27A|IKBKG|TRIB3|PINK1|ELOB|RNF34|CAMLG|OTUB1|USP25|TRAF5|UBOX5|GABARAPL1|FZD6|DERL1|CCT2|BLZF1|SPOPL|BCL10|HSP90AB1|HSPD1|KDM4A|CUL4B|ISG15|CUL9|UBE2G1|SMAD5|CUL5|MAP1LC3B|CHEK2|CUL1|CUL2|AURKA|NEDD8|SMC6|TRAF3|GPI|TRAF6|IKBKE|AMBRA1|FAF2|RANGAP1|BID|CASC3|RPL17|UBA52|RPL11|RBX1|TMBIM6|ANAPC2|UBE2L3|FBXO7|STX8|AX…	http://amigo.geneontology.org/amigo/term/GO:0031625
protein polyubiquitination	Gene Ontology	GO:0000209	78	267	5.33036e-12	6.55031e-10	FBXW12|RBCK1|RPN2|TRIM38|FBXL22|PSMD8|ITCH|WWP1|PSMA4|UBE2D2|FBXO17|MKRN1|UBE2R2|UBE2L3|FBXO7|FBXO9|PELI2|TOPORS|UBOX5|FBXW8|NHLRC1|HACE1|TRAF6|SKP1|TRIM14|UBE3D|PSMA2|FBXW9|FBXO21|CBFB|RNF135|UBE2G1|TRIML1|PSMC1|PSMC2|PSMC4|CUL1|AREL1|HECW1|SMURF1|RPS27A|FBXO40|LRSAM1|PSME4|FBXW10|TRIM21|RNF41|UBE2D3|TRIM68|AMFR|BFAR|UBE2V1|ZSWIM2|RNF217|UBR5|SASH1|UBE2H|UBE4A|UBB|UBE2N|BTRC|RNF180|RNF183|PSMB2|…	http://amigo.geneontology.org/amigo/term/GO:0000209
proteasome-mediated ubiquitin-dependent protein catabolic process	Gene Ontology	GO:0043161	61	181	9.19992e-12	1.10961e-09	KCTD2|RPN2|TRIM38|RAD23B|KLHL20|ITCH|WWP1|ARNTL|UBE2D3|RNF186|RNF34|TOPORS|SMURF1|NHLRC1|HACE1|KCTD5|USP44|KLHL22|SPOPL|UBE3D|LTN1|PSMA2|CRBN|UBXN2A|CUL5|PSMC2|UBXN11|PSMC4|CUL1|AREL1|HECW1|GID4|PSMA4|SIRT1|DDIT3|UBE2G1|PSME4|GID8|PCNP|HECTD3|BFAR|PSMC1|PLAA|MAEA|UBE2H|RNF216|TBL1X|TBL1XR1|PSMD8|BTRC|TNFAIP1|CUL2|CUL4A|NEDD4L|CUL4B|PSMC6|RBCK1|RBX1|PSMB4|PSMB2|FBXL22	http://amigo.geneontology.org/amigo/term/GO:0043161
mRNA splicing, via spliceosome	Gene Ontology	GO:0000398	73	246	1.37399e-11	1.62705e-09	SF3B5|CSTF1|PSPC1|SF3B3|PPIL1|ZMAT2|DHX16|HNRNPH2|TXNL4A|CACTIN|CWF19L2|PRPF3|SNRPC|snrpd2|FRG1|SNRNP200|ZRSR2|USP49|SNRPE|DDX39A|NONO|SRSF9|SNRPD3|DBR1|LSM4|SNRNP35|HNRNPA2B1|RBMX2|CTNNBL1|PDCD7|HNRNPC|TRA2B|DDX5|DHX9|NHP2L1|RNPS1|SMNDC1|PRPF4B|SF3B1|U2SURP|LSM2|LSM3|CASC3|USP39|IK|SNU13|POLR2C|SNRPB|BUD13|SNRPA|SNRPF|PAPOLA|POLR2K|GPATCH1|DDX23|ISY1|DNAJC8|SNRPD1|SRRT|SNRPG|MAGOHB|SLU7|SMU1|DDX…	http://amigo.geneontology.org/amigo/term/GO:0000398
post-translational protein modification	Gene Ontology	GO:0043687	90	342	1.58579e-11	1.84433e-09	RPN2|MFGE8|ASB17|FBXO17|GPS1|ASB7|TIMP1|COMMD1|CUL9|CUL5|CDH2|CUL1|CUL2|RAB5A|KLHL2|KLHL9|SOCS2|APP|RBBP5|PRSS23|RBX1|STC2|FBXW12|COPS8|COPS6|APOA1|SUMF2|SUMF1|ASB16|RCN1|DCUN1D1|UBA3|SERPIND1|LRR1|FBXO32|MSLN|FBXL20|FBXL22|KLHL25|ASB9|KLHL20|KLHL22|RCAN1|FBXW10|ELOB|ELOC|FBXO7|FBXO9|NEDD8|PSMA2|SKP1|FBXW8|FBXW9|FBXO21|CISH|PSMA4|RAB13|KLHL11|FBXO40|APPL2|UCHL3|F5|VIPAS39|KEAP1|PSMB4|PSMB2|PSMD8|…	http://amigo.geneontology.org/amigo/term/GO:0043687
ubiquitin-protein transferase activity	Gene Ontology	GO:0004842	70	233	2.25777e-11	2.57979e-09	CUL2|RNF146|RNF186|KLHL20|ITCH|WWP1|BIRC6|TCEB1|UBE2D2|UBE2D3|VHL|XIAP|UBE2L3|FBXO7|FBXO9|TRIM56|TRAF6|TOPORS|SMURF1|WDSUB1|NHLRC1|HACE1|HECTD4|FBXW8|FBXO21|RNF135|UBE2G1|RNF220|CUL5|CUL1|AREL1|TRAF3|RNF8|FBXO25|LRSAM1|UBE2N|TRIM37|TRIM17|TRIM21|RNF41|TRIM68|AMFR|ELOC|UBE2R2|RNF139|RNF25|TRIM47|TRAF5|KLHL9|MAEA|UBE2H|UBE2O|G2E3|BTRC|TNFAIP1|CUL4A|NEDD4L|HECTD3|CUL4B|RNF144B|NSMCE1|RBCK1|RFPL4A|RN…	http://amigo.geneontology.org/amigo/term/GO:0004842
endocytosis	Gene Ontology	GO:0006897	60	182	2.82226e-11	3.1692e-09	HHIPL1|SNX2|EHD2|GHR|MYO1E|RUBCN|AP3M1|AP3M2|SH3BP4|CD5|DNM1|RABGAP1L|CCR9|SCARA3|LOXL2|EHD1|INPPL1|SNX10|ITSN1|ESYT2|ST7|MTMR9|CLINT1|HRAS|DGKD|RASSF4|RAB7A|RABGEF1|RAB5A|APOBR|RAB5C|RAB5B|RUFY1|TMPRSS2|EHBP1|RHOV|EPN3|ATP6V1H|KIAA0226|CSNK1G3|ASGR2|CSNK1G1|AP2A1|SRL|TMPRSS15|DENND1B|DENND1A|NOL3|RABEP1|NME1|OLR1|TMPRSS13|ACKR4|CLEC4F|ANKFY1|SCARA5|RIN3|POGZ|NOSTRIN|APP	http://amigo.geneontology.org/amigo/term/GO:0006897
negative regulation of apoptotic process	Gene Ontology	GO:0043066	113	487	3.82581e-11	4.2233e-09	TIMP1|PLK3|IL6ST|TOPORS|PPT1|PARK7|CIAPIN1|CLN3|NNT|TEP1|RPL10|MGMT|NQO1|MDM4|GATA1|SOCS2|PRAMEF12|UBA52|ANGPTL4|UBB|UBC|AIPL1|NUAK2|RPS27A|MYO18A|MED1|RGN|STIL|ADAR|VIP|TRIAP1|RPS3A|SIRT1|TPT1|BNIP2|BNIP3|UBE2O|BCL2A1|PALB2|PCID2|TAF9|SNCA|AIF1|HDAC1|BAG3|CD40LG|KLHL20|FOXE3|PRKDC|ZNF830|XIAP|FABP1|TEK|PRAME|PSEN1|CIB1|PLAUR|MAPK8|AREL1|TNFSF18|COMP|ARL6IP1|FIGNL1|BFAR|CAT|SYCP2|PDCD4|NOL3|MAEA|…	http://amigo.geneontology.org/amigo/term/GO:0043066
molecular_function	Gene Ontology	GO:0003674	152	742	6.27871e-11	6.81554e-09	TRIM14|RSPH4A|MPC1|SLC6A8|FRRS1L|BPIFB1|N4BP2L2|ZNF77|FNDC5|GSDMB|POPDC3|ALMS1|ZFP3|NXPE4|myo15b|TEX28|SPEF1|ANKRD40|C20orf24|NUF2|VWA7|RBFA|KRT27|COG5|DLEC1|TSPAN3|TMEM108|CFAP70|CENPV|UBR7|PTTG1IP|C19orf57|TC2N|PPFIBP2|FLACC1|MRPL47|MRPL46|ZNF777|TTC18|H2AFJ|HHIPL1|DMRT2|IFT46|ACRBP|NRSN2|TMEM120B|TMEM119|ERVFC1|CLTA|SLC25A30|MYADM|TDRD12|TSTD2|NDRG3|PMFBP1|KBTBD7|CCDC125|MSMP|HAUS6|HAUS4|ABHD1…	http://amigo.geneontology.org/amigo/term/GO:0003674
enzyme binding	Gene Ontology	GO:0019899	90	353	6.45649e-11	6.89363e-09	TSPAN10|IQCB1|TSPAN15|VIMP|N4BP2L2|PEBP1|DYM|MDM4|PARK7|RYR2|THRB|COTL1|PTPLB|RAX|TEP1|PMS1|CYP3A4|EHHADH|KAT8|SNRPD3|NME1|PHB|APP|TERF2|DDX5|STC2|PARP14|UBE2L3|XRCC1|APOA1|PREX1|CTNNBL1|PHKG1|TOP2A|PLCB1|SIRT1|GBP1|ARPC4|PPARG|UBE2I|PLSCR4|HMOX1|CYP2E1|CDC20|HDAC1|PRKDC|RPS3|RPS2|IGF2R|CBX1|NCOA6|MAPK8|IL6R|LGALS9|SLC27A2|SLPI|CYP1A1|APBA3|PLG|ZFP36|PIAS1|RAD51|WWOX|PDE4D|HDHD2|TMSB4X|PLAUR|MSH6…	http://amigo.geneontology.org/amigo/term/GO:0019899
signal transduction	Gene Ontology	GO:0007165	192	1013	6.6882e-11	7.00354e-09	RNF14|CCN6|DYNLL1|ERBB2IP|WWP1|CD33|FAM3D|PPP4R1|SAV1|C5AR1|RAPGEF1|FCGR1A|S100A11|RAB23|SPX|GRK7|OR5I1|GNG10|ARHGAP22|ARHGAP20|ARHGAP26|SERPINB8|SMAD5|HBS1L|MAP3K21|NPR1|ARHGAP15|RBPJL|GUCY2D|GPI|PRMT2|HLA-DRB1|APPL2|RANGAP1|CSNK1G3|NDRG3|BMX|INPP5F|CXCL9|PHB|PKIG|GRB14|NR1I2|GNG5|TLR6|GFRA3|PAK4|IL7R|ERAP1|RASGRP1|RASL10B|PLPPR5|HRAS|TNFSF18|RASSF4|CHRNA10|NOX1|TNFRSF17|LRRC69|FAM13B|EDNRA|CRH|…	http://amigo.geneontology.org/amigo/term/GO:0007165
lysosome	Gene Ontology	GO:0005764	74	262	6.7745e-11	7.00354e-09	SFTPD|SNX2|CEL|CHID1|INPP5F|SFTPB|KLHL22|ARL1|AP3M1|CAT|AP5S1|IFNAR1|LARS1|CPQ|RNASET2|SHKBP1|DRAM1|SNX14|NAPSA|ASAH1|VPS33B|WDR48|ASS1|ACP3|C1orf85|VPS33A|CLN3|ABCB9|RAB12|RAB14|ACPT|LARS|CD68|CTSL|PPT1|GLMP|RNASE6|TPP1|CTSB|IL4I1|TMEM97|IFI30|RUBCN|KIAA0226|UNC13D|FYCO1|CTSF|DYNC1LI2|NAGA|RAB7B|CTSS|BCL10|RAB9A|RAB27A|ACPP|VAMP4|ARSB|VPS36|SLC17A5|SLC11A1|LGMN|CST7|POGZ|ACE|ABCA5|TYR|USE1|SNCA|…	http://amigo.geneontology.org/amigo/term/GO:0005764
cytosolic small ribosomal subunit	Gene Ontology	GO:0022627	29	47	7.04747e-11	7.17191e-09	RPS13|RPS12|RPS10|RPS17|RPS16|RPS15|RPS14|RPS27A|RPS15A|RPS6|RPS3|RPS2|MRPS11|RPS8|rps24|RPS27L|ISG15|RPS26|RPS27|RPS25|RPS23|RPS20|RPS28|RPS29|RPS4X|RPSA|UBA52|RPS3A|UBC	http://amigo.geneontology.org/amigo/term/GO:0022627
protein-containing complex binding	Gene Ontology	GO:0044877	89	349	8.13964e-11	8.15592e-09	AOC1|SCFD1|TSSK1B|RAD18|CPD|LZTFL1|BRK1|IST1|BOK|IKBKG|PARK7|FADD|UFD1|ATP6V0D1|CUL2|SCAMP5|PEX26|NUF2|WRN|COG2|CRB2|RNF185|INCA1|TERF2|RBX1|PDZK1|UQCRC1|HRAS|DNM1|PINK1|PSMG4|PSMG3|GUCY2F|BECN2|UBA3|BCL2A1|PPP5C|ATP5PF|GCH1|ITGAL|GIT1|BAG3|ATM|RAP1A|ATP5J|RPS3|KRT8|STRN3|CHRNB3|TBC1D5|RANBP2|NDUFA4|GNB4|IL12B|TXN2|APPL2|UBE2V1|NUP54|VIPAS39|PEX6|JDP2|CLTA|CDK5RAP1|KCTD2|KCTD5|ATG101|ERCC5|SF3B3|…	http://amigo.geneontology.org/amigo/term/GO:0044877
cellular response to DNA damage stimulus	Gene Ontology	GO:0006974	71	248	9.89692e-11	9.76646e-09	UFL1|TAOK3|RFWD3|POLQ|ASH2L|PLK3|ATM|ERCC4|ATF2|PRKDC|MAPK15|XIAP|RPS3|IKBKG|USP28|CIB1|OTUB1|CBX1|TOPORS|ZBTB40|NEK4|NCOA6|DDX11|SPDYA|HUS1|PSEN1|INSL6|TIMELESS|SMC6|ZBTB38|MAPK1|SETD7|MRNIP|UBR5|TOP2A|ZBTB3|SIRT1|DDIT3|ZBTB7A|RNF8|TRAF6|SIRT4|WRN|PSME4|SPATA18|SLFN11|GLTSCR2|USP10|Pole3|MACROD2|BLK|UBA1|TAOK2|MCM8|RAD18|TAF9|SUV39H1|CHEK2|RNF169|RPA1|RBBP5|CUL4A|CDK3|RAD52|RAD51|RAD50|CUL4B|ALK…	http://amigo.geneontology.org/amigo/term/GO:0006974
early endosome	Gene Ontology	GO:0005769	74	267	1.39197e-10	1.35312e-08	WASHC3|WASHC1|ANKRD13B|EHD2|ITCH|STAMBP|VAMP8|RUBCN|RAP1A|NOX1|VPS8|RABGAP1L|CCR9|IGF2R|AP1AR|APOA1|SORL1|PTPN23|ATP11B|ASAH1|CLN6|TLR3|COMMD1|ZFYVE16|VIPAS39|HSPD1|TM9SF4|VPS33A|MAPK1|CLN3|MYO1B|FAM21A|RABEP1|ABCB9|DERL1|RAB14|PACSIN2|APP|CCDC53|RAB5A|DIAPH2|RAB5B|CLCN3|CD22|RABGEF1|RAB5C|CLCN5|NAPEPLD|KIAA0226|ASTN2|USP10|TMEM108|LAMP3|RAPGEF1|MYO5A|PHETA1|STX8|SGK3|INPP5F|C1ORF210|RAB29|ANKFY1…	http://amigo.geneontology.org/amigo/term/GO:0005769
ATPase activity	Gene Ontology	GO:0016887	67	229	1.53117e-10	1.46654e-08	CLPX|ATP6V1F|ASNA1|MYO18A|MYO1E|ATP6V1H|MSH6|ATP5J|KATNA1|KIF17|DHX16|ATP5F1B|ATP2C2|ATP5B|ATP2C1|SMARCA5|ATP5C1|MYH3|DDX39A|ATP13A3|ATP13A5|ABCA4|HSPD1|KIF6|TOR3A|ABCB7|PSMC1|PSMC2|ABCB8|PSMC4|PSMC6|MYO9B|DHX9|VWA8|WRN|SLFN11|RSF1|FIGNL1|MPP1|SPATA5L1|PMS1|ABCC12|ABCB9|KIF3A|HSPA13|ABCG1|ABCA13|PAAT|ABCC11|PEX6|ATP5F1D|ATP5F1E|KIF5B|KIF23|ABCC1|SHOC1|PFN2|ABCA5|ABCC8|ABCA3|ATP6V1G1|ABCA1|HSP90AA…	http://amigo.geneontology.org/amigo/term/GO:0016887
protein kinase binding	Gene Ontology	GO:0019901	106	461	2.35899e-10	2.22668e-08	TRIM14|GHR|TNNC1|CCNT1|PEBP1|TPX2|CALM2|CALM1|FGR|PLA2G6|SV2A|TRPV4|CDH2|MAPRE1|STK11IP|MAPRE2|CDKN2B|NPR1|CDKN2A|LIPE|CENPJ|VRK2|TRIM21|CD24|ADCY6|SYK|TCF7L2|UTRN|GRB7|RPS3|CCNK|ACTA2|TRIM38|GSKIP|DNM1|TRIB3|WDR45|MAML1|NEK9|RNF138|NARF|CHEK2|PRKAB2|MAG|FAM212A|ATG13|HSP90AB1|RHOA|RHOG|SPDYA|ERCC6L2|FBXO31|RHOBTB2|HDAC9|STXBP1|RPS6|FOXM1|FBXO5|FBXO7|DCTN1|STRIP1|RACGAP1|CDC37|CIB1|MAPK6|SPDYE4|E…	http://amigo.geneontology.org/amigo/term/GO:0019901
nuclear body	Gene Ontology	GO:0016604	80	307	3.05518e-10	2.84262e-08	OBSCN|LAGE3|SMN1|ZWINT|USP28|NELFE|REXO1|NOP10|GTF3C6|FANCD2|LYRM4|LARS1|RNF34|KLHDC2|KIAA1429|UBOX5|PTPN23|HACE1|ECT2|NR1I2|AMER1|INSL6|AFF3|SNRPD3|LSM10|LSM11|RAPH1|HOXA4|RNF112|NGRN|NHS|TRIM25|VIRMA|ZNF470|HMG20B|FLYWCH1|CENPO|DHX9|THRB|RAD18|NUP98|CENPC|MDC1|FLI1|ORC3|PCNP|ZNF300|CORIN|CREBRF|YARS2|SGOL2|SNAPC5|CHAMP1|SCML1|LARS|TOE1|MAGEA11|PRDM15|RAPGEF5|SH3BGRL3|UBE2O|ACTN4|TINF2|SGO2|RNF1…	http://amigo.geneontology.org/amigo/term/GO:0016604
innate immune response	Gene Ontology	GO:0045087	120	558	5.45238e-10	4.95749e-08	SFTPD|TRIM14|TRIM17|PSPC1|CHGA|TARM1|POLR3E|IKBKG|STMP1|C1RL|ARHGEF2|FGR|SUSD4|FADD|DEFB134|FGB|JAK3|DHX9|IL36RN|RNASE6|TRIM25|TRIML1|TRIM21|SIGLEC15|SIGLEC10|LY96|EHHADH|SMPDL3B|CX3CR1|SYK|PARP14|TLR3|POP1|TLR1|TLR6|DDX1|TLR5|TLR8|APP|TRIM39|TRIM38|CD1A|SERINC5|SERINC3|TNFRSF14|IFIT5|DHX36|DEFB110|NONO|C4BPA|ADAR|RNF135|TTC4|BST2|PPARG|BLK|WFDC3|WFDC5|SARM1|CR1|TKFC|KRT16|SIRPB1|TRIM4|PRKDC|FBXO…	http://amigo.geneontology.org/amigo/term/GO:0045087
cilium assembly	Gene Ontology	GO:0060271	59	194	5.48041e-10	4.95749e-08	NUDCD3|BBS2|IFT20|EHD2|EHD1|IFT43|TMEM138|IQCB1|CCDC28B|GMNC|DYNLL1|IFT46|B9D1|CFAP44|PTPN23|IFT140|DNAI2|TMEM17|SNX10|TEKT1|TCTN3|TEKT3|TEKT2|CFAP43|IFT88|FAM92A1|CCDC11|IFT74|MKKS|DLC1|C5orf42|ARL13B|IFT52|CENPJ|TTLL3|CEP250|CPLANE1|PCNT|CFAP70|OFD1|KIF3A|TMEM67|RAB23|INPP5F|DZIP1|TMEM231|CEP131|BBS5|C5orf30|CFAP53|RFX3|HSPB11|TBC1D32|ATP6V0D1|TMEM216|TTC39C|CEP19|ACTR3|TTC18	http://amigo.geneontology.org/amigo/term/GO:0060271
transport vesicle	Gene Ontology	GO:0030133	38	92	8.18832e-10	7.30555e-08	CNST|CD55|CHGA|NRSN2|BGN|TMEM168|IGF2R|AP1AR|PLIN3|COPZ1|APH1B|BLOC1S5|KDELR1|ASTL|PLEKHF2|CGA|AZI2|SYT13|TMEM187|CRISPLD2|MBP|SURF4|SPX|BLOC1S6|ERP29|YIPF1|TRIP11|RAB9A|SEC22B|VAMP3|GALNT15|VAMP4|ARCN1|KDELR2|KDELR3|YIPF3|COPB2|FOLR1	http://amigo.geneontology.org/amigo/term/GO:0030133
RNA splicing	Gene Ontology	GO:0008380	52	160	8.56802e-10	7.54102e-08	ZNF259|SMU1|TTF2|SF3B3|PPP1R8|ZNF830|DHX16|C1QBP|SNRPC|RP9|PRPF3|KIAA1429|snrpd2|ZRSR2|NONO|PRPF18|SNRNP35|LSM10|PRKRIP1|RBM11|VIRMA|PDCD7|HNRNPC|SRA1|DDX23|RNPS1|LARP7|LSM4|PRPF4B|SF3B1|LSM1|USP39|SNRPB|UBE2V1|SNRPF|SNRPG|NOL3|FAM172A|SREK1|SNRPD3|RBFOX2|SNRPD1|GEMIN2|PRPF38B|MAGOHB|SLU7|DDX47|SNRNP25|RBM25|RBM23|SRSF11|RBM28	http://amigo.geneontology.org/amigo/term/GO:0008380
endosome membrane	Gene Ontology	GO:0010008	63	220	1.07893e-09	9.3051e-08	SNX2|ABHD17B|COMMD1|EHD2|EHD1|NCF4|RPS27A|SCYL2|UBE2D3|VPS37B|IKBKE|LEPROT|RAB5A|IGF2R|ARHGAP1|SORL1|APH1B|CD1A|TBC1D5|PLIN3|HLA-DQB1|DNAJC13|TM9SF2|TMBIM1|ATP6V0D1|VPS13A|IRAK4|ATP6V0B|TYRP1|RAB7A|GNPNAT1|TRAF6|PIKFYVE|CLCN3|RHOV|CLCN5|MYO1B|APPL2|TMEM108|GPR62|SNF8|VMA21|UBA1|LY96|MVB12A|ATP6V0E2|FFAR4|ZDHHC1|RAB23|GGA2|CD63|ANKFY1|GRB14|HLA-DQA1|ATP6V0A4|TLR3|UBA52|DCSTAMP|UBB|UBC|TLR8|TAB1|HL…	http://amigo.geneontology.org/amigo/term/GO:0010008
rRNA processing	Gene Ontology	GO:0006364	48	141	1.08581e-09	9.3051e-08	ISG20L2|RPS16|RPS15|RPS14|RPL7|RPL5|TEX10|PIH1D2|RPS6|KRR1|RPS2|EXOSC3|GLTSCR2|PDCD11|EXOSC4|FRG1|rps24|NOP58|DDX10|DDX52|RPL27|RPL26|DDX54|MPHOSPH6|SUV39H1|UTP15|RPS17|NOL11|RNASEL|RPS27|NHP2L1|SBDS|RBFA|RPS28|EXOSC10|UTP14A|RPL11|EBNA1BP2|HELQ|MRTO4|PES1|FCF1|FBL|DDX47|UTP20|WDR18|WDR75|SNU13	http://amigo.geneontology.org/amigo/term/GO:0006364
GTP binding	Gene Ontology	GO:0005525	89	373	1.37559e-09	1.16353e-07	UPRT|SAR1A|GNL2|ACSM1|HSP90AB1|RNF112|EEFSEC|HBS1L|SEPT12|NPR1|HHAT|RAB5A|RAB5C|RAB5B|SPAG1|NME1|RAB27A|NIN|SRPR|RAB42|MMAA|RHOT1|RASL10B|RAB7B|DNAJC27|HRAS|MX2|DNM1|ARHGAP5|GUCY2F|TUBA1C|NUDT2|ARL13B|RAB7A|GUCY2D|RASL11A|GBP1|RHOV|GBP6|IRGC|GIMAP8|GIMAP4|GIMAP6|GBP4|RHOG|ARL5C|ARL5B|GCH1|NOA1|RALB|EHD2|EHD1|RAP1A|MTIF2|RHOA|GNL3L|SRPRA|MTG1|RAB13|RAB12|RAB14|SEPHS1|SRL|NUDT16|GVINP1|RAB9A|ATL1|M…	http://amigo.geneontology.org/amigo/term/GO:0005525
trans-Golgi network	Gene Ontology	GO:0005802	54	174	1.59821e-09	1.33451e-07	CNST|KLHL20|BIRC6|CLTB|GOLPH3L|ADAM10|MYO18A|PI4K2B|ATP11B|PI4K2A|IGF2R|ATP2C1|ATP7A|SORL1|AZI2|SLC9A7|GCNT1|RAB30|TRAPPC6B|CHST4|TBC1D23|GOLGA1|CLN3|NMNAT2|RAB13|PHETA1|RAB14|TSSC1|RAB7B|DOP1B|EIPR1|DPY30|RGS20|ARFGEF2|CHST1|CBY1|ARL5C|ARL5B|TRAPPC9|STX8|VAMP4|INPP5F|RAB29|FAM91A1|MLANA|ATP8B2|ATP8B1|GGA2|ATP8B4|YIPF1|CHID1|PLEKHA8|TMEM230|VPS54	http://amigo.geneontology.org/amigo/term/GO:0005802
mitochondrial translational termination	Gene Ontology	GO:0070126	36	86	1.6966e-09	1.38908e-07	RPS12|MRPL27|MRPL21|MRPL20|MTRF1L|MTRF1|MRPL28|MRPS16|MRPS15|MRPS11|MRPS10|CHCHD1|MRPL16|MRPS36|MRPS31|MRPL54|MRPL50|MRPL52|MRPL37|MRPL13|MRPL33|MRPL30|MRPL24|MRPL19|MRPL38|MRPS18C|MRPL2|MRPL39|MRRF|MRPS24|MRPS23|MRPL42|MRPL40|MRPL47|MRPL46|MRPL44	http://amigo.geneontology.org/amigo/term/GO:0070126
positive regulation of I-kappaB kinase/NF-kappaB signaling	Gene Ontology	GO:0043123	56	185	1.70623e-09	1.38908e-07	ZDHHC17|TRIM38|TRIM14|IKBKE|C18orf32|CCDC22|CASP10|TNFRSF10B|CC2D1A|AKAP13|CCR7|PINK1|IFIT5|ATP2C1|DHX36|S100B|ECT2|PELI2|MAP3K3|UNC5CL|TRIML1|FADD|CCL21|TLR6|TNFRSF19|IRAK4|HLA-DRB1|TRAF5|TRAF6|TMEM106A|TRIM25|BST2|TRIM21|TRIM68|LGALS9|UBE2V1|RHOA|BCL10|UBE2I|LPAR1|CXXC5|PLEKHG5|PPP5C|UBE2N|HMOX1|CASP8|TLR3|SLC35B2|MAP3K14|DDX1|RBCK1|FKBP1A|LAMTOR5|F2RL1|MUL1|IKBKG	http://amigo.geneontology.org/amigo/term/GO:0043123
double-strand break repair via homologous recombination	Gene Ontology	GO:0000724	35	82	1.89745e-09	1.52569e-07	KASH5|HELQ|RFWD3|POLQ|ATM|ERCC4|AP5S1|AUNIP|FEN1|XRCC1|POLN|SLX4|RAD54B|RAD21L1|HUS1|NBN|RNF138|NARF|MORF4L1|RAD52|BRCA2|RAD51|WRN|MMS22L|FAN1|RAD51D|RAD51B|MCM8|UBE2N|PALB2|RPA1|WDR48|NSMCE1|NSMCE2|RAD50	http://amigo.geneontology.org/amigo/term/GO:0000724
regulation of transcription, DNA-templated	Gene Ontology	GO:0006355	150	773	2.11147e-09	1.67707e-07	RNF14|PSPC1|GLRX2|ZNF518B|GCM1|ZNF70|ZNF77|ZNF143|ZFP1|RORA|ZFP3|POU6F2|ZFP42|ZNF786|ZNF705G|ZNF470|ZNF789|YAF2|ZNF667|ZNF45|DDIT3|GPI|TSC22D3|ZNF551|ZNF417|PRF1|SETD2|ROR1|ZNF445|GPBP1|ZNF516|ZNF280B|RFX3|ZKSCAN1|NR1I2|ZKSCAN7|PHB|RNF6|ZNF777|ZNF565|ZNF395|ZNF699|FOXP3|BRCA2|ZNF211|RPL6|ZFP14|SCRT2|ZNF596|UBE2L3|ZNF599|ZNF840P|ZSCAN2|ARNTL|ZNF605|NONO|ZBTB38|ZNF519|NFIL3|ZNF510|ZNF282|ZNF180|ZNF…	http://amigo.geneontology.org/amigo/term/GO:0006355
calcium ion binding	Gene Ontology	GO:0005509	138	693	2.27498e-09	1.78517e-07	AOC1|FKBP14|TGM3|PPP3R2|PPP3R1|FKBP7|TNNC2|S100A11|S100A10|ESYT3|SLC25A13|S100A14|S100A16|NDUFAB1|CALM2|CEMIP2|CALM1|ITSN1|CACNA1A|RYR2|PLA2G5|CGREF1|SUSD1|CDH2|NECAB3|CDH23|CRB2|SLC25A23|MAN1A1|NIN|PRRG3|PSPH|MASP1|MASP2|EGFL6|FAT1|KCNIP1|MYO5A|RASGRP1|PKD2L1|MMP12|DUOX1|EMR2|DUOX2|ADAM8|SWAP70|RGN|MATN4|PCDHB1|CETN2|CETN1|FKBP9|SYT13|TRPM4|MYL9|DRC1|PLCB1|TPT1|RCN1|AMY2A|DNASE1L3|ASTN2|EFHC1|BN…	http://amigo.geneontology.org/amigo/term/GO:0005509
G protein-coupled receptor signaling pathway	Gene Ontology	GO:0007186	201	1132	2.65021e-09	2.05486e-07	OR52B2|TM2D1|OR5I1|OR2D2|OR2D3|OR51F2|OR9A4|CALM2|CALM1|RXFP1|RXFP3|GNG10|ARHGEF3|PROKR1|OR7D2|OR7D4|NPR1|ARHGEF12|ENTPD2|ARHGEF19|FPR2|ADCY6|MCHR1|CCL21|HTR4|OR13C7|GRM5|GIPC1|OR1A1|OR51A4|OR51I2|OR9Q1|CX3CR1|OR13C3|CXCL9|OR56B2P|APP|TAS2R9|ADGRG7|VIP|GNG5|ADGRG2|QRFP|GPR113|OR5A1|CCL3|GHRHR|EMR2|OR56A4|OR56A1|GPBAR1|EDNRA|OR13J1|OR4C16|CYSLTR2|APOA1|PREX1|TAS2R41|TIAM2|OR10P1|OR5B3|OR5B2|CCL23|…	http://amigo.geneontology.org/amigo/term/GO:0007186
ciliary basal body	Gene Ontology	GO:0036064	49	151	2.69355e-09	2.06389e-07	BBS2|IFT46|AGBL2|EVC|TTLL6|MAPK15|KIF17|EZR|C11orf97|BBOF1|B9D1|GLE1|MLF1|PTPN23|IFT140|TTC30B|CDKL5|CETN2|IFT88|CSNK1D|FAM92A1|C9orf9|RPGRIP1L|MKKS|TOPORS|IFT52|TTLL1|CENPJ|IFT57|CEP250|NEK4|PPP1R32|CFAP70|C1orf192|OFD1|CCDC178|CEP19|DZIP1|CCDC170|CEP131|BBS5|SPACA9|CCDC176|TBC1D30|GAS8|CFAP100|PSMB4|CEP78|TTC18	http://amigo.geneontology.org/amigo/term/GO:0036064
oxidation-reduction process	Gene Ontology	GO:0055114	112	525	2.9683e-09	2.24797e-07	AOC1|PTGS1|PLOD1|EPX|HIGD1A|CDO1|NQO1|HIBADH|UQCRB|DHRS7|DHRS1|CYP51A1|PIR|NNT|DUS2|TYRP1|SOD3|POR|IFI30|LPO|HMGCR|CYP3A4|L2HGDH|ALDH1L1|D2HGDH|MSRA|C14orf169|MTRR|TTC19|KDM5A|TYR|UQCRC1|SDR39U1|HSD17B11|RFESD|NSDHL|DUOX1|DUOX2|HEATR4|NOX1|MGST3|FMO6P|DAO|RRM2B|PCYOX1L|DDO|MARC2|G6PD|CYP2E1|PHF8|SNCA|ALKBH7|CYB5RL|ENOX1|NCF4|RPE65|CYP4B1|MSRB3|SC5D|CYP2S1|MTHFD2L|OGFOD1|JMJD4|SDR16C5|VKORC1|PYROX…	http://amigo.geneontology.org/amigo/term/GO:0055114
mitochondrial translational elongation	Gene Ontology	GO:0070125	35	86	5.06796e-09	3.79398e-07	RPS12|MRPL27|MRPL21|MRPL20|MRPL24|MRPL28|MRPS16|MRPS15|MRPS11|MRPS10|CHCHD1|MRPL16|TSFM|MRPS36|MRPS31|MRPL54|MRPL50|MRPL52|MRPL37|MRPL13|MRPL33|MRPL30|MRPL19|MRPL38|MRPS18C|MRPL2|MRPL39|MRPS24|MRPS23|MRPL42|MRPL40|MRPL47|MRPL46|MRPL44|TUFM	http://amigo.geneontology.org/amigo/term/GO:0070125
mitochondrial outer membrane	Gene Ontology	GO:0005741	51	166	5.90272e-09	4.3274e-07	AOC1|TRIM14|RPS27A|BAX|NME1|PINK1|LETMD1|TOMM20|VDAC3|ATP5MC3|ATP5MC2|ASS1|STMP1|FUNDC1|LPIN1|MT3|BID|DAO|UBA52|PGR|VPS13A|ATP5G3|ATP5G2|DBI|CISD1|RMDN3|AMBRA1|SPATA18|SAMM50|PLA2G2A|BPHL|QTRT1|MARC2|BNIP3|VAMP1|NIPSNAP2|PLD6|RHOT1|AKAP1|BCL2A1|RNF185|ACSL1|CYB5A|CASP8|MFN2|MFN1|BOK|MIEF1|UBB|UBC|ATF2	http://amigo.geneontology.org/amigo/term/GO:0005741
late endosome	Gene Ontology	GO:0005770	46	140	5.91339e-09	4.3274e-07	WASHC1|ANKRD13B|RUBCN|RAP1A|FYCO1|AP5S1|IFNAR1|CHMP3|DERL1|IGF2R|AP1AR|SLC30A2|SNX14|RNF133|SLC11A1|WDR48|ATP7A|VPS33B|VPS33A|MAPK1|CLN3|NMNAT2|CST7|RAB7B|RAB7A|DDIT3|GNPNAT1|STX8|CLCN3|KIDINS220|KIAA0226|ASTN2|UNC13D|DYNC1LI2|CTSS|CHID1|RAB9A|RAB27A|LGMN|VIPAS39|RAB14|RNF148|ABCA5|SPPL2A|MYO5A|TMEM230	http://amigo.geneontology.org/amigo/term/GO:0005770
cytoplasmic vesicle	Gene Ontology	GO:0031410	72	285	6.859e-09	4.96363e-07	FER1L5|AP1M2|ARHGEF2|NRSN2|ATM|MX2|AP3M1|AP3M2|RGL4|MAPK15|SERHL2|DNM1|WASL|PKD2L1|PI4K2A|ATP2C2|APOA1|TBC1D25|TBC1D23|AXIN1|FAM91A1|TMEM35|CALCOCO2|DAPK2|SPG11|COMMD7|MAPKAP1|CLCN3|TM9SF1|MARVELD3|PDCD6|TRPV4|RAB13|MAP1LC3B|CST7|HAS2|AZI2|AP1M1|NTF4|RNASE4|RNASE6|RHOA|GBP1|IFT74|RHOBTB2|GBP6|TRIM21|APPL2|LGALS8|PALM|ARFGEF2|GIPC1|SLC39A2|GBP4|RHOG|TAOK2|AOAH|RAB25|SH3TC2|GCH1|RIN3|RESP18|ESD|EMP…	http://amigo.geneontology.org/amigo/term/GO:0031410
protein deubiquitination	Gene Ontology	GO:0016579	68	262	7.19955e-09	5.15282e-07	RPN2|RAD23B|PSMD8|SMAD4|STAMBP|SMAD2|USP9X|RPS27A|IKBKG|USP28|USP26|USP25|OTUB1|DEPDC1B|NEDD8|OTUD7B|USP49|USP45|USP44|FAM175B|ASXL2|EIF3F|USP42|PSMA2|PSMA4|UFD1|PSMC1|PSMC2|TFPT|PSMC4|PSMC6|NFRKB|TRAF3|TEP1|UBB|TRAF6|RHOA|USP27X|PSME4|TRRAP|USP12|USP39|USP10|MYSM1|ATXN7|UCHL5|USP31|INO80D|JOSD2|MDM4|INO80C|UCHL3|NAF1|OTUD6A|RHOT1|PSMB2|WDR48|TAB1|CDC20|KEAP1|UBA52|USP35|INO80B|UBC|TAF9B|PSMB4|UF…	http://amigo.geneontology.org/amigo/term/GO:0016579
U2-type precatalytic spliceosome	Gene Ontology	GO:0071005	26	50	1.00179e-08	7.092e-07	SF3B5|SF3B1|SF3B3|ZMAT2|DHX16|TXNL4A|PRPF3|SNRNP200|RBMX2|NHP2L1|snrpd2|LSM4|LSM5|LSM2|LSM3|IK|SNU13|SNRPB|SNRPD3|SNRPF|SNRPG|SNRPE|BUD13|SNRPD1|MAGOHB|SMU1	http://amigo.geneontology.org/amigo/term/GO:0071005
negative regulation of NF-kappaB transcription factor activity	Gene Ontology	GO:0032088	33	80	1.05686e-08	7.40141e-07	FOXP3|ERBB2IP|ITCH|TMSB4X|TRIM37|NFKBID|ACOD1|DDIT3|CDKN2A|NLRP12|CD200|NLRC5|CACTIN|IRG1|NLRP2|COMMD1|COMMD6|COMMD7|CARD8|UFL1|SIRT1|TRAF3|ANXA4|PRMT2|OTULIN|TRIM21|PTGIS|TCEAL7|CAT|TAX1BP1|POP1|RBCK1|HAVCR2	http://amigo.geneontology.org/amigo/term/GO:0032088
proton transmembrane transport	Gene Ontology	GO:1902600	39	109	1.26341e-08	8.75381e-07	ATP6V1F|ATP6V1A|ATP6AP1L|ATP5J2|TMCO3|ATP6V1H|ATP2C1|COX6B1|ATP2C2|ATP5B|SLC25A14|COX7A2|COX5A|SLC9A7|ATP6V0D1|NNT|COX6C|SLC46A1|ATP6V0B|NDUFA4|ATP6V1G1|CLCN3|CLCN5|COX4I2|VMA21|SLC15A2|UCP2|UCP3|ATP6V1C1|SLC9C1|SLC2A9|SLC17A5|CYB5A|ATP5F1B|ATP6V0A4|ATP1A1|ATP6V0E2|COX7B|COX7C	http://amigo.geneontology.org/amigo/term/GO:1902600
protein phosphorylation	Gene Ontology	GO:0006468	98	451	1.29004e-08	8.84423e-07	TSSK1B|PLK3|PRPF4B|PPP4R1|IKBKE|CCNT1|CDK15|MAP3K8|MAP3K6|FGR|CSNK1D|TAOK3|MAP3K21|RNASEL|RAX|AURKA|NPR1|ATM|LIPE|GPI|VRK2|STK17B|BMX|SYK|APP|FAM20B|STRADB|CCNK|COPS8|MYO3B|NUAK2|RASSF2|DCLK1|TRIB3|PINK1|GUCY2D|NEK10|NEK11|NEK4|PPM1D|NEK3|MAML1|NEK9|JAK3|TRPM6|CHEK2|PHKG1|PRKAB2|GUCY2F|WNT11|MELK|CLK2|OBSCN|SMAD5|MKNK1|SCYL2|PRKDC|MAPK10|AKAP13|TP53RK|FNIP2|NLRP6|CDKL5|HUS1|CDKL3|MAPK1|MAPK6|MAPK…	http://amigo.geneontology.org/amigo/term/GO:0006468
axon	Gene Ontology	GO:0030424	75	310	1.59409e-08	1.08149e-06	ZNF259|KLHL24|SLC6A1|SMN1|FAM168B|KLHL20|PARK7|RNF6|MX2|SCN10A|MYOT|STXBP1|CYP17A1|DNM1|CHAT|PGS1|PINK1|DSCAM|DCTN1|DHX36|SMURF1|CHD2|NPTN|NEK3|TAC1|PSEN1|DCC|AZI2|SYT13|SCN2A|MAPK1|TAOK2|NMNAT2|MAPK8|SLC8A2|MTMR2|N4BP3|BTBD8|MT3|SLC38A7|NTF4|PPT1|SNCA|LSM1|COMT|FXR1|TNFRSF21|TMEM108|ADAM21|CHRNA10|DTNA|RHOA|SARM1|CTNNA2|ADAM10|BSG|ZFYVE27|RAB5A|INPP5F|MTPN|APP|FEZ2|DRD2|ATL1|PALM|PALLD|OMP|CACNA…	http://amigo.geneontology.org/amigo/term/GO:0030424
endosome	Gene Ontology	GO:0005768	72	293	1.79152e-08	1.2029e-06	SNX2|APP|ACE|SYTL4|LRPAP1|BIRC6|HMGB1|STAMBP|CCDC22|SNX5|LEPROT|PI4K2B|ECE1|PI4K2A|CLEC18A|ADCYAP1R1|AP1AR|PLIN3|SORL1|PTPN23|IGF2R|EHBP1|GIGYF2|SNX11|ABCG1|COMMD1|VPS37B|CLCN3|RNF112|JAK3|TM9SF2|PDCD6|RAB13|RAB12|PACSIN1|CST7|PACSIN2|TRAF3|RAB5A|RAB5C|RAB5B|RUFY1|RABEP1|CLINT1|CTSE|EPN3|ARRDC4|ASTN2|APPL2|OCIAD1|GPR62|CLCN5|RHOA|STARD3NL|RAB25|BDKRB1|STX8|VAMP4|IL2RG|DOP1B|ANKFY1|VPS36|TNFAIP1|H…	http://amigo.geneontology.org/amigo/term/GO:0005768
spermatogenesis	Gene Ontology	GO:0007283	90	404	1.85468e-08	1.2326e-06	IFT20|SPATA46|CFAP69|NR0B1|TAF4B|GOLGA3|SLC9C1|DAZL|BRCA2|LARP7|BOLL|CCIN|MCMDC2|MORN2|DZIP1|RAI14|SPO11|PRSS21|EIF5A2|CCNI|SIRT1|TMEM119|PUM1|GTSF1|TDRD12|NDRG3|PMFBP1|ZSCAN2|ARNTL|WDR48|CETN2|USP42|ADGRG2|ODF1|OR7C1|KDM5A|RAD21L1|CREM|WDR33|ZNF296|KASH5|RAD23B|PIWIL2|ACE|SMAD4|CATSPERD|ZNF35|IGF2R|RACGAP1|SYCE3|AZI2|TPPP2|RNF151|TCFL5|CCNYL1|ADIG|ADAM28|VIPAS39|PIAS1|SEPT12|CALR3|CRTAP|MORC1|AC…	http://amigo.geneontology.org/amigo/term/GO:0007283
cilium	Gene Ontology	GO:0005929	58	212	1.89531e-08	1.24688e-06	DNAH14|IFT43|CATSPERB|TULP1|IFT20|PROM1|KISS1R|TMEM138|EVC|PKHD1L1|ALMS1|KIF17|NOTCH2|CEP104|IFT46|TEDC2|DYNLL1|MLF1|IFT140|FAM161B|IFT57|TTC30B|GAS8|CFAP45|INVS|TTLL6|IFT88|AURKA|ANKS6|DYNLRB2|RPGRIP1L|OFD1|DLC1|RAB14|CCDC11|ARL13B|SNTN|IFT52|TTLL1|TOGARAM2|TTLL3|IFT74|MCHR1|IQCE|TRPV4|TRIP11|C1orf192|FFAR4|KIF3A|ADCY6|DRD2|CFAP53|TBC1D30|HSPB11|TBC1D32|TMEM216|EFCAB7|CEP19	http://amigo.geneontology.org/amigo/term/GO:0005929
U4/U6 x U5 tri-snRNP complex	Gene Ontology	GO:0046540	21	33	1.94803e-08	1.26875e-06	DDX23|SNRNP200|NHP2L1|SNRPD3|snrpd2|SNRPD1|LSM4|LSM5|LSM2|LSM3|USP39|ZMAT2|SNU13|PRPF18|PPIH|SNRPB|TXNL4A|PRPF3|SNRPF|SNRPG|SNRPE	http://amigo.geneontology.org/amigo/term/GO:0046540
positive regulation of transcription by RNA polymerase II	Gene Ontology	GO:0045944	200	1159	1.97433e-08	1.27315e-06	LIF|SMARCC1|PPP3R1|ZDHHC19|NELFE|SLC11A1|IKBKG|CCNT1|ZNF143|PARK7|ASH2L|THRB|BCLAF1|RORA|BCLAF3|POU6F2|C1orf85|CBFB|CXorf23|FADD|CREBRF|RNASEL|RAX|CDKN2B|DHX9|DDIT3|FLI1|SP6|SMARCD2|MYSM1|ROR1|GATA1|KAT8|PCGF5|APP|TCF7L2|RFX3|TCF15|KPNA6|UBA52|ELK1|ELK4|CCNC|PLAGL1|POU6F1|CCNK|FOXP3|DMRT2|TBX4|MMP12|AKNA|HRAS|RPS27A|ZNF593|NKL|MED1|MED6|DHX36|ARNTL|GCM1|NR1I2|MGAM|ZNF609|TRIAP1|ZBTB38|EFTUD1|TFE3…	http://amigo.geneontology.org/amigo/term/GO:0045944
DNA repair	Gene Ontology	GO:0006281	60	224	2.07348e-08	1.32398e-06	POLQ|PSME4|RAD18|ERCC4|UBE2D3|TFPT|PDS5B|MUTYH|MSH6|FEN1|CHAF1A|USP28|STRAP|NONO|OTUB1|DEPDC1B|POLI|SLX4|DDX11|USP45|HUS1|PARK7|TIMELESS|RAD51B|POLD1|FANCC|TRAPPC13|RRM2B|MRNIP|INO80B|SHLD3|INO80C|POLE2|SMC6|WRN|XPA|RAD50|GLTSCR2|FAN1|TRRAP|MGMT|UCHL5|INO80D|RAD51D|NFRKB|TDP1|UBR5|TAOK3|FOXM1|PPP5C|PARPBP|RPA1|TREX2|PIF1|EID3|RAD51|NSMCE3|RPS3|EYA2|UBE2T	http://amigo.geneontology.org/amigo/term/GO:0006281
biological_process	Gene Ontology	GO:0008150	119	594	2.11434e-08	1.33696e-06	WASHC3|TIMP4|C1orf123|MPC1|BGN|TTC39A|ZNF77|GNL2|FNDC5|GSDMB|POPDC3|COTL1|ZFP3|FAM114A2|NXPE4|myo15b|TEX28|OOEP|ZMYM2|ANKRD40|VWA7|RBFA|KRT27|TSPAN3|TMEM108|CFAP70|UBR7|SMPDL3B|PRRG3|SNRNP27|MRPL47|MRPL46|PLEKHA3|ZNF777|TTC18|H2AFJ|HHIPL1|KLHL36|DMRT2|IFT46|ACRBP|NRSN2|TMEM120B|SGD1|VMO1|SLC25A30|CZIB|KLHDC9|TSTD2|KBTBD7|FAM161B|INSL6|ABHD11|FAM151A|TMEM187|TMEM268|TMEM125|CCDC53|CYSTM1|MRPS24|TM…	http://amigo.geneontology.org/amigo/term/GO:0008150
mRNA processing	Gene Ontology	GO:0006397	48	158	2.17309e-08	1.3609e-06	ZNF259|TTF2|ZNF830|SRSF11|C1QBP|CPSF6|PDCD11|PRPF3|KIAA1429|CSDC2|NLRP6|TSEN2|NONO|PRPF18|ADAR|SRSF9|PPP1R8|LSM10|RBM11|HNRNPA2B1|VIRMA|RNASEL|SRA1|PRKRIP1|LARP7|LSM5|SF3B1|PHRF1|LSM1|LSM3|SCAF4|USP39|RPUSD3|UBE2V1|FAM172A|SREK1|RBFOX2|GEMIN2|NBDY|PRPF38B|DDX47|APOBEC1|RBM25|RBM23|APOBEC4|CPEB1|A1CF|RBM28	http://amigo.geneontology.org/amigo/term/GO:0006397
ribosome	Gene Ontology	GO:0005840	25	49	2.55347e-08	1.58388e-06	RPS13|RPS12|RPS10|RPS17|RPL9|DNAJC21|RPL3L|RPS25|RPS3|RPL22L1|MT3|RPL27|RPL13A|METTL17|RPS27|MRPL13|RPS23|RPL15|RPL17|RPL12|RPS4X|NCK1|GCN1|MRPS23|SRP68	http://amigo.geneontology.org/amigo/term/GO:0005840
antigen processing and presentation of exogenous peptide antigen via MHC class II	Gene Ontology	GO:0019886	36	98	2.61806e-08	1.60862e-06	DYNLL1|SEC24C|AP1M2|AP1M1|LAG3|CLTA|DCTN3|DCTN1|DCTN6|DCTN4|RACGAP1|DYNC1I2|HLA-DQB1|AP1B1|DLC1|SEC13|RAB7A|CTSL|TRAF6|PIKFYVE|CENPE|HLA-DRB1|CTSE|CTSF|SEC24D|AP2A1|IFI30|DYNC1LI2|SEC24B|CTSS|KIF3A|LGMN|KIF23|ACTR1B|HLA-DQA1|HLA-DQA2	http://amigo.geneontology.org/amigo/term/GO:0019886
protein stabilization	Gene Ontology	GO:0050821	52	183	3.61772e-08	2.20207e-06	BAG3|TRIM39|IFT46|RASSF2|GAPDH|SAV1|STXBP1|VHL|USP9X|PINK1|CAMLG|APOA1|PDCL3|CDC37L1|SUGT1|CCT2|MT3|PARK7|CCT4|CDC37|HSP90AB1|HSPD1|MTMR9|GOLGA7|CHEK2|RAX|RPL5|TEP1|GPI|USP27X|PRKCD|GLTSCR2|PER3|RPL17|RPL11|TAF9B|CRYAA|MDM4|MCM8|PEX19|TBL1X|PEX6|PHB|TAF9|A1CF|PFN2|STX12|C10ORF90|HSP90AA1|MUL1|PPIB|CRTAP	http://amigo.geneontology.org/amigo/term/GO:0050821
lipid binding	Gene Ontology	GO:0008289	46	151	3.94426e-08	2.37861e-06	GLTPD2|RASGRP1|DYNLL1|CD55|BAX|BPIFB1|TAP2|BPIFB4|S100A10|ATP5MC3|ATP5MC2|FABP9|S1PR2|APOH|APOLD1|FAM21A|CDK5R2|PFN4|APOL5|DLC1|ATP5G3|ATP5G2|DBI|TEP1|ANXA6|RUFY1|GLTP|PLEKHA3|OSBPL9|FER|MCOLN3|TRPV4|OSBPL3|MVB12A|PRAM1|ACOT12|SCUBE2|OSBPL11|PPP5C|MELK|PFN3|COQ9|PITPNM3|ACOT11|PLEKHA8|EPDR1	http://amigo.geneontology.org/amigo/term/GO:0008289
protein targeting to peroxisome	Gene Ontology	GO:0006625	28	64	5.03341e-08	3.00758e-06	AOC1|TYSND1|RPS27A|UBE2D2|UBE2D3|CAT|PEX19|USP9X|PEX16|DAO|SLC27A2|HSD17B4|LONP2|NOS2|PEX26|AMACR|DDO|ACOT4|EHHADH|PHYH|PEX6|ACOX2|ACOX3|UBA52|UBB|UBC|HAO1|HAO2	http://amigo.geneontology.org/amigo/term/GO:0006625
polysomal ribosome	Gene Ontology	GO:0042788	20	32	5.26141e-08	3.11524e-06	EIF3H|RPS26|RPL7A|RPS23|RPL38|RPL39|RPL6|RPL32|NR0B1|RPL18A|RPS28|RPS29|RPL36|RPL10A|RPL11|RPL30|RPL31|RPL18|RPL19|DHX9	http://amigo.geneontology.org/amigo/term/GO:0042788
spindle	Gene Ontology	GO:0005819	40	122	5.88178e-08	3.45117e-06	SAC3D1|CIAO2B|INVS|ERCC2|ATM|SPECC1L|KATNA1|CLTA|FBXO5|MZT2B|ARHGEF2|DCTN3|DCTN1|CBX1|NEDD9|TPX2|HAUS6|HAUS7|HAUS4|DYNLT1|CSNK1D|AURKA|AURKC|MAPRE1|SEPT12|TTLL12|FAM96B|MTUS1|NDEL1|SEPTIN12|CEP350|MAEA|CHAMP1|CSPP1|KIF23|CDC20|KPNA7|TERF1|FBXO31|TUBGCP3	http://amigo.geneontology.org/amigo/term/GO:0005819
positive regulation of NF-kappaB transcription factor activity	Gene Ontology	GO:0051092	47	159	6.01612e-08	3.49848e-06	TRIM38|CD40LG|TRIM14|RAB7B|RPS27A|TRIM37|UBB|CAT|RPS3|IKBKG|NLRC4|DHX33|ARHGEF2|CIB1|S100A8|TRIML1|DRC1|DHX9|TNFSF18|ZBTB7A|TRAF5|TRAF6|TRIM25|DDRGK1|TRIM21|CARD14|TRIM68|MTPN|LGALS9|FER|RNF25|UBE2V1|BCL10|TRAPPC9|CX3CR1|UBE2N|TAB1|RTKN2|ADAM8|TLR3|UBA52|MAP3K13|TLR6|RBCK1|UBC|LAMTOR5|APP	http://amigo.geneontology.org/amigo/term/GO:0051092
mitochondrial ATP synthesis coupled proton transport	Gene Ontology	GO:0042776	16	19	6.34251e-08	3.65564e-06	ATP5C1|COX5B|ATP5J2|ATP5F1E|ATP5PF|STOML2|ATP5F1B|ATP5J|ATP5F1D|ATP5H|ATP5B|ATP5MC3|ATP5MC2|ATP5PD|ATP5G3|ATP5G2	http://amigo.geneontology.org/amigo/term/GO:0042776
positive regulation of apoptotic process	Gene Ontology	GO:0043065	77	335	6.43626e-08	3.67714e-06	OBSCN|EEF1E1|ARHGEF2|HMGB1|RASSF2|ARHGEF12|BAX|SAV1|ADAM10|TNFRSF10B|BOK|RPS27A|AKAP13|SOS2|NLRC4|NSMAF|IGF2R|TNFRSF12A|S100B|APH1B|ECT2|PREX1|ITSN1|TCTN3|PSEN1|UBC|RPS6|SYCE3|ZNF622|BCL10|HSPD1|TIAM2|USP27X|BCLAF1|RYBP|MAPK8|PDCD5|TRPV1|LDHA|TOP2A|ITGB1|SIRT1|ATM|RNPS1|TRAF6|CALHM2|PRMT2|ARHGEF19|CTNNBL1|BID|MLLT11|PRKDC|STK17B|IP6K2|C1QBP|BNIP3|DBI|LPAR1|CASP2|GZMA|PLEKHG5|DAPK2|HMOX1|CASP8|FAD…	http://amigo.geneontology.org/amigo/term/GO:0043065
toll-like receptor signaling pathway	Gene Ontology	GO:0002224	23	44	6.51215e-08	3.68814e-06	SFTPD|HMGB1|S100A8|SFTPA1|S100A1|FGB|TRAF3|CTSL|TRAF6|CTSB|LY96|CTSS|EHHADH|BCL10|LGMN|LRRC19|PSAP|TLR3|TLR1|TLR6|IRAK4|TLR5|TLR8	http://amigo.geneontology.org/amigo/term/GO:0002224
spliceosomal complex	Gene Ontology	GO:0005681	34	93	6.91466e-08	3.88235e-06	AAR2|TTF2|ZNF830|DHX16|TXNL4A|PRPF3|CACTIN|SNRNP200|ZRSR2|PRPF18|PPP1R8|LSM4|HNRNPA2B1|CTNNBL1|HNRNPC|TRA2B|snrpd2|SMNDC1|SF3B1|USP39|SNRPB|SNRPC|SNRPA|SNRPF|SNRPG|SNRPE|PRKRIP1|SREK1|SNRPD3|GEMIN2|SLU7|PPIH|BUD31|RBM28	http://amigo.geneontology.org/amigo/term/GO:0005681
nuclear speck	Gene Ontology	GO:0016607	87	400	7.90622e-08	4.38015e-06	ERBB2IP|PRPF4B|NDUFB1|MOCS2|SRSF11|PRPF3|TOPORS|DDX39A|NR0B1|PPP1R8|ZC3H14|ATXN2L|WRN|PSPC1|CHTOP|BRD1|FAM193B|DDX46|TAF5L|NCAPG2|ASCC1|KIAA1429|DHX36|MAML1|HAUS6|SRSF9|BASP1|PLCB1|RNPS1|SERPINB13|CBY1|RBM25|CLK2|BCLAF1|ZNF830|TRIP11|POLI|EHMT2|SMC6|RBM11|RBM14|MORF4L1|PATL1|POMP|SMNDC1|UBE2V1|SREK1|SMU1|CXXC1|PIAS1|PPIH|GATAD2B|LPXN|SF3B1|SF3B3|CBLL1|CPSF6|CACTIN|RNF34|INPPL1|LHPP|PRPF18|SDCBP2|…	http://amigo.geneontology.org/amigo/term/GO:0016607
ATP biosynthetic process	Gene Ontology	GO:0006754	18	26	7.93578e-08	4.38015e-06	ATP5C1|PKLR|ATP5MC2|ATP5J2|ATP5F1E|NUDT2|DNAJC30|ATP5F1D|ATP5F1B|ATP5J|ATP5H|ATP5B|ATP5MC3|ATP5PD|SLC25A13|ATP5PF|ATP5G3|ATP5G2	http://amigo.geneontology.org/amigo/term/GO:0006754
cristae formation	Gene Ontology	GO:0042407	19	30	9.69398e-08	5.30562e-06	ATP5C1|ATP5J2|ATP5F1E|ATP5PF|IMMT|ATP5F1D|APOOL|SAMM50|ATP5J|AFG3L2|ATP5F1B|DNAJC11|ATP5H|ATP5B|ATP5MC3|ATP5MC2|ATP5PD|ATP5G3|ATP5G2	http://amigo.geneontology.org/amigo/term/GO:0042407
actin cytoskeleton	Gene Ontology	GO:0015629	61	245	1.43311e-07	7.76084e-06	ACTA2|TTC17|TPM3|MYO1E|NEB|MYO1B|MYOT|SPECC1L|WASL|SWAP70|SNRPC|AFAP1|IFIT5|KLHL20|FSCN3|DENND2A|STK17B|TLN2|FILIP1|FGR|EZR|ACTL7B|NOL3|PDCD6|HNRNPC|ZNF185|DHX9|RAB5A|RNASE4|GBP1|CROCC|CCIN|CORIN|DSTN|CATIP|CASK|KLHL2|CFL2|CORO2B|CALD1|CTNNA1|TAOK2|FAN1|AIF1L|TMEM63B|ACTN4|CTNNA2|STOML2|IPP|MSRA|PALLD|MYO9B|ABRA|SNCA|C10ORF90|FER|MYO5A|MYOZ1|ACTR3|ILF3|AKAP13	http://amigo.geneontology.org/amigo/term/GO:0015629
mitochondrial large ribosomal subunit	Gene Ontology	GO:0005762	25	55	1.45374e-07	7.76084e-06	MRPL24|MRPL27|MRPL21|MRPL20|MRPL28|MTERF4|NDUFAB1|MRPL16|MRPL54|MRPL50|MRPL52|MRPL37|MRPL13|MRPL33|MRPL30|MRPL19|MRPL38|MRPL39|MRPL2|NSUN3|MRPL42|MRPL40|MRPL47|MRPL46|MRPL44	http://amigo.geneontology.org/amigo/term/GO:0005762
chromosome, telomeric region	Gene Ontology	GO:0000781	25	55	1.45374e-07	7.76084e-06	KASH5|ATM|ERCC4|DHX36|DYDC2|DYDC1|SMG6|SLX4|INSL6|SMC6|HNRNPA2B1|CHEK2|NSMCE1|TEP1|NSMCE2|WRN|DPY30|CCDC79|RAD51D|TINF2|TERF2|SPO11|EID3|RNF8|NSMCE3	http://amigo.geneontology.org/amigo/term/GO:0000781
centriole	Gene Ontology	GO:0005814	43	144	1.70144e-07	9.00933e-06	WASHC1|IFT20|AGBL2|AKNA|IQCB1|CCDC68|ALMS1|MAPK15|CETN1|CEP104|DCTN1|TEDC2|GLE1|IFT140|CETN2|IFT88|STIL|FAM92A1|AURKA|OFD1|TOPORS|TOP2A|ODF1|IFT52|CENPJ|CEP250|CROCC|CEP192|PCNT|MDM1|CBY1|CEP350|KIF3A|CEP19|NIN|CEP170|DZIP1|SFI1|CEP135|TSGA10|C10ORF90|TUBGCP3|CEP78	http://amigo.geneontology.org/amigo/term/GO:0005814
peroxisome	Gene Ontology	GO:0005777	36	108	1.89205e-07	9.93787e-06	AOC1|TMEM135|TYSND1|CD33|TRIM37|CAT|PEX19|SERHL2|AKAP11|SLC25A17|PEX16|PEX26|DAO|PLAAT3|HSD17B4|LONP2|NOS2|VWA8|SORD|AMACR|DDO|ACOT4|EHHADH|HAO2|MARC2|PHYH|PLA2G16|PEX6|ACOX2|ACOX3|PMVK|FAR1|MIEF1|HAO1|MYO5A|MUL1	http://amigo.geneontology.org/amigo/term/GO:0005777
transmembrane transport	Gene Ontology	GO:0055085	69	296	1.93246e-07	1.00689e-05	RPN2|PSMD8|TUSC3|SVOPL|GJB4|PEX19|SLC25A16|ABCC1|APOA1|ABCA4|HIATL1|GJB3|GJB5|SLC51B|PDZD11|ABCB9|PSMA2|DERL1|ABCB7|UBA52|PSMA4|SV2A|SLC35E1|PSMC2|ABCB8|SPIN1|SLC6A16|PSMC6|OS9|LRRC8D|RPS27A|SLC44A5|ABCG1|ODC1|PSME4|SLC35E4|AQP8|HIAT1|MRS2|SLC25A21|VMA21|PSMC1|SLC35F1|ABCC12|PQLC2|ABCC11|CNNM1|SLC25A41|ABCA13|GJA4|SLC66A1|GPR155|SLC35F2|RNF185|PSMC4|GJC2|SLC22A13|PSMB2|AZGP1|SLC23A3|ABCA5|ABCC8|A…	http://amigo.geneontology.org/amigo/term/GO:0055085
melanosome	Gene Ontology	GO:0042470	34	99	2.31226e-07	1.19522e-05	PRDX1|SDCBP|CD63|GPR143|NAP1L1|ANXA6|CCT4|HSP90AB1|ERP29|BSG|GGH|ITGB1|TYRP1|RAB5A|RAB5C|RAB5B|TPP1|CTSB|MREG|SERPINF1|SND1|SYPL1|RAB9A|RAB27A|SEC22B|SLC3A2|RAB29|STX3|MLANA|ATP1A1|HSP90AA1|MYO5A|PPIB|TYR	http://amigo.geneontology.org/amigo/term/GO:0042470
cell cycle	Gene Ontology	GO:0007049	60	245	2.90471e-07	1.48964e-05	AHCTF1|BIRC6|RASSF2|RASSF4|SPECC1L|KATNA1|CHAF1A|GMNC|MAPK13|CCNT1|TXNL4A|NEDD9|MAP3K8|CCDC124|HJURP|ANAPC15|USP44|INSL6|ANAPC10|ANAPC13|MAEA|CCPG1|MAPK6|TTC28|FANCI|UBE2I|SUV39H2|RNF8|PDCD2L|SUV39H1|SENP5|TET2|TRIM21|PRKCD|USP39|APPL2|HACE1|ANAPC5|TP53BP2|CENPV|DEPDC1B|ANAPC2|DCDC1|ING1|KLHL9|RIOK2|THAP1|PCNP|USP9X|NUP37|TERF2|DYNLT3|HMG20B|NSMCE2|PAK4|MAPK1|CCNK|RALB|CLTA|SPC24	http://amigo.geneontology.org/amigo/term/GO:0007049
negative regulation of transcription by RNA polymerase II	Gene Ontology	GO:0000122	148	832	2.95466e-07	1.50341e-05	MCPH1|PLK3|ATF2|GSC|N4BP2L2|SCRT2|DUSP22|OTUD7B|NR0B1|THRB|CBFA2T2|SMAD4|CBFB|TRPV4|GATA1|TRPV1|DDIT3|ZNF233|PER3|RPL17|RPL10|CNOT2|MDM4|TFAP2C|TENM2|PHB|PKIG|TCF7L2|NR1I2|NKAP|ELK4|UBC|FOXM1|KDM5A|FOXP3|MMP12|RPS27A|TRIM37|UBE2D3|MED1|CC2D1A|ZFP90|TRIB3|DDX5|MGAM|INSL6|TIMELESS|UBA52|SUV39H1|NFIL3|SIRT1|SIRT6|FNIP2|HOXB4|PPARG|EHMT2|SMYD2|UBE2I|ZBTB14|ZNF350|CREM|SNCA|NSD1|BATF3|ZNF296|CREBBP|HD…	http://amigo.geneontology.org/amigo/term/GO:0000122
positive regulation of cell population proliferation	Gene Ontology	GO:0008284	100	501	3.15598e-07	1.5934e-05	LIF|TIMP1|IL6ST|BRK1|LIFR|MPP1|TEP1|CHTOP|CLCF1|RPL17|SHMT2|MAPK15|PRAMEF12|CSF2|PGGT1B|VIP|EIF5A2|IL7R|ITGB1|GHRHR|HRAS|NOP2|GAB2|NOX1|CRH|COL18A1|TRPM4|TSPYL5|SIRT1|DHPS|GID8|FGF9|FGF8|CNTFR|CCPG1|RHOG|FGF2|IL13RA1|LGMN|CDC20|PRAME|FBXO31|DDRGK1|AIF1|HDAC1|GHRH|ASH2L|STAMBP|SCYL2|RPS15A|SDCBP|CNBP|FOXM1|FBXO5|CDC7|TBC1D8|SPDYA|S1PR2|CD86|CIB1|HAS2|NCCRP1|CLC|NUDT16|RPS4X|STX3|RTKN2|IL7|EMP2|ERE…	http://amigo.geneontology.org/amigo/term/GO:0008284
recycling endosome	Gene Ontology	GO:0055037	39	127	3.45835e-07	1.73263e-05	WASHC1|APP|ATP11B|CCR9|ADPRH|SORL1|SLC9A7|ITSN1|COMMD1|VPS33B|PLA2G5|CLN3|RABEP1|RAB13|RAB12|RAB14|ITGB1|ABCG1|CLCN3|CD22|RABGEF1|UNC13D|SNF8|ARFGEF2|PHETA1|STX8|VAMP3|SGK3|RAB25|INPP5F|C1ORF210|RAB29|VIPAS39|TMEM230|ACKR4|TPP1|VAMP8|MYO5A|LDLRAP1	http://amigo.geneontology.org/amigo/term/GO:0055037
transcription-coupled nucleotide-excision repair	Gene Ontology	GO:0006283	28	72	3.51159e-07	1.74587e-05	COPS8|HMGN1|ERCC4|ERCC2|RPS27A|COPS6|ERCC5|ZNF830|XRCC1|GPS1|POLD1|POLD2|POLD3|UBB|GTF2H2|XPA|GTF2H5|TCEA1|POLR2C|COPS7B|POLR2K|RPA1|CUL4A|UBA52|CUL4B|ISY1|UBC|RBX1	http://amigo.geneontology.org/amigo/term/GO:0006283
G2/M transition of mitotic cell cycle	Gene Ontology	GO:0000086	40	133	3.85816e-07	1.89586e-05	CEP131|DYNLL1|DLC1|PLK3|ALMS1|FOXM1|DCTN3|DCTN1|PPM1D|SKP1|HAUS6|HAUS7|HAUS4|DYNC1I2|CETN2|ARPP19|CSNK1D|CHEK2|AURKA|USH1C|OFD1|MAPRE1|CUL1|CDKN2B|PLCB1|ODF1|CENPJ|CEP250|CEP192|PCNT|TPD52L1|TAF2|SFI1|BTRC|CEP135|MELK|CEP70|HSP90AA1|CEP78|FBXL22	http://amigo.geneontology.org/amigo/term/GO:0000086
signaling receptor binding	Gene Ontology	GO:0005102	77	353	3.87149e-07	1.89586e-05	MFAP4|BTN3A3|CD70|ERBB2IP|LRPAP1|PLAUR|TNFSF18|SCYL2|HLA-F|CHRNA10|ADAM10|CNTFR|LIF|BOK|DDX54|GIPC1|LEPROT|CRH|APOA1|YES1|RNASE4|PLG|IZUMO1R|CNP|BTN1A1|PARK7|TAC3|SELPLG|CCDC129|THPO|ARPP19|ZAP70|SRPX2|ERMAP|TLR6|FGR|FGB|LAMA1|LAMA2|MAG|DIAPH2|IGFL4|CD22|MCHR1|CLC|BTNL9|UFD1|CLCF1|CYTL1|HILPDA|BLK|LAMC2|IGFL1|FER|EHHADH|ANGPTL1|PSPN|NCK1|SEMA3G|F7|SYK|APP|BTF3|FGL1|STOML2|VWDE|ANGPTL6|ANGPTL4|FKB…	http://amigo.geneontology.org/amigo/term/GO:0005102
nuclear membrane	Gene Ontology	GO:0031965	58	237	4.62442e-07	2.24768e-05	NUTF2|CLCC1|ERBB2IP|DTX2|AHCTF1|FAM188A|ZNF233|GAPDH|SDCBP|EI24|SLC29A2|CREB3L4|CCR9|SPATA46|KLHDC2|LEMD2|GLE1|NLRP6|CUEDC2|LPIN1|MYORG|PSEN1|INSL6|AK9|YEATS4|TMEM201|DNAJB14|SCRN1|DUSP2|PLCB1|ANXA4|NUP98|MRPL19|SEPHS1|NUP93|TMEM97|MRGPRF|RANGAP1|CASC3|CNEP1R1|SULT1E1|OSBPL3|SYNE2|KIAA1161|TXNL4A|MINDY3|AKAP6|NRM|NUP54|GTF3C3|GCH1|MRPS23|CCNI|SENP1|PHF8|RNF6|RANBP2|TFPT	http://amigo.geneontology.org/amigo/term/GO:0031965
inflammatory response	Gene Ontology	GO:0006954	81	381	4.80561e-07	2.31844e-05	CCL3|PTGS1|CDO1|CD40LG|ITCH|DHX9|HDAC9|EMR2|SCYL2|NOS2|NFKBID|ACOD1|C5AR2|CHST1|CCR2|CCR3|PTAFR|IKBKG|SGMS1|CCR7|NLRC4|CCR9|CRH|TLR6|ACER3|NLRP6|ITGAL|SLC11A1|TAC1|SPR|CEL|TAC4|CHST4|CCL18|MSMP|ADGRE2|S100A8|C5orf30|CCL21|AGTR1|CCL23|CCL22|HMGB1|SEMA7A|NAF1|IL36RN|FOLR2|IRG1|CD44|FPR2|ORC3|ATRN|C5AR1|BDKRB1|LGALS9|PLA2G2A|LY96|PLAA|AIMP1|NFRKB|IL17RE|GPR68|CELA1|SMPDL3B|NOX1|CCL16|OLR1|CXCL9|FFAR…	http://amigo.geneontology.org/amigo/term/GO:0006954
microtubule	Gene Ontology	GO:0005874	69	305	4.94846e-07	2.35251e-05	DNAH14|TEKT2|DNAH10|AKNA|ARHGEF2|CSPP1|EIF6|KATNA1|TPPP|DNM1|TBCA|TUBA1C|PGS1|CCDC181|DCTN3|DCTN1|PBXIP1|DYNLL1|PTPN20|HAUS6|GABARAPL1|GAS8|CCT2|HAUS7|HAUS4|DYNC1I2|INVS|CCT4|TPPP3|TPPP2|WHAMM|DYNLRB2|TPGS2|MAP1LC3B|TEKT1|DLC1|MAPRE2|RP1|ODF1|TTLL6|TTLL1|CENPJ|TTLL3|KIF6|CENPE|TPX2|MTUS1|DNAI2|PCNT|DYNC1LI2|NDEL1|MDM1|TRIM63|DCDC1|SARM1|KIF3A|DNAH3|RP1L1|CEP170|MAPRE1|KIF5B|MAP6D1|KIF23|MPP1|RACG…	http://amigo.geneontology.org/amigo/term/GO:0005874
cadherin binding	Gene Ontology	GO:0045296	69	305	4.94846e-07	2.35251e-05	RPS26|FXYD5|ACVR1|SND1|KTN1|SNX2|RPL6|PRDX6|PDXDC1|SNX5|IST1|CC2D1A|RPS2|SWAP70|PFKP|GPRC5A|PLIN3|UBAP2|RPL7A|RPL29|GIGYF2|CEMIP2|PSEN1|DIAPH3|TMEM2|ESYT2|ARHGAP1|HSP90AB1|CSNK1D|GOLGA3|ZC3H15|CLINT1|BSG|MAPRE1|LDHA|PACSIN2|ITGB1|CDH23|RPL23A|ATXN2L|TRIM25|NAT1|CD46|BAG3|RANGAP1|MYO1B|FAN1|GCN1|EHD1|PARK7|PRDX1|PROM1|GIPC1|PHLDB2|CALD1|CTNNA1|CTNNA2|PTPRT|EXOC3|CDH2|NCK1|RPL15|CNN2|SLC3A2|EEF1G|R…	http://amigo.geneontology.org/amigo/term/GO:0045296
signaling receptor activity	Gene Ontology	GO:0038023	54	214	5.07187e-07	2.3937e-05	PLAUR|CD33|VIMP|TNFRSF17|NOTCH2|ADCYAP1R1|PKHD1L1|TNFRSF19|TRAM1|IGF2R|GUCY2F|TLR3|BTN1A1|CEL|PEAR1|CD86|DERL1|CUL5|GP6|FPR2|NLGN4X|GUCY2D|CD48|ITGB7|CHRM3|PAQR3|CD46|TNFRSF10B|ATRN|IZUMO1R|LILRA6|AMFR|TEK|OR1E2|RNF139|TLR8|SLC20A2|LRRC19|PLXNA1|PLEKHG5|CD5|GLUD1|FOLR1|POGZ|GFRA4|TLR1|TLR6|GFRA3|TLR5|FOLR4|PVRIG|F2RL1|GPA33|FOLR2	http://amigo.geneontology.org/amigo/term/GO:0038023
proton-transporting ATP synthase activity, rotational mechanism	Gene Ontology	GO:0046933	14	17	5.1251e-07	2.40142e-05	ATP5C1|ATP5J2|ATP5F1E|ATP5PF|ATP5F1D|ATP5F1B|ATP5J|ATP5H|ATP5B|ATP5MC3|ATP5MC2|ATP5PD|ATP5G3|ATP5G2	http://amigo.geneontology.org/amigo/term/GO:0046933
microtubule binding	Gene Ontology	GO:0008017	60	252	6.45952e-07	3.00506e-05	SPEF1|MX2|GAPDH|ALMS1|CCDC181|KATNA1|TPPP|DNM1|EZR|PGS1|KIF17|DCTN1|WHAMM|TOGARAM2|SKA1|TPX2|RACGAP1|CCDC88B|CCDC88C|ARHGEF2|CETN2|CETN1|SVBP|MAP10|KIF6|S100A8|TRPV4|MAP1LC3B|MAPRE1|LZTS1|RP1|DPYSL5|RMDN2|RMDN3|CCSER2|SBDS|CENPE|SPAG5|MTUS1|MPP1|NDEL1|MDM1|DCDC1|CEP350|KIF3A|HDGFL3|FAM175B|CCDC170|PPP5C|KIF5B|MAP6D1|KIF23|LRMP|GAS8|TERF1|NEIL2|C10ORF90|RPS3|MAPRE2|TUBGCP5	http://amigo.geneontology.org/amigo/term/GO:0008017
mitotic spindle	Gene Ontology	GO:0072686	33	100	7.21755e-07	3.33389e-05	NUDCD2|DYNLL1|KATNBL1|KLHL22|LIMK2|IQCB1|KIAA2022|RPS3|IKBKG|DCTN1|NEXMIF|CDC7|TPX2|ECT2|RACGAP1|SKA1|MAPK1|ESPL1|NGRN|DLC1|RMDN2|TOGARAM2|SPAG5|RANGAP1|NIN|EFHC1|DCDC1|TBL1X|TBL1XR1|CEP170|KIF23|TPPP|TFDP2	http://amigo.geneontology.org/amigo/term/GO:0072686
spindle pole	Gene Ontology	GO:0000922	37	121	7.422e-07	3.38038e-05	NUDCD2|BIRC6|EFHC1|KATNA1|IKBKG|CEP104|DCTN1|RASSF10|DCTN4|TOPORS|NEDD9|TPX2|CALM2|DDX11|ZW10|ALMS1|CETN1|TMEM201|TTC28|PLK3|ODF1|TPT1|RAD21|SBDS|CEP44|LRMP|DEPDC1B|CEP85|NIN|CSPP1|CALM1|AUNIP|CDC20|CKAP2|TUBGCP2|CEP19|TUBGCP5	http://amigo.geneontology.org/amigo/term/GO:0000922
late endosome membrane	Gene Ontology	GO:0031902	37	121	7.422e-07	3.38038e-05	CHMP4C|YIPF1|TSPAN15|AP5S1|CHMP3|SNX14|SLC11A1|PIKFYVE|VPS37B|VPS33B|VPS33A|CLN3|IFITM3|RAB7B|RAB7A|CD63|ANXA6|CLCN3|HLA-DRB1|MREG|CD68|SPPL2A|OSBPL9|LAMP3|SNF8|MCOLN3|MVB12A|ABHD6|STARD3NL|OSBPL11|VPS36|VAMP8|POGZ|ABCA5|VTI1A|GOSR2|STX8	http://amigo.geneontology.org/amigo/term/GO:0031902
midbody	Gene Ontology	GO:0030496	44	160	8.20825e-07	3.69343e-05	ZNF330|BIRC6|CHMP4C|KIAA2022|IST1|LYRM1|DCTN3|NEXMIF|TOPORS|ZFYVE19|CIAO2B|ECT2|DDX11|RACGAP1|FAM175B|VPS37B|KATNBL1|MAP10|TTC28|AURKA|AURKC|URB2|KLHL9|SEPT12|SPAG5|CEP44|CENPE|TTLL12|CENPC|FAM96B|CCDC124|SSH1|SEPTIN12|CENPV|RHOA|DCDC1|MPP1|EXOC3|KATNA1|KIF23|KEAP1|RNF8|TTC19|RALB	http://amigo.geneontology.org/amigo/term/GO:0030496
cellular_component	Gene Ontology	GO:0005575	88	433	8.22274e-07	3.69343e-05	TRIM17|FRRS1L|TAT|GSDMB|ZFP3|FAM114A2|ARHGAP26|myo15b|MAP3K21|RNASEL|SPEF1|ANKRD40|VWA7|RBFA|TMEM108|C19orf57|TC2N|CCM2L|SNRNP27|ZNF777|QRFP|HHIPL1|TMEM125|DMRT2|TRIM38|HGH1|TMEM120B|RASSF4|ERVFC1|KLHDC9|TDRD12|TSTD2|CYSLTR2|KBTBD7|INSL6|ABHD11|TMEM268|KLHL36|TARS2|DLD|UCK2|ATG4C|PLA2G16|FGGY|TTC39A|ZNF296|PHF3|DDIAS|PDGFRL|MKRN1|SERHL2|MOCOS|NLRP8|CISH|RSPH14|TTC27|ZIM2|CCDC11|PTCHD3|PLAAT3|FLAC…	http://amigo.geneontology.org/amigo/term/GO:0005575
protein dephosphorylation	Gene Ontology	GO:0006470	42	149	8.42395e-07	3.75789e-05	PPP3R1|SCP2|PPP4R1|CYCS|LRRK1|MTMR3|TIMM50|PPM1G|MYH3|SDHAF2|PPM1D|PPP1R3B|LHPP|MTMR7|DUSP7|DUSP1|MTMR2|CTDSP2|DUSP2|PTPRT|TEP1|STYX|DUPD1|PPEF2|PDP2|PPP1R3D|ILKAP|SSH1|PHLPP2|DUSP10|PTPN5|PTPN4|LRRC39|PTPN18|TPTE2|LRRIQ4|TAB1|BTRC|PTPN14|LRRC30|PPP5C|PTPRO	http://amigo.geneontology.org/amigo/term/GO:0006470
single fertilization	Gene Ontology	GO:0007338	25	62	8.5942e-07	3.80776e-05	MFGE8|SMAD4|GNPDA1|ACR|GLIPR1L1|ELSPBP1|WDR48|PARK7|UBXN8|TRPM2|CECR2|NHP2L1|CD46|SPAG1|LYZL4|ADAM21|ADAM20|LRMP|IZUMO1R|SPACA7|FETUB|FOLR4|DEFB126|TUBGCP3|SNU13	http://amigo.geneontology.org/amigo/term/GO:0007338
ruffle membrane	Gene Ontology	GO:0032587	32	96	8.82141e-07	3.88202e-05	SH3YL1|DYNLL1|EEF1A1|EMR2|ADGRE2|RPS3|CHAT|IFIT5|THEM4|CDKL5|CEL|ARHGEF2|FGR|PSD2|CIB1|MTMR9|KSR1|BMX|DLC1|PACSIN2|ITGB1|SNTG1|APPL2|FERMT1|TRPV4|RHOA|PLA2G4F|AIF1L|NME1|PACSIN1|EZR|AIF1	http://amigo.geneontology.org/amigo/term/GO:0032587
negative regulation of transcription, DNA-templated	Gene Ontology	GO:0045892	103	536	9.73428e-07	4.25499e-05	WWP1|PSPC1|NOSTRIN|PBXIP1|SAMD13|NR0B1|COMMD7|CBFA2T2|SMAD4|YAF2|CDKN2A|PRMT2|KAT8|SUV39H1|PHB|MBTD1|PRAMEF12|TCF7L2|RFX3|NR1I2|NKAP|L3MBTL2|L3MBTL4|C14orf169|FOXP3|SMARCE1|ZFP90|TRIB3|ARNTL|MPHOSPH8|NONO|TIMELESS|ATP8B1|ZBTB38|NFIL3|ZNF282|MYBBP1A|PLCB1|SIRT1|TSHZ3|PPARG|SPI1|DNMT3L|CBY1|UBE2I|RBFOX2|ZNF350|CIPC|NAB1|TFDP2|UBA3|HDAC1|HDAC9|ZNF233|SMAD2|BCLAF1|FOXM1|CBX1|HEYL|SET|STRN3|ZBTB14|PRA…	http://amigo.geneontology.org/amigo/term/GO:0045892
magnesium ion binding	Gene Ontology	GO:0000287	53	214	1.03948e-06	4.51344e-05	TSSK1B|CLYBL|NUAK2|MSH6|NLRC4|FEN1|ATP11B|PI4K2A|PINK1|ATP8B2|ADPRH|DHX36|PKLR|MAP3K8|IDH3B|XXYLT1|FARSB|TPPP|HPRT1|MAP3K6|PIF1|SUCLG2|PDCD6|WEE2|IRAK4|TOP2A|POMP|GPI|PRPSAP2|WRN|ATP8B4|ATP10D|NUDT5|FIGNL1|SRR|ENO2|MAST4|PRPS2|DUT|PAPOLA|FAN1|NME1|PSPH|THG1L|SNRK|PRPS1|TREX2|LHPP|ATP8B1|COMT|SNCA|NUDT16|EYA2	http://amigo.geneontology.org/amigo/term/GO:0000287
positive regulation of GTPase activity	Gene Ontology	GO:0043547	68	307	1.13149e-06	4.8804e-05	MUT|DOCK8|RASGRP1|DYNLL1|ARHGAP17|DOCK2|MAPRE2|HRAS|SCYL2|RASSF4|RAP1A|RIC1|FAM13B|RIN3|ARHGAP5|LARS1|S100A10|FAM13A|ARHGAP1|RGN|ARHGAP33|RGS20|RAP1GAP|ECT2|PREX1|RACGAP1|BCAS3|RGS5|RGS6|ARHGAP20|ZC3H15|ARHGAP26|RABEP1|CCL21|CCL23|CCL22|DLC1|GIT1|ITGB1|PLCB1|ARHGEF12|ADAP2|ELMOD3|DEPDC1B|DOCK4|NDEL1|DENND1B|DENND1A|CCL16|BNIP2|LARS|SIPA1L2|RGS16|INPP5F|RGS11|CCL18|ASAP2|RGS18|TBC1D30|CDKL5|ARHGAP…	http://amigo.geneontology.org/amigo/term/GO:0043547
cell adhesion	Gene Ontology	GO:0007155	94	478	1.21959e-06	5.2204e-05	CCN6|ERBB2IP|MFGE8|CD33|MFAP4|BOC|ASTL|SUSD5|CGREF1|LMLN2|CDH2|FGB|CD22|FPR2|MADCAM1|IZUMO1R|SIGLEC10|BMX|CX3CR1|APP|EGFL6|FAT1|MAG|ITGA9|EMR2|SPECC1L|CD151|CNTN6|ARHGAP5|CHD2|MYBPH|PCDHB1|CEL|CEACAM1|CD44|CLDN2|LAMC2|CHST4|SPACA4|AZGP1|ITGAL|VWF|CLDN14|ACAN|CCR3|ITGBL1|NEDD9|GP1BA|CASK|TM9SF4|ICAM5|CIB1|ICAM2|LAMA1|LAMA2|BAI1|FERMT1|FER|MAEA|APBA1|RPSA|MSLN|EMP2|HAPLN3|HAPLN2|AGGF1|LPXN|CLDN34|A…	http://amigo.geneontology.org/amigo/term/GO:0007155
interstrand cross-link repair	Gene Ontology	GO:0036297	22	50	1.22635e-06	5.2204e-05	RFWD3|RPS27A|ERCC4|MSH6|FANCD2|POLN|SLX4|WDR48|ERCC6L2|FANCC|FANCB|FANCM|FANCI|UBB|RAD51|FAN1|RAD51D|RPA1|UBA52|RNF8|UBC|UBE2T	http://amigo.geneontology.org/amigo/term/GO:0036297
protein autoubiquitination	Gene Ontology	GO:0051865	26	69	1.46106e-06	6.17913e-05	KLHL24|TRIM17|RAD18|UBE2D2|UBE2D3|ITCH|UBE3D|LTN1|RNF133|RNF112|RNF220|LRSAM1|TRIM37|TRIM21|RNF41|TRIM68|AMFR|BFAR|RNF185|RNF186|RNF183|RNF8|TRAF6|UBE2T|RNF213|RNF146	http://amigo.geneontology.org/amigo/term/GO:0051865
actin binding	Gene Ontology	GO:0003779	61	266	1.50823e-06	6.33747e-05	PPP1R42|EPB41L1|FXYD5|DMD|KLHL20|TMOD3|GBA|ENAH|CPD|MYOT|MYO3B|WASL|TNNC2|GIPC1|AFAP1|PALLD|TNNT3|COTL1|INPPL1|MRTFA|CACNA1A|LIMCH1|TLN2|CAP1|CAP2|CEACAM1|FHL3|UTRN|WHAMM|FBXO25|CDK5R2|TRPV4|ITGB1|RNASE4|DIAPH2|DIAPH3|SNTG1|GBP1|CROCC|FAN1|SERPINB8|EZR|KLHL2|SSH1|CORO2B|SYNE2|CALD1|MAEA|IPP|ACTN4|WASHC1|CNN2|MED28|RAI14|PFN2|PFN3|MYO9B|ABRA|SNCA|MYOZ1|TNNC1	http://amigo.geneontology.org/amigo/term/GO:0003779
regulation of G2/M transition of mitotic cell cycle	Gene Ontology	GO:0010389	28	80	1.91608e-06	7.98321e-05	DYNLL1|ALMS1|DCTN3|DCTN1|TPX2|HAUS6|HAUS7|HAUS4|DYNC1I2|CETN2|CSNK1D|AURKA|OFD1|MAPRE1|ODF1|CENPJ|CEP250|CEP192|PCNT|CCNB3|RNASEH2B|DLC1|CEP131|CEP135|CEP70|SFI1|HSP90AA1|CEP78	http://amigo.geneontology.org/amigo/term/GO:0010389
peptidase activity	Gene Ontology	GO:0008233	29	85	1.9244e-06	7.98321e-05	SPCS1|KLK12|CLGN|MASP2|CASP8|USP25|TMPRSS11D|APH1B|NAPSA|PARK7|CEL|PEPD|UNC5CL|CTRC|LMLN2|MYRF|LONP2|TPP1|CTSB|CTSE|KLK7|UCHL3|SEC11A|CASP7|SEC11C|LGMN|MASP1|CAPN11|CFAP44	http://amigo.geneontology.org/amigo/term/GO:0008233
precatalytic spliceosome	Gene Ontology	GO:0071011	14	20	2.01081e-06	8.23673e-05	snrpd2|NHP2L1|SNRPD3|SMU1|SNRPD1|SF3B5|PRPF38B|SF3B1|LSM2|LSM3|SNU13|RBMX2|SNRPG|SNRPE	http://amigo.geneontology.org/amigo/term/GO:0071011
small ribosomal subunit	Gene Ontology	GO:0015935	14	20	2.01081e-06	8.23673e-05	RPS26|rps24|RPS25|RPS16|RPS20|RPS6|RPS27A|RPS28|RPS29|MRPS16|UBA52|ISG15|UBC|RPS4X	http://amigo.geneontology.org/amigo/term/GO:0015935
GTPase activity	Gene Ontology	GO:0003924	69	320	2.13239e-06	8.68015e-05	TUBA1C|MUT|RASL12|RASL10B|RAB7B|DNAJC27|EEF1A1|HRAS|MX2|RAP1A|DNM1|MTIF2|ATL1|GBP1|ARHGAP5|RAB23|GNL2|RGS20|RAP1GAP|RGS16|RAB30|TPPP|RAB5B|GNG10|MTG1|RGS5|RGS6|GNA15|RNF112|EEFSEC|RAB13|RAB12|RAB14|SEPT12|SRPRA|RAB7A|RAB5A|RASL11A|RAB36|DRG2|RAB5C|GBP6|RHOV|MMAA|IRGC|RHOBTB2|SEPTIN12|SAR1A|RHOA|GBP4|RHOG|SRPR|RAB9A|RAB27A|HBS1L|RAB25|RGS11|RAB29|GCH1|RGS18|MFN2|MFN1|GNG5|RAB42|GNGT2|SEPTIN8|RALB|…	http://amigo.geneontology.org/amigo/term/GO:0003924
cytoskeleton	Gene Ontology	GO:0005856	82	406	2.34905e-06	9.50272e-05	JAK3|DMD|ACTG1|TMOD3|TMSB4X|TPM3|MYO1E|ENAH|FCHO1|NME9|STXBP1|SLAIN1|FRMD4B|FOXM1|RAI14|PSTPIP2|PINK1|CASP8|DOCK2|SVBP|FRMD6|CFAP44|FSCN3|MPZL2|INPPL1|CALD1|CALCOCO2|SGCD|ARHGEF2|SGCB|FGR|NOSTRIN|RAPH1|UTRN|S100A8|IQCA1|TM9SF2|USH1C|BSG|DNMBP|ERC2|MAPK1|PACSIN2|EPB41L1|MAEA|ARHGAP26|CLNS1A|SGCZ|PTPN14|SNTG1|SYNJ2|FAN1|ELMOD3|FERMT1|RHOBTB2|FRMPD3|SSH1|TRIP11|RHOA|SDCBP|RHOG|PTPN4|CFAP300|BRK1|FAA…	http://amigo.geneontology.org/amigo/term/GO:0005856
G protein-coupled receptor activity	Gene Ontology	GO:0004930	130	739	2.48517e-06	9.9913e-05	OR52B2|TM2D1|OR5I1|OR2D2|OR2D3|C5AR2|C5AR1|OR9A4|RXFP1|RXFP3|PROKR1|OR7D2|OR7D4|FPR2|MCHR1|HTR4|OR13C7|GRM5|OR1A1|OR51A4|OR51I2|OR9Q1|CX3CR1|OR13C3|OR56B2P|TAS2R9|ADGRG7|ADGRG2|GPR113|OR5A1|GHRHR|EMR2|OR56A4|OR56A1|GPR128|OR13J1|OR4C16|OR5M11|TAS2R41|ADRB3|OR5B3|OR5B2|OR51G2|CHRM4|OR2AP1|OR6V1|OR6C68|MTNR1B|OR7C1|OR5C1|ADGRA1|OR2F1|OR4D1|AGTR1|OR1J4|OR1J1|OR51F2|OR10G2|OR4K2|OR11A1|OR2A25|PTAFR|C…	http://amigo.geneontology.org/amigo/term/GO:0004930
serine-type endopeptidase activity	Gene Ontology	GO:0004252	44	169	2.77488e-06	0.000110876	PRSS41|KLK12|TYSND1|PARL|CELA2A|KLK15|ACR|CLGN|ADAM8|TMPRSS11B|TMPRSS11D|C1RL|CEL|CAP1|CTRC|PIK3IP1|KLK13|TMPRSS13|PRSS38|TMPRSS2|LONP2|TPP1|KLK7|PRSS58|CORIN|KLK1|CTRB1|TMPRSS15|CELA1|SEC11A|SEC11C|SPCS3|GZMA|F7|RHBDL2|MASP1|MASP2|PLG|PRSS27|RHBDD2|PRSS21|PRSS23|MMP7|MMP2	http://amigo.geneontology.org/amigo/term/GO:0004252
multicellular organism development	Gene Ontology	GO:0007275	90	462	2.82819e-06	0.000112317	MUSK|TSSK1B|LIF|FADS1|TPI1|KIAA1429|CATSPER3|PBXIP1|NOSIP|SLC9C1|DAZL|ZNF45|HHAT|DIAPH2|CENPE|BOLL|H1FNT|C19orf57|DZIP1|LEG1|EGFL6|HILS1|SPESP1|PPDPF|LMO2|MMP11|TNFRSF17|ACSBG2|PGS1|TDRD12|ZSCAN2|TADA2A|INVS|DDX1|ODF1|TSHZ3|SCUBE2|PRDM15|CREM|SHISA3|PHF3|PIWIL2|PLCZ1|TBX4|CCR9|C6orf58|TEK|SPDYA|RBM11|TCFL5|LEPR|RPS4X|G2E3|PLXNA1|GDA|CLPTM1|WDR18|OBSCN|MORC1|HMGB3|NLRP14|PRELID1|CBLL1|CACTIN|ZNF7|…	http://amigo.geneontology.org/amigo/term/GO:0007275
regulation of transcription by RNA polymerase II	Gene Ontology	GO:0006357	131	751	3.30496e-06	0.000130456	RNF14|ZFX|AHCTF1|SMARCC1|CCNT1|KDM4C|ZNF143|HSFX1|ZNF572|CBFB|MYRF|DHX9|DDIT3|TSC22D3|FLI1|PRF1|MDM4|PCGF5|ARID1B|ZNF844|TCF7L2|RFX3|TCF15|DDX5|ELK1|ELK4|CCNC|PLAGL1|ELP3|CCNK|NOBOX|HMGN1|NOP2|MED27|MED1|MED6|SMARCE1|MED4|ANXA4|GTF2E1|SUB1|TADA2A|ZNF609|EFTUD1|NEUROG1|TSHZ3|GTF2IRD2|PAX4|RHOA|PPARG|BATF2|BATF3|TFDP2|DUXB|HDAC1|ISX|YY2|FOXE3|PTAFR|ELOC|NHLH1|NEDD8|SPI1|NANOG|ZBTB14|VGLL2|BRWD3|TCE…	http://amigo.geneontology.org/amigo/term/GO:0006357
global genome nucleotide-excision repair	Gene Ontology	GO:0070911	15	25	3.53405e-06	0.000138658	RAD23B|USP45|GTF2H2|XPA|RPS27A|ERCC4|CETN2|GTF2H5|CUL4A|UBA52|CUL4B|UBB|UBC|RBX1|ERCC2	http://amigo.geneontology.org/amigo/term/GO:0070911
protein C-terminus binding	Gene Ontology	GO:0008022	47	189	3.74029e-06	0.000145871	IFT46|HRAS|ERCC4|BRCA2|DNM1|CEP135|XRCC4|PEX16|CALCOCO1|RABAC1|DYNLT1|CIB1|VGLL2|KSR1|FOXN3|MAPRE1|ERCC2|TOP2A|LAMA1|SIRT1|IFT52|YEATS4|PEX26|SNTG1|MDC1|MCHR1|SCAF4|PPARG|CNGA3|AP2A1|SNF8|EFHC1|BCL10|SASH1|TBL1X|VPS36|PHB|CEP250|PEX6|EZR|CDC20|TERF2|SAE1|PIAS1|RAD51|ATF4|SDCBP2	http://amigo.geneontology.org/amigo/term/GO:0008022
nucleotide-excision repair, DNA incision	Gene Ontology	GO:0033683	18	37	3.76382e-06	0.000145915	FAN1|GTF2H2|XPA|RPS27A|RPA1|ERCC5|GTF2H5|CUL4A|POLD1|UBA52|POLD3|UBB|UBC|CUL4B|RBX1|POLD2|ERCC2|ERCC4	http://amigo.geneontology.org/amigo/term/GO:0033683
positive regulation of transcription, DNA-templated	Gene Ontology	GO:0045893	103	556	3.98226e-06	0.00015347	RNF14|SMARCC1|GCM1|TOPORS|ZP3|RORA|CHEK2|ROR1|MYRF|YAF2|BRCA2|PRMT2|HLA-DRB1|FLI1|GPATCH3|SETD7|GATA1|KAT8|GPBP1|ARID1B|RFX3|NR1I2|MYRFL|YEATS4|PHB|RNF6|KDM5A|ACTA2|FOXP3|SNX5|MED1|MED4|ARNTL|NEK4|ELK1|EFTUD1|TFE3|NFIL3|ZNF516|PLCB1|MLLT11|PPARG|RHOG|ING1|WBP2NL|IRF6|PCID2|TOX3|RBM23|PHF8|NSD1|CREBBP|HDAC1|SMAD4|SMAD5|SMAD2|CNBP|FOXM1|TRIM56|SPI1|NCOA6|PSEN1|CD86|ZNF341|MAPK1|HAS3|UBE2V1|FGF2|TBL…	http://amigo.geneontology.org/amigo/term/GO:0045893
RNA helicase activity	Gene Ontology	GO:0003724	26	74	4.14895e-06	0.000158954	DHX9|DHX16|TDRD12|DHX33|DHX34|DHX36|SNRNP200|DDX10|DDX39A|DDX52|DDX53|DDX54|SKIV2L|FANCM|DDX11L8|SUPV3L1|DDX23|RAD54B|DDX25|DDX43|DDX47|DDX46|DDX5|DDX1|DHX57|EIF4A1	http://amigo.geneontology.org/amigo/term/GO:0003724
early endosome membrane	Gene Ontology	GO:0031901	42	161	4.42395e-06	0.000168498	SNX2|WASHC1|ITCH|SNX4|HLA-F|HPS6|FCGR1A|PI4K2A|CLCN3|CD207|SORL1|SNX5|PLEKHF2|PSEN1|PIKFYVE|ZFYVE16|BOK|VPS33B|EHD1|CLN3|DNAJC13|FAM21A|RABEP1|RAB14|RAB5A|RAB5C|RAB5B|RUFY1|RABGEF1|NAPEPLD|APPL2|GGA2|MCOLN3|CD8B|NOL3|INPP5F|CD274|ZFYVE28|MTMR2|STX12|VAMP8|SNX20	http://amigo.geneontology.org/amigo/term/GO:0031901
nucleotide-excision repair, DNA damage recognition	Gene Ontology	GO:0000715	14	22	4.51797e-06	0.000171079	GPS1|COPS8|RAD23B|XPA|RPS27A|COPS6|CETN2|CUL4A|UBA52|CUL4B|UBB|UBC|RBX1|COPS7B	http://amigo.geneontology.org/amigo/term/GO:0000715
ciliary basal body-plasma membrane docking	Gene Ontology	GO:0097711	30	95	4.68403e-06	0.000175328	DYNLL1|DLC1|IQCB1|ALMS1|DCTN3|DCTN1|B9D1|HAUS6|HAUS7|HAUS4|DYNC1I2|CETN2|CSNK1D|RPGRIP1L|OFD1|MAPRE1|ODF1|CENPJ|CEP250|CEP192|PCNT|TMEM67|SFI1|CEP131|CEP135|CEP70|TMEM216|TCTN3|HSP90AA1|CEP78	http://amigo.geneontology.org/amigo/term/GO:0097711
cellular response to oxidative stress	Gene Ontology	GO:0034599	30	95	4.68403e-06	0.000175328	ZFAND1|NCF4|PRDX6|CYCS|CAT|VIMP|FANCD2|PINK1|MT3|PARK7|PRR5L|PYROXD1|RBM11|FANCC|BSG|RAX|TXNRD1|SOD3|VRK2|NUDT2|PRDX1|GPX8|G6PD|MSRA|KEAP1|GSTP1|RAD52|SNCA|ATF4|AIF1	http://amigo.geneontology.org/amigo/term/GO:0034599
positive regulation of JNK cascade	Gene Ontology	GO:0046330	27	80	5.04919e-06	0.000187123	RASGRP1|HMGB1|RASSF2|SDCBP|NOX1|UNC5CL|CCR7|DUSP22|TNFRSF19|TPD52L1|AXIN1|ZNF622|CCL21|TRPV4|HRAS|PLCB1|TRAF3|TRAF5|TRAF6|SERPINF2|DUSP15|TAOK2|TAOK3|APP|MAP3K10|TLR3|F2RL1	http://amigo.geneontology.org/amigo/term/GO:0046330
ribosomal large subunit assembly	Gene Ontology	GO:0000027	15	26	5.05661e-06	0.000187123	NOP2|RPL5|MRPL20|RPL23A|RPL6|RPL24|RPLP0|RPL3|GLTSCR2|RPL3L|RPL10|RPL11|RPL12|RSL24D1|MRTO4	http://amigo.geneontology.org/amigo/term/GO:0000027
chromatin binding	Gene Ontology	GO:0003682	86	443	5.20901e-06	0.000191674	NELFE|CCNT1|SAMD13|STRAP|SMAD4|GRWD1|RBPJL|WRN|FLI1|RNF8|SP6|SHMT2|SETD7|ZNF445|MBTD1|TCF7L2|NKAP|L3MBTL2|L3MBTL4|ELK4|NCAPH|TRIM37|MED1|SMARCE1|MPHOSPH8|NONO|TADA2A|ASXL2|ELK1|NEUROG1|MRNIP|TOP2A|TSPYL5|SIRT6|TSHZ3|IFT74|NCAPD2|PPARG|PKNOX1|TAF2|TOX3|PHF8|NSD1|UBE2T|CREBBP|POLQ|HDAC9|SMAD2|MAPK15|GMNC|FABP1|BCAS3|CBX1|SET|NCOA6|RAD21L1|DDX1|POLD1|FANCM|MORF4L1|CKS2|JDP2|RAD51|PBRM1|GABPA|HMGB3|H…	http://amigo.geneontology.org/amigo/term/GO:0003682
neuronal cell body	Gene Ontology	GO:0043025	76	376	5.24958e-06	0.000192082	ZNF259|HDAC1|SLC6A1|PDYN|ARHGEF2|NRSN2|CPD|SLC38A7|GLRX2|IL6ST|ADAM10|CYP17A1|CCR2|PI4K2A|CD200|DSCAM|DCTN1|ATP7A|EFHC1|S100B|SMURF1|TXN|APOD|CHD2|STRN3|ITSN1|TAC1|PSEN1|DYNLT1|CIB1|SNCA|HSP90AB1|PSD2|OMP|TRPM4|SLC8A2|TRPV1|PLK3|XRN1|SLC12A5|DPYSL5|RAB5A|RNASE4|KCNJ14|GDPD5|LSM1|SRR|SV2A|AMFR|ADAM21|KCNN2|NQO1|DENND1A|MYOT|BRINP3|PPT1|NOL3|CNNM1|TXN2|LPAR1|P2RX6|CNNM4|INPP5F|FXR1|MAGOHB|TMEM50A|P…	http://amigo.geneontology.org/amigo/term/GO:0043025
response to oxidative stress	Gene Ontology	GO:0006979	31	101	5.30344e-06	0.000192968	PTGS1|EPX|DUOX1|PRDX6|ERCC2|PRDX4|MSRB3|NQO1|PINK1|HMOX2|TAT|SCARA3|PSEN1|THPO|RRM2B|SIRT1|DUOX2|TXN|WRN|XPA|ATRN|LPO|PRDX1|FGF8|TXN2|APP|HMOX1|MSRA|NDUFS8|HAO1|STC2	http://amigo.geneontology.org/amigo/term/GO:0006979
xenobiotic metabolic process	Gene Ontology	GO:0006805	29	91	5.78886e-06	0.00020946	AOC1|PTGS1|DAO|GSTA4|GSTA2|NQO1|MGST3|CYP2S1|ACSM1|GAT|POR|RORA|HSP90AB1|MARC2|MBD1|ACY3|ACY1|FMO2|UGT2B4|FMO1|BPHL|CYP3A4|ROR1|CYP1A1|CMBL|CYP2E1|NR1I2|GSTP1|GLYAT	http://amigo.geneontology.org/amigo/term/GO:0006805
transcription by RNA polymerase II	Gene Ontology	GO:0006366	46	187	5.99995e-06	0.000215899	NCAPG2|MED4|NELFB|TCEB1|FOXE3|NELFE|CCNT1|ELOB|GTF2A1|GTF2A2|GCM1|GTF2E1|AFF4|GTF2A1L|POU6F2|TAF4B|CBFB|NFIL3|PIR|ERCC2|TCFL5|GTF2H2|PHRF1|GTF2H5|TCEA1|ELOC|NELFCD|POLR2C|ATF4|GMEB2|TRIP11|NFRKB|PKNOX1|POLR2K|TAF1C|TAF6|TAF4|TAF2|FAM170A|TAF9|LEO1|MBD1|SRA1|TAF9B|TAF5L|CCNK	http://amigo.geneontology.org/amigo/term/GO:0006366
phosphatidylinositol biosynthetic process	Gene Ontology	GO:0006661	26	76	6.14476e-06	0.000219895	SH3YL1|PLCG2|PI4K2B|PI4K2A|TEP1|INPPL1|MTMR9|SYNJ2|MTMR7|BMX|MTMR3|RAB14|PIP4K2C|RAB5A|PIKFYVE|RUFY1|FGF2|INPP5F|TPTE2|PIP5K1B|INPP5J|MTMR2|PLEKHA4|PITPNM3|PLEKHA3|PLEKHA8	http://amigo.geneontology.org/amigo/term/GO:0006661
mitochondrial proton-transporting ATP synthase complex	Gene Ontology	GO:0005753	12	16	6.60792e-06	0.000235177	ATP5C1|ATP5J2|ATP5F1E|ATP5PF|ATP5F1D|ATP5F1B|ATP5J|ATP5H|C14orf2|ATP5B|ATP5MD|ATP5PD	http://amigo.geneontology.org/amigo/term/GO:0005753
endoplasmic reticulum to Golgi vesicle-mediated transport	Gene Ontology	GO:0006888	46	188	6.7502e-06	0.000238935	RANGRF|SCFD1|DYNLL1|SEC24C|CD55|DCTN3|DCTN1|DCTN6|SEC31B|DCTN4|COPZ1|SERPINA1|CNIH4|DYNC1I2|IER3IP1|WHAMM|COG2|PDCD6|DLC1|KLHL12|KDELR2|TRAPPC12|COG6|COG5|SEC24D|TEX261|DYNC1LI2|SEC24B|SAR1A|ZW10|VAMP4|SEC22C|SEC22B|KDELR1|F5|F7|RAB29|LMAN2L|ARCN1|TRAPPC6B|VTI1A|USE1|GOSR2|KDELR3|COPB2|FOLR1	http://amigo.geneontology.org/amigo/term/GO:0006888
membrane raft	Gene Ontology	GO:0045121	54	237	6.81343e-06	0.00023987	DMD|CD55|MYADM|SDCBP|TLR6|GLIPR1L1|GPR56|PI4K2A|S100A10|ATP7A|DYNLL1|CD48|TEK|ASAH2|HSPD1|PPT1|PSEN1|LAT2|CLN6|STX12|TRPM8|ZAP70|FADD|CLN3|BSG|DLC1|PDZK1|ITGB1|ORAI1|RAB5A|ATP1A1|PIKFYVE|TPP1|SYNJ2|MAL2|ORC3|CD24|CD79A|BST2|BCL10|NOL3|CXADR|OLR1|APP|STOML2|CASP8|POGZ|TLR1|EMP2|MAG|ABCA1|SERPINH1|PARK7|CD19	http://amigo.geneontology.org/amigo/term/GO:0045121
kinetochore	Gene Ontology	GO:0000776	28	87	7.14228e-06	0.000250095	DYNLL1|ZWINT|RASSF2|DCTN1|DCTN4|SUGT1|PSEN1|DYNLT3|GPATCH11|TRAPPC12|FBXO28|DLC1|SEC13|SIN3A|NUP98|CENPE|SPAG5|CENPC|RANGAP1|SGOL2|DYNC1LI2|NDEL1|CENPW|CENPV|ZW10|KAT8|SGO2|NUP37	http://amigo.geneontology.org/amigo/term/GO:0000776
collagen binding	Gene Ontology	GO:0005518	24	67	7.34628e-06	0.000255863	MUSK|ITGA9|MMP12|SMAD4|PCOLCE2|ITGA10|GPR56|SPARC|COMP|GP6|COCH|CTSL|CD44|CTSB|COL5A3|FADS1|CTSS|SERPINH1|LRRC15|DSPP|VWF|COL6A2|PPIB|CRTAP	http://amigo.geneontology.org/amigo/term/GO:0005518
cell migration	Gene Ontology	GO:0016477	53	232	7.73444e-06	0.000267949	TGFBR3|TSPAN11|EMR2|TTF2|IL12B|IL12A|ADGRE2|NOX1|CD151|USP9X|GPR56|PSTPIP2|CD63|CD248|RHOA|NCKAP1|ITGBL1|NEDD9|STRIP2|PALLD|CEACAM1|TAOK2|CDH2|MAPRE1|ITGB1|NOS1|TEP1|RNASE4|ITGB7|CD44|SYDE2|RHOV|CD24|FAN1|GPC4|GPC5|NDEL1|DEPDC1B|ATRN|FSCN3|NOL3|BDKRB1|PRAG1|MYO18A|SPEF1|ARPC5L|TNFAIP1|FAT1|EMP2|PAK4|FUT8|CTHRC1|ELMO3	http://amigo.geneontology.org/amigo/term/GO:0016477
cell junction	Gene Ontology	GO:0030054	46	190	8.51764e-06	0.000293521	ERBB2IP|PRDX6|ENAH|DUOX2|RAP1A|NOX1|TENM2|GTF2A2|P2RX6|SLX4|CPNE3|PSEN1|CCDC88C|GJB4|CTNNA1|CEACAM1|RAB23|NHS|RAB13|NACC1|WDR1|TJP3|BVES|LRRC7|GID8|IFI30|FLRT3|FERMT1|FER|CRB3|TP53BP2|RHOA|SCML1|IP6K2|IRF6|CXADR|CDH2|XRCC6BP1|SLC3A2|CDHR2|RAI14|BASP1|MBD1|MRPL46|GJB3|HAVCR2	http://amigo.geneontology.org/amigo/term/GO:0030054
autophagy	Gene Ontology	GO:0006914	35	126	8.64571e-06	0.000296366	VMP1|TRIM17|HMGB1|RUBCN|GPR137B|DRAM1|NHLRC1|WDR45|PARK7|TBC1D5|WDR24|TM9SF1|S100A8|TBC1D25|ATG5|MAP1LC3B|VPS13A|ULK3|LRSAM1|BECN2|AMBRA1|RNF41|KIAA0226|ATG4A|TMBIM6|ATG4C|RAB12|ARSB|RNF185|IRF8|DRD2|USP10|TMEM39A|POGZ|VTI1A	http://amigo.geneontology.org/amigo/term/GO:0006914
nucleotide-excision repair, DNA incision, 5'-to lesion	Gene Ontology	GO:0006296	17	36	9.44555e-06	0.000322088	GTF2H2|XPA|RPS27A|RPA1|ERCC5|GTF2H5|CUL4A|POLD1|UBA52|POLD3|UBB|UBC|CUL4B|RBX1|POLD2|ERCC2|ERCC4	http://amigo.geneontology.org/amigo/term/GO:0006296
interleukin-1-mediated signaling pathway	Gene Ontology	GO:0070498	29	94	9.68571e-06	0.000328558	RPN2|PSMD8|RPS27A|IKBKG|PELI2|MAP3K8|SKP1|MAP3K3|PSMA2|PSMA4|PSMC1|PSMC2|PSMC4|CUL1|PSMC6|PLCB1|TRAF6|PSME4|UBE2V1|UBE2N|TAB1|BTRC|UBA52|IRAK4|UBB|UBC|RBX1|PSMB4|PSMB2	http://amigo.geneontology.org/amigo/term/GO:0070498
negative regulation of proteasomal ubiquitin-dependent protein catabolic process	Gene Ontology	GO:0032435	16	32	9.88642e-06	0.000332218	TAF9|TRIM39|SMARCC1|GIPC1|PARK7|SENP1|SDCBP|HSP90AB1|UCHL5|RPL11|DDRGK1|GLTSCR2|RYBP|CAMLG|N4BP1|PBK	http://amigo.geneontology.org/amigo/term/GO:0032435
nucleotide-excision repair, preincision complex assembly	Gene Ontology	GO:0006294	15	28	9.94665e-06	0.000332218	RAD23B|GTF2H2|XPA|RPS27A|RPA1|ERCC5|GTF2H5|CETN2|CUL4A|UBA52|CUL4B|UBB|UBC|RBX1|ERCC2	http://amigo.geneontology.org/amigo/term/GO:0006294
spliceosomal snRNP assembly	Gene Ontology	GO:0000387	15	28	9.94665e-06	0.000332218	GEMIN8|SMN1|CLNS1A|snrpd2|SNRPD1|LSM4|PRMT7|GEMIN2|SNRPC|SNRPB|SNRPD3|HNRNPC|SNRPF|SNRPG|SNRPE	http://amigo.geneontology.org/amigo/term/GO:0000387
ribonucleoprotein complex	Gene Ontology	GO:1990904	40	156	1.0387e-05	0.000345156	RPL26|RPL7|RPL4|RPLP0|GAPDH|TEFM|PIH1D2|RPS6|RPS3|HNRNPH2|CPSF6|RPS8|RPL13A|RPL27|NUP98|RPL22|RBM12|RNF135|RBM14|EEFSEC|L1TD1|PATL2|ZC3H14|HNRNPF|TOP2A|DHX9|RPL5|TEP1|LARP7|TRIM21|RPS4X|SNRPG|ACTN4|HNRNPA2B1|DDX5|ZFP36|RPS3A|DDX1|ILF3|ILF2	http://amigo.geneontology.org/amigo/term/GO:1990904
SCF ubiquitin ligase complex	Gene Ontology	GO:0019005	23	64	1.08189e-05	0.000357681	FBXO17|FBXO7|CACYBP|FBXO9|SKP1|FBXW8|FBXO25|CUL5|CUL1|CUL2|CKS2|TRIM21|NCCRP1|AMN1|FBXO38|BTRC|CUL4A|CUL4B|FBXO32|FBXO33|RBX1|FBXL20|FBXL22	http://amigo.geneontology.org/amigo/term/GO:0019005
regulation of small GTPase mediated signal transduction	Gene Ontology	GO:0051056	37	139	1.09017e-05	0.0003586	OBSCN|DYNLL1|ARHGAP17|AKAP13|FAM13B|ARHGAP5|FAM13A|ARHGAP1|ARHGAP33|RAP1GAP|ECT2|PREX1|RACGAP1|ARHGEF2|ARHGEF3|ARHGAP22|TIAM2|ARHGAP20|ARHGAP26|SIPA1L2|DLC1|MYO9B|ARHGEF12|RHOA|ARHGEF19|SYDE2|RHOV|RHOBTB2|DEPDC1B|RHOG|SOS2|INPP5F|PLEKHG5|ITSN1|ARHGAP15|ARHGAP11A|RHOT1	http://amigo.geneontology.org/amigo/term/GO:0051056
cellular response to interferon-gamma	Gene Ontology	GO:0071346	29	95	1.14414e-05	0.000374461	CCL3|ACTG1|IL12B|SCYL2|GAPDH|ACOD1|STXBP1|ASS1|IRG1|RPL13A|CCL21|CCL23|RAB12|RAB7B|NOS2|GBP1|GBP6|GBP4|LGALS9|STX8|VAMP3|CCL22|CCL16|CCL18|KIF5B|IRF8|TLR3|ACTR3|AIF1	http://amigo.geneontology.org/amigo/term/GO:0071346
nucleotide-excision repair, DNA duplex unwinding	Gene Ontology	GO:0000717	13	21	1.23187e-05	0.000401159	RAD23B|GTF2H2|XPA|RPS27A|CETN2|GTF2H5|CUL4A|UBA52|CUL4B|UBB|UBC|RBX1|ERCC2	http://amigo.geneontology.org/amigo/term/GO:0000717
hydrolase activity	Gene Ontology	GO:0016787	27	85	1.25484e-05	0.000405259	EPHX4|EHD2|CLYBL|SERHL2|PGAM1|TP53RK|HINT3|NCEH1|INPPL1|CEL|POR|ABHD11|PLA2G6|ABHD14B|KLK13|AIG1|NUDT8|TMPPE|ABHD14A|FAHD2A|FIGNL1|VMA21|SPAG1|CMBL|IAH1|MRPL46|ATP6V0E2	http://amigo.geneontology.org/amigo/term/GO:0016787
carbohydrate metabolic process	Gene Ontology	GO:0005975	34	123	1.25691e-05	0.000405259	GNPDA2|PGLS|GNPDA1|TFF1|SLC5A2|DHDH|B3GAT1|AMY2A|ST3GAL5|MGAM2|B4GALT4|PHKG1|HAS3|GPI|KLB|ABO|PIGQ|GALM|CHST4|KIAA1161|NPL|SLC3A2|SLC2A3|HEXD|MYORG|HYAL4|ADRB3|FUT2|FUT1|GLT6D1|ME1|CHID1|XYLB|NEU3	http://amigo.geneontology.org/amigo/term/GO:0005975
sperm flagellum	Gene Ontology	GO:0036126	22	60	1.29322e-05	0.000414914	CCDC181|C9orf9|DNAI2|CCDC108|TEKT3|CFAP65|IFT88|TPPP2|ODF1|MNS1|LYZL4|CFAP70|ABHD2|WBP2NL|FLACC1|DRD2|SPACA9|TTC18|GAS8|ATP1A1|SPR|TCTEX1D4	http://amigo.geneontology.org/amigo/term/GO:0036126
microtubule organizing center	Gene Ontology	GO:0005815	29	96	1.34827e-05	0.000430454	NUDCD2|PPP1R42|BIRC6|SPECC1L|KIF17|CC2D1A|AKAP11|RASSF10|YES1|CCDC124|TEKT2|FAM110B|TTC28|TTLL12|MAPRE1|MCPH1|MAPRE2|CEP250|TOGARAM2|EHBP1|MLLT11|MTUS1|ARFGEF2|LRMP|RAD51|MAPK1|TUBGCP2|PSKH1|TCTEX1D4	http://amigo.geneontology.org/amigo/term/GO:0005815
single-stranded DNA binding	Gene Ontology	GO:0003697	31	107	1.38337e-05	0.000439505	RAD23B|HMGB2|HMGB1|RAD18|ERCC4|ERCC5|CNBP|DHX36|DDX11|PARK7|TDP1|HSPD1|RNF138|NARF|DHX9|BRCA2|STON1|SETMAR|MCM6|MCM3|MCMDC2|SSBP3|RAD51D|RAD51B|MCM8|NME1|SUB1|RPA1|SHOC1|RAD52|RAD51	http://amigo.geneontology.org/amigo/term/GO:0003697
catalytic step 2 spliceosome	Gene Ontology	GO:0071013	27	86	1.49257e-05	0.000471898	GPATCH1|SF3B1|SF3B3|PPIL1|CACTIN|FRG1|SNRNP200|HNRNPA2B1|HNRNPC|HNRNPF|snrpd2|PRPF4B|LSM2|LSM3|SNRPB|SNRPC|SNRPF|SNRPG|SNRPE|DDX23|SNRPD3|SNRPD1|MAGOHB|SLU7|DDX5|RBM22|ISY1	http://amigo.geneontology.org/amigo/term/GO:0071013
response to hypoxia	Gene Ontology	GO:0001666	40	160	1.70826e-05	0.000537484	SCFD1|RYR2|SMAD4|ERCC2|ATM|CAT|XRCC1|EDNRA|ADSL|RHOA|SOD3|TXN|LOXL2|TEK|ALAS1|MT3|PLOD1|HSPD1|TM9SF4|LDHA|TGFBR3|NOS2|FUNDC1|RNASE4|CNP|PKLR|CD24|TXN2|UCP2|UCP3|APOLD1|BNIP3|CYP1A1|ACTN4|F7|DRD2|HMOX2|ANGPTL4|MMP2|CREBBP	http://amigo.geneontology.org/amigo/term/GO:0001666
protein folding	Gene Ontology	GO:0006457	41	166	1.7193e-05	0.000538357	NUDCD2|NUDCD3|RAD23B|VBP1|CLPX|DNAJC25|DNAJC21|PPIL1|MPDU1|FKBP9|CDC37L1|DERL1|CCT2|CCT4|CDC37|HSP90AB1|HSPD1|GNB4|PSMC1|MKKS|LMAN2L|DNAJC19|PFDN5|PFDN4|CNP|ERP29|FKBP1A|BAG3|PDIA2|AMFR|FUT10|FKBP5|MOGS|TBCA|HSPE1|PPIH|HSP90AA1|RANBP2|CALR3|PPIB|PPIA	http://amigo.geneontology.org/amigo/term/GO:0006457
peroxisomal matrix	Gene Ontology	GO:0005782	20	52	1.80885e-05	0.000563687	AOC1|LONP2|NOS2|DAO|HSPD1|ACOX2|ACOX3|FABP1|FAR1|CAT|EHHADH|AMACR|DDO|TYSND1|ACOT6|HAO1|ACOT4|HSD17B4|HAO2|PHYH	http://amigo.geneontology.org/amigo/term/GO:0005782
integral component of endoplasmic reticulum membrane	Gene Ontology	GO:0030176	31	109	1.87241e-05	0.000579016	SPCS1|KTN1|ARL6IP1|VIMP|SGMS2|SGMS1|MBOAT4|SLC37A2|ACER3|XXYLT1|PTPLB|DERL1|UBXN8|FICD|CLN3|ABCB9|SAMD8|TRAM1|SARAF|TEX261|DCSTAMP|BFAR|SLC27A2|ZFYVE27|AMFR|RNF183|SLC35B1|SLC35B2|RHBDD2|SLC35B4|SEC61A1	http://amigo.geneontology.org/amigo/term/GO:0030176
stress-activated MAPK cascade	Gene Ontology	GO:0051403	14	26	1.87582e-05	0.000579016	MAP3K8|RPS27A|SKP1|BTRC|MAPK13|UBA52|MAPK1|IKBKG|UBB|UBC|MAPK8|CUL1|TAOK2|MAPK11	http://amigo.geneontology.org/amigo/term/GO:0051403
intracellular protein transport	Gene Ontology	GO:0006886	58	273	1.90737e-05	0.000585976	SCFD1|SNX2|SNX5|SYTL4|DNAJC27|AP1M1|AP3M2|RIC1|STXBP1|CLTA|ARL14|SEC23IP|CLTB|ADPRH|SEC31B|COPZ1|TBC1D9B|AP3B2|EHD1|SNX11|FAM91A1|ARHGEF2|TBC1D5|SNX10|VPS33B|VPS33A|TBC1D25|PDCD6|AP1B1|VIPAS39|RAB14|SNAPIN|TBC1D8|RAB5A|RAB5C|RAB5B|ERP29|SEC13|SEC24D|GGA2|AP2A1|SEC24C|SEC24B|SAR1A|ARL5C|ARL5B|STX8|RAB23|APBA1|RAB29|STX3|TBC1D22A|SLU7|ARCN1|TBC1D30|STX12|COPB2|RABGAP1L	http://amigo.geneontology.org/amigo/term/GO:0006886
drug binding	Gene Ontology	GO:0008144	24	72	1.95474e-05	0.000597709	AOC1|ACE|HMGB2|CYP4B1|ACR|FABP1|NR1I2|MT3|CHRNB3|DAO|HSP90AB1|TOP2A|CHRM3|FAN1|PPARG|ATP4B|PNP|DRD2|PGGT1B|GSTP1|TLR8|PDE4D|FOLR1|FOLR2	http://amigo.geneontology.org/amigo/term/GO:0008144
motile cilium	Gene Ontology	GO:0031514	30	104	2.02324e-05	0.000615764	TSSK1B|IFT20|RSPH4A|PGS1|IFT46|TEKT1|CFAP44|TEKT2|CFAP43|IFT88|CATSPER3|IQCA1|OFD1|SLC9C1|DRC1|SPEF1|ARL13B|IFT52|FSCB|IFT74|MNS1|SORD|MIA2|MKKS|CFAP300|BBS2|AK7|GAS8|CFAP100|HAVCR1	http://amigo.geneontology.org/amigo/term/GO:0031514
T cell receptor signaling pathway	Gene Ontology	GO:0050852	42	174	2.17258e-05	0.000656952	FOXP3|RPN2|BTN3A3|HRAS|NFKBID|PLCG2|IKBKG|PSMD8|SKP1|BTN1A1|PSEN1|PSMA2|MAPK1|HLA-DQB1|ZAP70|PSMA4|ERMAP|PSMC1|PSMC2|PSMC4|CUL1|PSMC6|TRAF6|PSME4|HLA-DRB1|ORC3|BTNL9|TNFRSF21|DENND1B|PRAM1|BCL10|NCK1|BTF3|BTRC|STOML2|PSMB2|RBCK1|PSMB4|PDE4D|HLA-DQA1|HLA-DQA2|UBE2N	http://amigo.geneontology.org/amigo/term/GO:0050852
GTPase activator activity	Gene Ontology	GO:0005096	57	268	2.17874e-05	0.000656952	DYNLL1|DOCK2|RASSF4|ARHGAP42|TBC1D5|FAM13B|RGS18|LARS1|ARHGAP5|ADPRH|FAM13A|ARHGAP1|ARHGAP33|TBC1D8|TBC1D9B|RGS20|RAP1GAP|ECT2|ARHGAP22|RACGAP1|ASAP2|TIAM2|RGS5|RGS6|ARHGAP20|ARHGAP26|TBC1D25|RABEP1|SIPA1L2|DLC1|ARHGAP11A|PLCB1|ARHGEF12|GIT1|ARHGEF15|ARHGEF19|SYDE2|RANGAP1|ELMOD3|DOCK4|ADAP2|DEPDC1B|BNIP2|LARS|PREX1|RGS16|INPP5F|RGS11|TBC1D22A|RIN3|TBC1D30|ARHGAP17|ARHGAP15|MYO9B|RANBP2|RABGAP1L|…	http://amigo.geneontology.org/amigo/term/GO:0005096
calcium-dependent protein binding	Gene Ontology	GO:0048306	25	78	2.28629e-05	0.000686203	SPACA9|TNNC1|TNNC2|S100A11|S100A10|S100A14|C9orf9|S100A16|TNNT3|CPNE3|VPS37B|S100A8|PDCD6|S100A7|S100B|S100A1|S100A3|ANXA4|ANXA6|SNTN|MASP1|MASP2|DDX5|RBM22|DRC1	http://amigo.geneontology.org/amigo/term/GO:0048306
DNA recombination	Gene Ontology	GO:0006310	23	68	2.38995e-05	0.000714026	HMGB3|HMGB2|HMGB1|REC114|NONO|NFRKB|TFPT|RAD51B|RAD52|RAD21|WRN|NSMCE3|ENDOG|UCHL5|INO80D|INO80B|INO80C|SUPV3L1|RPA1|PIF1|EID3|RAD51|RAD50	http://amigo.geneontology.org/amigo/term/GO:0006310
telomere maintenance	Gene Ontology	GO:0000723	18	44	2.43247e-05	0.000723409	ATM|WRN|HUS1|ERCC4|INSL6|RPA1|PIF1|PRKDC|TERF2|POLD1|POLD2|TERF1|NBN|STON1|RAD50|POLD3|RAD51D|SP100	http://amigo.geneontology.org/amigo/term/GO:0000723
protein tyrosine phosphatase activity	Gene Ontology	GO:0004725	29	100	2.5401e-05	0.000751985	TIMM50|DUSP22|DUSP23|PTPN23|PTPN20|CDKN3|PTPLB|MTMR7|DUSP7|DUSP1|MTMR2|EYA2|TEP1|DUPD1|PTPRT|SSH1|DUSP15|DUSP14|DUSP10|PTPN5|PTPN4|ACPT|PTPN18|TPTE2|MTMR3|PTPN14|PTPRO|DUSP2|PALD1	http://amigo.geneontology.org/amigo/term/GO:0004725
defense response to virus	Gene Ontology	GO:0051607	46	200	2.56857e-05	0.000756973	ITCH|SERINC5|MX2|IL12B|SERINC3|ACOD1|POLR3E|MLKL|NLRC5|IFIT5|TRIM56|RNASEL|DHX36|CD207|IFNW1|IRG1|TLR3|ADAR|RNASE6|OAS1|ISG15|EXOSC4|FADD|AIMP1|GBP1|IFITM3|TTC4|POMP|RAC1|IFNE|SLFN11|UNC13D|SETD2|F2RL1|BNIP3|IFI6|APOBEC3B|CXCL9|APOBEC1|MAP3K14|DDX1|BST2|TLR8|ABCE1|ILF3|FAM111A	http://amigo.geneontology.org/amigo/term/GO:0051607
condensed chromosome	Gene Ontology	GO:0000793	14	27	2.58628e-05	0.000758758	CHAMP1|FANCD2|SETMAR|HMGB2|HMGB1|INSL6|NCAPD2|SMARCA5|PES1|RAD51|AURKC|CAPG|XRCC4|TOP2A	http://amigo.geneontology.org/amigo/term/GO:0000793
osteoblast differentiation	Gene Ontology	GO:0001649	30	106	2.73357e-05	0.000798375	CCL3|SND1|RPS15|CAT|TMEM119|ATP5B|SNRNP200|ADAR|CBFB|DNAJC13|PSMC2|HNRNPC|HSD17B4|MYBBP1A|UFL1|DHX9|WWOX|FIGNL1|FGF9|TNC|SNRPC|SEMA7A|PHB|ATP5F1B|RDH14|HSPE1|LRRC17|FBL|WNT11|ALPL	http://amigo.geneontology.org/amigo/term/GO:0001649
intraciliary transport involved in cilium assembly	Gene Ontology	GO:0035735	17	40	2.76251e-05	0.000803224	IFT43|IFT140|IFT52|IFT20|IFT57|TTC30B|CEP131|IFT88|HSPB11|IFT46|KIF17|IFT74|DYNLRB2|TRIP11|DLC1|DYNLL1|KIF3A	http://amigo.geneontology.org/amigo/term/GO:0035735
positive regulation of ERK1 and ERK2 cascade	Gene Ontology	GO:0070374	47	207	2.78706e-05	0.00080676	CCL3|RASGRP1|DNAJC27|HMGB1|GPBAR1|SCYL2|RAP1A|NELFE|C5AR2|ALOX15|C5AR1|RAPGEF1|CCL23|CCR7|TEK|NPTN|SEMA7A|FGF8|THPO|CIB1|CCL21|TRPV4|S100A7|CCL22|HRAS|FGB|TEP1|CD44|FPR2|HLA-DRB1|PLA2G2A|LGALS9|HMGCR|SERPINF2|P2RY6|FGF2|FFAR4|PLA2G5|CCL16|CCL18|PHB|APP|DRD2|NOTCH2|MT3|F2RL1|HAVCR2	http://amigo.geneontology.org/amigo/term/GO:0070374
protein K48-linked ubiquitination	Gene Ontology	GO:0070936	20	54	2.80461e-05	0.00080825	UBE2H|RNF146|TRIM38|RNF8|ITCH|UBE2D2|UBE2D3|UBE2R2|NEDD4L|AMFR|HACE1|BFAR|UBE2G1|RNF6|RNF34|RNF216|FBXO38|UBE2T|UBR5|TOPORS	http://amigo.geneontology.org/amigo/term/GO:0070936
apical part of cell	Gene Ontology	GO:0045177	24	74	2.82157e-05	0.000809556	ACVR1|DUOX2|CPD|MYO1B|C5AR2|C5AR1|IFIT5|DDX11|CEL|EMP2|CDH2|AQP8|SRR|CLCN5|USH1C|BSG|NIN|LGMN|APP|EZR|ATP6V0A4|MBD1|SVBP|ATP6V1C1	http://amigo.geneontology.org/amigo/term/GO:0045177
PML body	Gene Ontology	GO:0016605	29	101	2.95925e-05	0.000845334	RFWD3|SUMO2|TENM2|TCF7L2|IKBKE|TOPORS|ARNTL|ZNF451|CALCOCO2|SMC6|NBN|N4BP1|PATL1|ZMYM2|SIRT1|TEP1|RAD51|UBE2I|THAP1|KLHL20|CHEK2|RPA1|LRRN1|BASP1|PIAS1|NSMCE2|RNF6|PARK7|SP100	http://amigo.geneontology.org/amigo/term/GO:0016605
actin filament binding	Gene Ontology	GO:0051015	47	208	3.08879e-05	0.000878483	MYOM3|MYOM1|MYH15|TPM3|MYO1E|NEB|MYO1B|MYO18A|RCSD1|TNNC1|TNNC2|PSTPIP2|CORO2A|FRG1|BLOC1S6|TULP1|TLN2|COTL1|CTNNA1|TMEM201|USH1C|ZNF185|PLS3|WDR1|ANXA6|CCIN|FAN1|DSTN|FERMT1|CFL2|TRPV4|CORO2B|SYNE2|ARPC4|FSCN3|XIRP1|CTNNA2|TAGLN|AIF1L|ACTN4|ARPC5L|EZR|AIF1|UTRN|MYO5A|ACTR3|MYH3	http://amigo.geneontology.org/amigo/term/GO:0051015
ubiquitin ligase complex	Gene Ontology	GO:0000151	30	107	3.16764e-05	0.000896992	RNF14|WWP1|UBE2D2|MED27|MED1|CBLL1|FBXO7|FBXO9|TOPORS|SUGT1|UBE3D|FBXO21|FBXO25|FEM1C|GID4|RNF8|GID8|DCUN1D1|DCUN1D2|UBE2V1|DEPDC1B|MAEA|UBE4A|UBE2N|AMFR|UBE2L3|RNF144B|RBCK1|RNF217|IKBKG	http://amigo.geneontology.org/amigo/term/GO:0000151
regulation of mitotic cell cycle phase transition	Gene Ontology	GO:1901990	25	80	3.23958e-05	0.000913394	RPN2|PSMD8|ERCC2|FBXO5|NEK11|SKP1|ANAPC15|ANAPC10|PSMA2|PSMA4|PSMC1|PSMC2|PSMC4|CUL1|PSMC6|PSME4|ANAPC1|ANAPC2|ANAPC5|CDC27|BTRC|CDC20|FBXO31|PSMB4|PSMB2	http://amigo.geneontology.org/amigo/term/GO:1901990
regulation of transcription from RNA polymerase II promoter in response to hypoxia	Gene Ontology	GO:0061418	23	70	3.4741e-05	0.000975295	RPN2|PSMD8|TCEB1|RPS27A|VHL|ELOB|ELOC|HIGD1A|PSMA2|PSMA4|PSMC1|PSMC2|PSMC4|CUL2|PSME4|UBA52|PSMC6|UBB|UBC|RBX1|PSMB4|PSMB2|CREBBP	http://amigo.geneontology.org/amigo/term/GO:0061418
activation of cysteine-type endopeptidase activity involved in apoptotic process	Gene Ontology	GO:0006919	26	86	3.63449e-05	0.00101594	DYNLL1|RPS27L|BAX|CASP10|TNFRSF10B|BOK|NLRP12|NLRC4|BCL2L13|BID|HSPD1|CARD8|S100A8|FADD|PDCD6|DLC1|IFT57|SENP1|SORD|PPARG|AIFM1|CASP2|CASP8|HSPE1|SNCA|MUL1	http://amigo.geneontology.org/amigo/term/GO:0006919
sarcolemma	Gene Ontology	GO:0042383	28	97	3.71888e-05	0.00103509	OBSCN|RYR2|GHRHR|SYNM|DMD|PPP3R1|DES|SYNC|BGN|MYOT|ALOX12|KRT8|PSEN1|SGCD|SGCB|CIB1|SGCZ|BSG|CDH2|ITGB1|LAMA2|BVES|DTNA|POPDC3|SLC8A2|UTRN|ATP1A1|COL6A2	http://amigo.geneontology.org/amigo/term/GO:0042383
oxidoreductase activity	Gene Ontology	GO:0016491	35	137	3.81761e-05	0.00105509	SDR39U1|IYD|NSDHL|ARL1|HSD11B1L|HEATR4|NQO1|SC5D|ETFA|SUMF1|DHRS7|POR|PYROXD1|DHRS1|SDR42E2|SDR42E1|CYP51A1|IL4I1|DHRS7B|TYRP1|NOS2|ENOX1|WWOX|IFI30|CYP3A4|CYP1A1|NDOR1|AKR1D1|CYP2E1|FAR1|MTRR|CYB561D1|UQCRFS1|CYB5RL|SNCA	http://amigo.geneontology.org/amigo/term/GO:0016491
cellular protein modification process	Gene Ontology	GO:0006464	25	81	3.83933e-05	0.00105509	TGM1|TGM3|TGM5|LIPT1|UBL4A|UBE2D2|UBE2D3|PRKDC|UBE2L3|USP25|ADPRH|YES1|NEDD8|LOXL2|CDKL3|DUSP1|SEPHS1|CHRM3|CSNK1G3|UBA3|UBE2I|UBE2N|MSRA|UBA52|PADI4	http://amigo.geneontology.org/amigo/term/GO:0006464
endopeptidase activity	Gene Ontology	GO:0004175	25	81	3.83933e-05	0.00105509	RPN2|ACE|PARL|CELA2A|ADAM10|CLGN|ECE1|APH1B|NAPSA|MMP12|PSEN1|CEL|PSMA2|PSMA4|TRAPPC12|TPP1|SENP1|CORIN|CAPN7|ADAM28|PLG|MMP7|PSMB4|MMP2|PSMB2	http://amigo.geneontology.org/amigo/term/GO:0004175
SCF-dependent proteasomal ubiquitin-dependent protein catabolic process	Gene Ontology	GO:0031146	27	92	3.99915e-05	0.00109439	RPN2|PSMD8|FBXO17|FBXO9|SKP1|PSMA2|PSMA4|CUL5|PSMC2|PSMC4|CUL1|CUL2|PSME4|NCCRP1|PSMC1|AMN1|FBXO38|BTRC|CUL4A|CUL4B|PSMC6|FBXO33|RBX1|PSMB4|FBXL20|PSMB2|FBXL22	http://amigo.geneontology.org/amigo/term/GO:0031146
intracellular signal transduction	Gene Ontology	GO:0035556	71	369	4.18924e-05	0.00114161	RP1|TSSK1B|ARFGEF2|ASB16|LAT2|SMAD4|NUAK2|MKNK1|DCLK1|CCDC68|SMAD2|SDCBP|GNB1L|MAPK10|MAPK11|AKAP11|PINK1|NLRC5|MAPK15|NEK11|JAK3|ASB7|ECT2|PREX1|RACGAP1|DCDC1|PSEN1|ASB9|ARHGEF2|RGS6|MAPK1|MAPK6|CISH|ASB17|ACOT11|MAPK8|RP1L1|DNMBP|DAPK2|DGKD|ZAP70|TGFBR3|GUCY2D|GPI|SH2D6|PIKFYVE|MLXIPL|ORC3|PRKCD|MAST4|SH2B3|BLK|DEPDC1B|STK17B|TUFT1|IRAK4|BMX|SGK3|GPR155|SOCS2|S100A1|SNRK|RGS11|HMOX1|MAPK13|MELK…	http://amigo.geneontology.org/amigo/term/GO:0035556
cytokine-mediated signaling pathway	Gene Ontology	GO:0019221	58	282	4.21718e-05	0.00114264	GREM2|LIF|IL20RB|TIMP1|CCL3|DUOX1|DUOX2|GAB2|NOS2|IL12A|IL6ST|IL20|CLGN|IFNAR1|PTAFR|LIFR|IFNW1|IL6R|STAT4|NANOG|GHR|INPPL1|IL12B|RORA|CD86|ZC3H15|JAK3|CCL22|IRAK4|ITGB1|IL36RN|RPS27A|IFNE|CLC|FAN1|CLCF1|FER|CNTFR|LEPR|EHHADH|FGF2|ROR1|IL13RA1|IL2RG|STX3|HMOX1|CCR2|CSF2|IL7|UBA52|EREG|UBB|UBC|HSP90AA1|IL17RD|MMP2|ALOX15|RAPGEF1	http://amigo.geneontology.org/amigo/term/GO:0019221
thiol-dependent ubiquitin-specific protease activity	Gene Ontology	GO:0004843	30	109	4.2281e-05	0.00114264	FAM188A|FAM188B|STAMBP|USP9X|USP28|USP26|USP25|OTUB1|OTUD7B|USP49|USP45|USP44|EIF3F|USP42|OTULIN|UFD1|USP27X|USP12|USP10|MYSM1|UCHL5|USP31|DEPDC1B|JOSD2|USP35|UCHL3|OTUD6A|MINDY4|MINDY3|UFD1L	http://amigo.geneontology.org/amigo/term/GO:0004843
site of double-strand break	Gene Ontology	GO:0035861	21	61	4.30349e-05	0.00115821	UFL1|RAD18|ZBTB7A|RFWD3|SETMAR|HUS1|RNF169|INSL6|TIMELESS|RNF8|ARPC4|SMC6|TRAPPC13|NBN|RAD51|RAD50|RNF138|NARF|ACTR3|SHLD3|ATF2	http://amigo.geneontology.org/amigo/term/GO:0035861
neuron projection	Gene Ontology	GO:0043005	66	336	4.47559e-05	0.00119957	FADD|BAG3|SLC6A1|GHRH|NRSN2|CPEB1|RAP1A|BBS2|TENM2|KIF17|MAPK10|CASP8|PI4K2A|CACYBP|ADCYAP1R1|ATP7A|RNF112|DCTN1|SYT13|PSEN1|VIP|SLC12A5|WRN|CIB1|CLN3|CDK5R2|SV2A|GRM5|RAB13|CDH2|S100A1|HNMT|UFL1|VAMP1|TEP1|LSM4|CPD|LRRC7|MCHR1|TPH1|CHRNA6|FLRT2|KCNN2|EPHA10|GABRB2|CHRNB3|MYO5A|TAOK2|BDKRB1|CXADR|VAMP3|CX3CR1|PSPH|STX3|ACTN4|GABRP|CHRNA10|TSGA10|UBB|CHRNE|ZACN|ATF4|CD200|SMN1|TMIGD1|CRHR1	http://amigo.geneontology.org/amigo/term/GO:0043005
collagen-containing extracellular matrix	Gene Ontology	GO:0062023	71	370	4.51062e-05	0.001204	MXRA7|MFGE8|ACAN|BGN|LAMC2|MFAP4|SERPINB8|CAP2|S100A10|FRAS1|ITIH4|MATN4|SCARA3|LOXL2|ANGPTL6|ZP3|ZP2|APOH|APOA1|COL18A1|SPARC|MGP|ANGPTL1|S100A8|SRPX2|S100A7|CDH2|MBP|CTSB|FGB|COCH|LAMA1|LAMA2|CTSL|ANXA4|ANXA6|CSTB|COMP|THSD4|ZG16|MUC17|CTSF|COL9A3|COL5A3|LGALS9|COL4A4|SERPINF1|GPC5|TNC|SERPINF2|SERPINB1|SOD3|CTSS|SEMA7A|SERPINH1|SLPI|SERPINA1|F7|AZGP1|LRRC15|FGL1|PLG|IL7|ANGPTL4|VIT|GPC4|VWF|CO…	http://amigo.geneontology.org/amigo/term/GO:0062023
anaphase-promoting complex-dependent catabolic process	Gene Ontology	GO:0031145	25	82	4.53715e-05	0.00120614	RPN2|PSMD8|RPS27A|FBXO5|ANAPC15|ANAPC10|PSMA2|AURKA|PSMA4|PSMC1|PSMC2|PSMC4|PSMC6|PSME4|ANAPC1|ANAPC2|ANAPC5|CDC27|CDC20|UBA52|FBXO31|UBB|UBC|PSMB4|PSMB2	http://amigo.geneontology.org/amigo/term/GO:0031145
lipid droplet	Gene Ontology	GO:0005811	27	93	4.67207e-05	0.00123696	HSD17B11|NSDHL|TMEM135|GAPDH|HILPDA|ALOX15|FAAH2|PLIN5|PLIN3|SET|EHD1|SDR16C5|TMEM159|PNPLA7|VPS13A|AQP7|RAB7A|LIPE|RAB5C|FAF2|ADIG|ATG2A|ZW10|CIDEA|C18orf32|TRAF6|C2orf43	http://amigo.geneontology.org/amigo/term/GO:0005811
protein serine/threonine kinase activity	Gene Ontology	GO:0004674	69	357	4.72155e-05	0.00124058	MAP4K1|OBSCN|TSSK1B|MYO3B|ACVR1|LIMK2|NUAK2|MKNK1|PRPF4B|PRKDC|MAPK11|NEK4|PINK1|VRK3|TP53RK|NEK10|NEK11|CDC7|CDK18|PPM1D|NEK3|CPNE3|ADCK5|CDK17|CASK|CDK15|CSNK1D|MAPK1|MAPK6|TAOK2|NEK9|KSR1|TRPM6|TAOK3|CHEK2|DAPK2|IRAK4|AURKA|ULK3|ATM|GPI|ULK4|VRK2|IKBKE|DCLK1|MAP3K8|CDKL5|CSNK1G3|CSNK1G1|MAST4|MAPK13|SBK1|STK17B|MAPK8|PBK|LRRK1|RIOK2|PLK3|SGK3|SYK|SNRK|MAP3K10|MELK|MAP3K13|MAP3K14|PAK4|CLK2|PRK…	http://amigo.geneontology.org/amigo/term/GO:0004674
TRIF-dependent toll-like receptor signaling pathway	Gene Ontology	GO:0035666	14	29	4.7429e-05	0.00124058	TRAF3|IKBKE|FADD|RPS27A|UBE2D2|UBE2D3|CASP8|TLR3|UBA52|TLR6|IKBKG|UBB|UBC|LY96	http://amigo.geneontology.org/amigo/term/GO:0035666
U12-type spliceosomal complex	Gene Ontology	GO:0005689	14	29	4.7429e-05	0.00124058	ZRSR2|SNRPD3|snrpd2|SNRPD1|SF3B5|SF3B1|SF3B3|SNRNP25|SNRNP35|SNRPB|PDCD7|SNRPF|SNRPG|SNRPE	http://amigo.geneontology.org/amigo/term/GO:0005689
synaptic vesicle	Gene Ontology	GO:0008021	34	133	4.83281e-05	0.00125497	APP|ADAM10|DNM1|RAB5A|MT3|RABAC1|CLN3|SV2A|RNF112|ATP6V0D1|RAB12|MTMR2|SNAPIN|WDR7|NTF4|CLCN3|PSEN1|CLCN5|NDEL1|GIPC1|RAB13|DMXL2|SEC22B|APBA1|VAMP4|STX3|SYNGR3|SYN3|STX12|VTI1A|BTBD8|STON1|PPT1|TMEM230	http://amigo.geneontology.org/amigo/term/GO:0008021
angiogenesis	Gene Ontology	GO:0001525	51	238	4.84018e-05	0.00125497	SAT1|ERAP1|ACVR1|ACTG1|MFGE8|AGGF1|AIMP1|NOX1|MED1|ADAM8|TBX4|SEMA4A|ATP5B|TNFRSF12A|BCAS3|RNASE4|APOD|TEK|CEMIP2|CEL|RORA|APOLD1|CEACAM1|ARHGAP22|CIB1|SRPX2|PDCD6|S100A7|TGFBR3|SIRT1|TEP1|PDCL3|EMC10|COL18A1|LEPR|FGF9|TMEM2|SETD2|PKNOX1|ROR1|CCDC134|SYK|HMOX1|ATP5F1B|ANGPTL6|ANGPTL4|EREG|ANGPTL1|MMP2|RNF213|GPR56	http://amigo.geneontology.org/amigo/term/GO:0001525
nuclear chromosome, telomeric region	Gene Ontology	GO:0000784	30	110	4.87056e-05	0.00125497	ATM|H2AFY2|PRKDC|FEN1|XRCC1|ZSCAN4|CBX1|SLX4|NLRP2|POLD1|NBN|BRCA2|STON1|ERCC4|ORC3|CCDC79|MCM6|MACROH2A2|MCM3|C11orf85|RAD51D|TINF2|RPA1|TERF2|MAJIN|PIF1|TERF1|RAD51|RAD50|SP100	http://amigo.geneontology.org/amigo/term/GO:0000784
regulation of cell population proliferation	Gene Ontology	GO:0042127	40	169	4.87606e-05	0.00125497	SAT1|PTGS1|BIRC6|NOS2|CHRNA10|PDS5B|XIAP|FOXM1|DUSP22|TFAP2E|YES1|TOPORS|STAT4|TFAP2C|TIMELESS|FGR|CIB1|ZAP70|KSR1|BSG|ARHGEF2|SIRT1|TCFL5|BID|FER|BLK|DUSP15|CELA1|DBI|E2F4|SGK3|RBFOX2|CXCL9|IER5|SYK|APOBEC1|PIAS1|MBD2|AGTR1|TMIGD1	http://amigo.geneontology.org/amigo/term/GO:0042127
intrinsic apoptotic signaling pathway	Gene Ontology	GO:0097193	13	25	4.89423e-05	0.00125497	LGALS12|SGPP1|MSH6|IFI6|HRAS|BAX|CD24|CUL4A|NBN|CUL5|MLLT11|CUL1|CUL2	http://amigo.geneontology.org/amigo/term/GO:0097193
external side of plasma membrane	Gene Ontology	GO:0009897	74	392	5.00927e-05	0.00127396	IL7R|TGFBR3|CD40LG|BTN3A3|ACE|CD1A|IL12B|CD33|FCGR3A|HLA-F|IL6ST|CNTFR|CCR2|CCR3|ACKR4|LIFR|ECE1|CCR7|CCR9|CD248|MSR1|IL6R|DNAI2|MFGE8|GFRA4|BTN1A1|CD83|SCARA5|CD86|SCNN1G|TRPM8|ERMAP|CD79A|TRPV1|CTSB|FGB|CLPTM1|ITGB1|KLRD1|CLCN3|CD22|ENOX1|HLA-DRB1|CD69|RAET1L|BTNL9|TRGV11|LEPR|ADAM21|ADAM20|FGF8|MUC17|LAG3|SEMA7A|ABCG1|IL13RA1|KCNJ5|CX3CR1|IL2RG|CXCL9|CD274|BTF3|CD5|TNFRSF14|GHR|AZGP1|ULBP3|GFR…	http://amigo.geneontology.org/amigo/term/GO:0009897
transmembrane transporter activity	Gene Ontology	GO:0022857	26	88	5.01445e-05	0.00127396	SVOPL|SLC2A12|SFXN5|HIATL1|SLC23A3|SV2A|SLC35E1|ABCB9|SLC35E4|SLC35C1|SLC44A5|SLC35F1|SPIN1|CNNM1|SLC17A8|CNNM4|SLC2A9|SLC35F2|SLC35C2|SLC35B1|HIAT1|SLC35B2|SLC35B4|SLC17A5|SLC35D2|SLC35D1	http://amigo.geneontology.org/amigo/term/GO:0022857
peptidyl-tyrosine dephosphorylation	Gene Ontology	GO:0035335	28	99	5.02698e-05	0.00127396	TIMM50|DUSP22|DUSP23|PTPN23|PTPN20|CDKN3|PTPLB|MTMR7|DUSP7|DUSP1|MTMR2|EYA2|TEP1|DUPD1|PTPRT|SSH1|DUSP15|DUSP14|DUSP10|PTPN5|PTPN4|PTPN18|TPTE2|MTMR3|PTPN14|PTPRO|DUSP2|PALD1	http://amigo.geneontology.org/amigo/term/GO:0035335
nuclear envelope	Gene Ontology	GO:0005635	42	182	5.2662e-05	0.00132941	IPO11|MGST3|NAPEPLD|BAX|IST1|DCTN1|CHMP7|LEMD2|GLE1|TNPO3|LPIN1|ITSN1|SUN3|NEMP2|TOR3A|UBXN4|TRPM2|RANBP2|UBE2I|SIRT1|VRK2|SEC13|NUP93|MNS1|RANGAP1|TMEM194B|CNEP1R1|NDEL1|LMNTD1|LRMP|SYNE2|BNIP2|BNIP3|PCYT1A|AKAP6|NUP98|NRM|NUP54|RNF180|NUP37|POGZ|CALR3	http://amigo.geneontology.org/amigo/term/GO:0005635
protein domain specific binding	Gene Ontology	GO:0019904	51	239	5.30864e-05	0.00133495	LIN7B|EHD2|PPP3R1|MRPS31|STAMBP|CPD|PRKDC|STXBP1|IST1|IKBKG|CACYBP|ANGEL1|MLF1|CALM2|CALM1|HMGB2|NR0B1|SRSF9|APOBEC1|ETS2|CRB3|RABEP1|TNNC1|TRA2B|PLAUR|ODF1|CENPJ|VRK2|XPA|CEP250|PHRF1|SRP68|RNF41|KCNN2|TBL1X|RHOA|RAB27A|E2F4|DICER1|NCK1|SKP1|CASP2|EZR|PLG|BASP1|PIAS1|SRA1|ATP1A1|MBD2|TFDP2|SP100	http://amigo.geneontology.org/amigo/term/GO:0019904
microtubule cytoskeleton	Gene Ontology	GO:0015630	38	158	5.55806e-05	0.00139229	NUDCD2|IFT43|TEKT1|EHD2|KLHL22|IQCB1|MX2|GAPDH|DNM1|DCTN1|TPX2|FAM161B|TUBA1C|TEKT3|TEKT2|SKA1|CKAP2|AURKA|SEPT12|TTLL3|CCSER2|CENPE|MTUS1|FER|POLR2C|SEPTIN12|CENPV|SHMT2|KIF3A|PPP1R42|CEP131|TBCA|MFN2|ACTR1B|SEPTIN8|ATXN7|MAPRE2|ZNF397	http://amigo.geneontology.org/amigo/term/GO:0015630
protein monoubiquitination	Gene Ontology	GO:0006513	15	34	5.78164e-05	0.00144275	KLHL12|RAD18|UBE2O|KLHL22|TRIM25|CUL1|TRIM21|UBE3D|UBE2D3|NEDD4L|UBE2R2|RBX1|ZNF598|UBE2T|TOPORS	http://amigo.geneontology.org/amigo/term/GO:0006513
cell-cell junction	Gene Ontology	GO:0005911	42	183	5.85519e-05	0.00145553	LIN7B|ACTG1|LAMA1|SAV1|LIMS2|MAPK15|PDZD11|MYADM|KRT8|TEK|ECT2|CASK|CEACAM1|ZAP70|SV2A|RPGRIP1L|CLDN2|CDH2|DNMBP|CADM3|PACSIN2|AQP7|WDR1|PIKFYVE|ORC3|PRKCD|FAN1|FLRT3|FLRT2|CTNNA1|BAI1|NCK1|ACTN4|STX3|PLEKHG5|FAT1|ESAM|PTPRO|CNN2|ACTR3|APP|CXADR	http://amigo.geneontology.org/amigo/term/GO:0005911
autophagosome	Gene Ontology	GO:0005776	23	73	5.93408e-05	0.00146953	WASHC1|FYCO1|MAPK15|ADPRH|GABARAPL1|CALCOCO2|TBC1D5|VPS33A|CLN3|TBC1D25|ATG5|RAB12|PIP4K2C|WIPI2|AMBRA1|TRIM21|RUFY4|ATG12|RAB23|MAP1LC3B|VTI1A|TMEM230|PEG3	http://amigo.geneontology.org/amigo/term/GO:0005776
ficolin-1-rich granule lumen	Gene Ontology	GO:1904813	32	123	5.9898e-05	0.00147771	GNS|AMPD3|EEF1A1|HMGB1|PRDX4|CAT|DERA|PSMA2|COMMD9|ASAH1|DYNLT1|COTL1|HSP90AB1|PFKL|SRP14|PSMC2|MBP|CRISPLD2|GPI|SERPINA1|CSTB|CTSB|CTSS|ARSB|PNP|C1orf35|MAPK1|GSTP1|ACTR1B|HSP90AA1|PPIA|ILF2	http://amigo.geneontology.org/amigo/term/GO:1904813
fibrillar center	Gene Ontology	GO:0001650	33	129	6.1197e-05	0.00150406	CEL|AKNA|PSPC1|CC2D1A|POLR1E|SMARCA5|CHCHD1|EIF3L|NOP58|DDX11|NONO|EZR|AFF4|TAF4B|TIMM13|UTP15|TXNRD1|TAF1C|STON1|PRMT7|GLTSCR2|IP6K2|SMUG1|THAP1|UBE2N|RAI14|DDX46|LEO1|TERF1|MAP3K14|WDR33|FBL|FAM111A	http://amigo.geneontology.org/amigo/term/GO:0001650
ribosomal small subunit biogenesis	Gene Ontology	GO:0042274	11	18	6.29166e-05	0.00154051	RIOK2|rps24|RPS17|RPS16|RPS15|LTV1|RPS28|SGD1|RPS6|NOM1|METTL17	http://amigo.geneontology.org/amigo/term/GO:0042274
acyl-CoA metabolic process	Gene Ontology	GO:0006637	14	30	6.31713e-05	0.00154095	DBI|THEM5|THEM4|ACSM1|GAT|ACSM4|OXSM|GPAT4|GLYAT|ACOT9|ACOT6|ACOT11|ACOT4|ACOT12	http://amigo.geneontology.org/amigo/term/GO:0006637
nucleotide-excision repair	Gene Ontology	GO:0006289	16	39	6.60305e-05	0.00160469	BRCA2|RAD23B|SLX4|HUS1|ERCC2|COMMD1|RPA1|ERCC5|CETN1|CETN2|FAN1|FANCC|GTF2H5|GTF2H2|NEIL2|ERCC4	http://amigo.geneontology.org/amigo/term/GO:0006289
protein kinase activity	Gene Ontology	GO:0004672	47	216	6.81715e-05	0.00165056	MAP4K1|CCL3|ACVR1|DCLK1|ULK3|RASSF2|PRPF4B|PRKDC|MAPK15|MLKL|IKBKE|PINK1|NEK10|CDC7|NLRP6|CDKL5|MAP3K3|MAP3K6|CDK17|CDKL3|CSNK1D|AURKA|AURKC|WEE2|MAP3K21|RNASEL|IRAK4|NPR1|GUCY2D|GPI|GUCY2F|SCYL2|PRKCD|CSNK1G3|TEK|KSR1|STK17B|POMK|RIOK2|PRAG1|SGK3|SYK|MAP3K10|MAP3K13|MAP3K14|PAK4|STRADB	http://amigo.geneontology.org/amigo/term/GO:0004672
transcription initiation from RNA polymerase II promoter	Gene Ontology	GO:0006367	38	160	6.97257e-05	0.00168194	MED4|ERCC2|TAF9|MED27|NR2C2AP|MED1|MED6|GTF2A1|GTF2A2|GTF2E1|PPM1D|NR6A1|TAF6L|MAML1|NR0B1|THRB|GTF2A1L|RORA|TAF4B|CBFB|PGR|POLR2K|ZNF45|TEP1|GTF2H2|GTF2H5|PPARG|BAX|POLR2C|ROR1|TAF6|TAF4|TAF2|NOTCH2|NR1I2|CCNC|TAF9B|CREBBP	http://amigo.geneontology.org/amigo/term/GO:0006367
phagocytic vesicle membrane	Gene Ontology	GO:0030670	23	74	7.04731e-05	0.00169103	HLA-F|RAPGEF1|ATP7A|SLC11A1|ATG5|ATP6V0D1|ATP6V0B|RAB7B|RAB7A|RAB5A|PIKFYVE|ATG12|VMA21|RAB9A|SEC22B|VAMP3|RAB23|INPP5F|VAMP8|ATP6V0A4|TLR1|TLR6|ATP6V0E2	http://amigo.geneontology.org/amigo/term/GO:0030670
cell population proliferation	Gene Ontology	GO:0008283	35	142	7.06217e-05	0.00169103	MAP4K1|ZNF259|NELFB|ERCC2|IL12B|PRDX1|PDS5B|PES1|UBE2L3|USP28|EDNRA|OGFOD1|SDCBP2|CEL|PPP1R8|THPO|FBXW8|SMAD4|NBN|CUL1|MORF4L1|TXNRD1|SETMAR|CKS2|HOXB4|RRN3|FER|IL12A|LMNTD1|CYP1A1|USPL1|MELK|CDK3|EMP2|TYR	http://amigo.geneontology.org/amigo/term/GO:0008283
pyridoxal phosphate binding	Gene Ontology	GO:0030170	19	54	7.72529e-05	0.00183674	TAT|NFS1|KYNU|PDXDC1|SDS|ACCSL|MOCOS|CSAD|PYGM|PSAT1|ALAS1|SRR|OAT|SPTLC2|MARC2|SPTLC1|GADL1|SHMT2|ACCS	http://amigo.geneontology.org/amigo/term/GO:0030170
autophagosome assembly	Gene Ontology	GO:0000045	20	59	7.7271e-05	0.00183674	BAG3|VMP1|RAB23|GABARAPL1|WDR45|BECN2|WIPI2|AMBRA1|STX12|RAB7A|RUFY4|ATG101|ATG12|ATG13|UBXN2A|ATG5|ATG2A|MAP1LC3B|PSEN1|PACS2	http://amigo.geneontology.org/amigo/term/GO:0000045
dephosphorylation	Gene Ontology	GO:0016311	26	91	7.97413e-05	0.00188856	HDHD2|POMP|LPIN3|LPIN1|LHPP|NT5C|ACP3|HDDC2|PHOSPHO1|DUSP1|NT5C2|ACPT|TEP1|NUDT16|DUSP15|DUSP10|NTPCR|ACPP|PSPH|TPTE2|PFKFB2|PON1|PFKFB4|ATP1A1|FRA10AC1|ALPL	http://amigo.geneontology.org/amigo/term/GO:0016311
MyD88-dependent toll-like receptor signaling pathway	Gene Ontology	GO:0002755	14	31	8.32804e-05	0.00195814	NAF1|RPS27A|TRAF6|TAB1|TLR5|HSPD1|UBA52|TLR1|TLR6|UBB|UBC|LY96|TLR8|IRAK4	http://amigo.geneontology.org/amigo/term/GO:0002755
negative regulation of type I interferon production	Gene Ontology	GO:0032480	14	31	8.32804e-05	0.00195814	TAX1BP1|IRG1|ITCH|TRIM25|UFD1L|ACOD1|ISG15|RNF135|IKBKE|UFD1|NLRC5|RNF125|RNF216|GPATCH3	http://amigo.geneontology.org/amigo/term/GO:0032480
negative regulation of neuron apoptotic process	Gene Ontology	GO:0043524	34	138	8.94559e-05	0.00209578	HRAS|STAMBP|BAX|STXBP1|CNTFR|C5AR1|PINK1|RHOA|SET|DDX11|ITSN1|MT3|PARK7|HSP90AB1|HSPD1|CLN3|DRAXIN|NTF4|AMBRA1|CLC|CLCF1|FGF8|MTNR1B|GABRB2|LGMN|AARS|HMOX1|ADAM8|BOK|TOX3|MAG|PPT1|ATF1|PSEN1	http://amigo.geneontology.org/amigo/term/GO:0043524
negative regulation of I-kappaB kinase/NF-kappaB signaling	Gene Ontology	GO:0043124	17	45	8.98917e-05	0.00209844	NAF1|HDAC1|TRIM39|OTUD7B|CCDC22|USP10|SIRT1|NFKBID|GSTP1|CARD8|NLRP6|RORA|NLRP12|CASP8|CACTIN|RHOA|ROR1	http://amigo.geneontology.org/amigo/term/GO:0043124
Cul3-RING ubiquitin ligase complex	Gene Ontology	GO:0031463	15	36	9.64346e-05	0.00223516	KLHL25|KCTD2|KLHL12|KLHL20|KCTD5|KLHL22|TNFAIP1|KLHL24|SPOPL|KLHL6|KEAP1|KLHL2|PDCD6|RBX1|KLHL9	http://amigo.geneontology.org/amigo/term/GO:0031463
DNA damage response, detection of DNA damage	Gene Ontology	GO:0042769	15	36	9.64346e-05	0.00223516	RAD18|UBB|WDR48|RPS27A|RPA1|POLD2|CUL4A|POLD1|UBA52|POLD3|RPS3|MRPS11|UBC|RBX1|CUL4B	http://amigo.geneontology.org/amigo/term/GO:0042769
nucleic acid binding	Gene Ontology	GO:0003676	35	145	0.000100474	0.00232053	ENOX1|AGGF1|EHD2|RCAN1|ZNF862|MTERF1|PSPC1|SF3B3|REXO1|ZNF830|TDRD12|NONO|ZNF814|SCAPER|KRBOX1|TREX2|RAC1|GPATCH11|N6AMT2|R3HCC1|TSEN2|HILS1|ZCCHC4|RNASE4|RCN1|RNASE6|R3HDM4|NARS2|ENDOG|GPATCH3|EEF1AKMT1|METTL4|METTL5|TTC14|SNRNP27	http://amigo.geneontology.org/amigo/term/GO:0003676
apical plasma membrane	Gene Ontology	GO:0016324	67	354	0.000103156	0.00237404	ATP6V1A|DUOX1|DUOX2|SLC46A1|STX3|SLC22A13|MUC17|MUC20|CIB1|ABCC1|ATP7A|SLC5A12|IL6R|TEK|FZD6|GPR143|MGAM|ATP8B1|HSP90AB1|SLC34A2|SLC12A1|NHS|CEACAM1|TRPV4|TRPM6|CDH2|ACY3|CNTFR|LZTS1|CTSL|CD44|CTSB|SCNN1G|MAL2|SLC6A20|CRB3|MREG|TEP1|AP2A1|PROM1|SIT1|SLC15A2|C1orf192|SCML1|P2RY6|ATP6V0D1|CRB2|RAB27A|VAMP3|CNK3/IPCEF1|CYP4A11|SLC2A9|SLC3A2|OTOA|CDHR2|MBD1|EZR|FOLR1|ATP6V0A4|FAT1|EMP2|ADGRG2|ATP1A1|…	http://amigo.geneontology.org/amigo/term/GO:0016324
ubiquitin-dependent ERAD pathway	Gene Ontology	GO:0030433	22	71	0.000104043	0.00238603	FBXO17|VIMP|RNF175|DNAJB9|DERL1|UBXN8|DNAJB14|UFD1|DNAJC18|OS9|TRIM25|FAF2|NCCRP1|SGTA|UBXN4|AMFR|TMEM67|UBE4A|RNF185|RHBDD2|PSMC6|UFD1L	http://amigo.geneontology.org/amigo/term/GO:0030433
cotranslational protein targeting to membrane	Gene Ontology	GO:0006613	8	9	0.000106984	0.00243593	SRPR|SRPRA|ARL6IP1|TRAM1|SSR1|SSR2|SRP14|SEC61A1	http://amigo.geneontology.org/amigo/term/GO:0006613
macroautophagy	Gene Ontology	GO:0016236	26	93	0.000107341	0.00243593	DYNLL1|ATG101|CHMP4C|VPS37B|EI24|CHMP3|TOMM20|PINK1|GABARAPL1|TBC1D5|ATG5|MAP1LC3B|MTMR3|FUNDC1|PRKAB2|WIPI2|AMBRA1|ATG12|ATG13|SNF8|PLAA|MVB12A|VPS36|DLC1|MFN2|MFN1	http://amigo.geneontology.org/amigo/term/GO:0016236
acrosomal vesicle	Gene Ontology	GO:0001669	26	93	0.000107341	0.00243593	TSSK1B|IQCF1|ACRBP|GLIPR1L1|C9orf9|FABP9|RACGAP1|CCDC108|CFAP65|CATSPER3|GOLGA1|LYZL4|ABHD2|CTNNA1|NOL3|SPACA4|CXADR|SPACA7|MORN2|CEP131|DRD2|SPACA9|CAPN11|CATSPER4|SPESP1|TCTEX1D4	http://amigo.geneontology.org/amigo/term/GO:0001669
p53 binding	Gene Ontology	GO:0002039	21	66	0.000108824	0.002461	PTTG1IP|TAF9|SIRT1|CREBBP|TEP1|RFWD3|PLK3|GLTSCR2|TRIAP1|HDAC1|HSPD1|USP10|EHMT2|PPP1R13B|SMYD2|TP53BP2|RNF125|TP53RK|RNF34|SETD7|GATA1	http://amigo.geneontology.org/amigo/term/GO:0002039
ciliary tip	Gene Ontology	GO:0097542	17	46	0.0001117	0.00251731	RP1|IFT43|IFT140|IFT52|IFT20|IFT57|TTC30B|ULK3|CDKL5|IFT74|IFT88|HSPB11|DYNLRB2|IFT46|DLC1|DYNLL1|KIF3A	http://amigo.geneontology.org/amigo/term/GO:0097542
ATPase binding	Gene Ontology	GO:0051117	25	88	0.000116787	0.00262288	FXYD4|PEX19|TAF9|USP25|NOP58|SNX10|PSEN1|DERL1|PGR|UFD1|SDF2L1|S100A1|NHP2L1|PEX26|SNU13|METTL21A|VIMP|EZR|RALB|ATP6V0A4|ATP6V1G1|ABCA1|PDE4D|UFD1L|FBL	http://amigo.geneontology.org/amigo/term/GO:0051117
regulation of gene expression	Gene Ontology	GO:0010468	49	235	0.000119209	0.00266806	ZFP64|TRIM39|TRIM38|TRIM14|TRIM17|MAPK13|TRIM75|MAPK15|MAPK10|MAPK11|RNF39|CACTIN|ATP7A|NHLRC1|AIF1|NANOG|CGGBP1|AFF4|AFF3|AFF1|MAPK1|MAPK6|UBXN2A|ZNF784|MAPK8|SLC8A2|ZNF438|HMG20B|TSKU|GPI|COMP|TRIML1|ZNF451|TRIM21|TRIM68|TRIM60|TRIM64|PRDM15|APBA1|APBA3|PRDM10|APP|TRIM4|POGZ|DRC1|ATF1|PSEN1|ZNF507|FUT8	http://amigo.geneontology.org/amigo/term/GO:0010468
regulation of mRNA stability	Gene Ontology	GO:0043488	29	111	0.000121721	0.00271497	RPN2|PSMD8|RPS27A|PUM1|EXOSC3|DHX36|CSDC2|SET|ZFP36|PSMA2|EXOSC4|PSMA4|PSMC1|PSMC2|PSMC4|RNASEL|PSMC6|ZC3H14|PSME4|PRKCD|FXR1|PCID2|UBA52|XRN1|UBB|UBC|PSMB4|PSMB2|CACNG7	http://amigo.geneontology.org/amigo/term/GO:0043488
double-stranded RNA binding	Gene Ontology	GO:0003725	22	72	0.000123102	0.0027364	DUS2|DHX33|DHX36|ADAD2|OAS1|ADAR|HSP90AB1|HSPD1|RAX|DHX9|MRPL44|PRKRIP1|DICER1|SLC3A2|TLR3|DDX1|SUPV3L1|TLR8|EIF4A1|A1CF|ILF3|ILF2	http://amigo.geneontology.org/amigo/term/GO:0003725
proton-transporting ATPase activity, rotational mechanism	Gene Ontology	GO:0046961	11	20	0.000127408	0.00282248	ATP6V0B|ATP6V1F|ATP6V1A|ATP6V1H|ATP5F1B|ATP6V0A4|ATP6V0D1|VMA21|ATP5B|ATP6V0E2|ATP6V1C1	http://amigo.geneontology.org/amigo/term/GO:0046961
extrinsic component of membrane	Gene Ontology	GO:0019898	21	67	0.000129562	0.00286047	WDR45|BLOC1S6|RNF112|EHD2|MTMR3|BECN2|WIPI2|CACNA1A|INPP5J|EZR|CNTFR|RGS6|ATG13|SYTL4|GFRA3|PLAUR|ATG2A|VPS13D|EFCAB7|VPS13A|PACSIN2	http://amigo.geneontology.org/amigo/term/GO:0019898
synapse	Gene Ontology	GO:0045202	76	420	0.000130028	0.00286105	ZACN|HTR4|LIN7B|RPS17|ENAH|DYTN|MX2|RPL3|CHRNA10|NQO1|FRRS1L|TENM2|DNM1|PDZD11|PGS1|VDAC3|DSCAM|CRH|PLAA|NLGN4X|DMD|CHD2|RPL7A|TAC1|CHRNB3|CEL|TLN2|RPL5|SARM1|SLC12A5|SYT13|TIAM2|OMP|SP110|USH1C|MAPK8|SLC8A2|PSMC4|CHRM5|FGB|RIMS3|SDCBP|CHRM4|RPS20|CPEB1|SSH1|LRRC7|CHRM3|LY6H|NMNAT2|CHRNA6|FLRT2|GPC4|DTNA|MTNR1B|GABRB2|XRN1|RPL19|SPG11|APBA1|TULP1|APBA3|DNMBP|ARID1B|APP|PACSIN1|GABRP|RPS4X|GNA15|R…	http://amigo.geneontology.org/amigo/term/GO:0045202
DNA-binding transcription factor activity	Gene Ontology	GO:0003700	102	607	0.000131793	0.0028811	SCRT2|GCM1|ZNF70|ZNF77|ZNF143|THRB|RORA|ZFP3|POU6F2|C1orf85|ZFP42|ZNF705G|MYRF|ZNF555|RBPJL|TSC22D3|FLI1|FOXE3|ROR1|GATA1|ZNF280B|TCF7L2|RFX3|TCF15|ELK1|ELK4|ZNF564|FOXP3|MYRFL|ZNF596|ZFP90|ZNF599|ZSCAN2|ZBTB38|EFTUD1|TFE3|NFIL3|NEUROG1|GTF2I|ZNF282|ZNF180|GLMP|PPARG|STAT4|ZNF22|ZNF628|PKNOX1|IRF6|ZNF350|BATF3|ZNF296|DUXB|SMAD4|SMAD2|ZNF35|FOXM1|TBX4|HEYL|SPI1|NANOG|ZBTB14|ZNF343|ZNF341|POU6F1|ZN…	http://amigo.geneontology.org/amigo/term/GO:0003700
endoplasmic reticulum lumen	Gene Ontology	GO:0005788	58	296	0.000131824	0.0028811	FKBP14|MFGE8|KTN1|RCAN1|PLAUR|RCAN3|TSPAN15|IL12A|ADAM10|POGLUT1|FKBP7|RNASET2|APOA1|SUMF2|SERPINA1|DNAJB9|SUMF1|TIMP1|RDH5|CLN6|TOR3A|SDF2L1|CDH2|UGGT1|OS9|LIPC|FMO1|RCN1|COL18A1|ERP29|PDIA2|COL9A3|IL12B|COL5A3|APPL2|COL4A4|TNC|STC2|SERPIND1|SLC27A2|DBI|ARSE|ERAP1|F5|ARSB|F7|APP|ARSH|ESD|SERPINH1|PRSS23|GPX8|MSLN|COL6A2|CALR3|PPIB|FUCA2|CRTAP	http://amigo.geneontology.org/amigo/term/GO:0005788
multivesicular body	Gene Ontology	GO:0005771	16	42	0.000132672	0.00288995	SORL1|SFTPD|CHMP4C|CTSL|TPT1|SFTPB|ZP2|PSAP|NEDD4L|SFTPA1|CHMP3|SLC17A8|BST2|CHMP7|CST7|CD79A	http://amigo.geneontology.org/amigo/term/GO:0005771
protein serine/threonine phosphatase activity	Gene Ontology	GO:0004722	20	62	0.000134835	0.00292726	PPM1G|LRRC39|PPM1D|TEP1|LRRK1|CDKN3|MTMR3|TAB1|PPEF2|PPP4R1|CYCS|PPTC7|LRRC30|PDP2|PPP1R3D|ILKAP|PPP5C|PHLPP2|TIMM50|LRRIQ4	http://amigo.geneontology.org/amigo/term/GO:0004722
JNK cascade	Gene Ontology	GO:0007254	17	47	0.000138009	0.00298623	GPS1|UBB|TRAF6|UBE2N|TAB1|RPS27A|MAP3K10|UBA52|MAP3K13|MAPK10|IKBKG|CHAT|UBC|UBE2V1|MAPK8|IRAK4|TNFRSF19	http://amigo.geneontology.org/amigo/term/GO:0007254
cellular protein metabolic process	Gene Ontology	GO:0044267	43	198	0.000140297	0.00302567	SFTPD|TNC|GIGYF2|RCAN1|RPS27A|TSPAN15|ADAM10|USP9X|APOA1|MFGE8|SORL1|APH1B|NAPSA|SFTPB|TADA2A|TIMP1|SLC34A2|SFTPA1|CDH2|RCN1|SERPINA1|CCDC59|SNCA|APPL2|GGA2|KTN1|PRSS23|MSLN|SERPIND1|L2HGDH|F5|APP|D2HGDH|PSAP|CLGN|PLG|UBA52|ABCA3|UBB|UBC|STC2|MMP2|FUCA2	http://amigo.geneontology.org/amigo/term/GO:0044267
transcription factor binding	Gene Ontology	GO:0008134	62	325	0.000151174	0.00324949	HDAC1|C1QBP|HMGB3|HMGB2|HMGB1|PPRC1|SMAD2|PRKDC|CCNT1|MED1|RPS3|FIGLA|GTF2A2|GCM1|PDCD11|BCAS3|CSDC2|CREBBP|HEYL|SPI1|CEBPG|SDR16C5|NR0B1|ARHGEF2|RORA|HDAC9|MAPK1|NBN|SMAD5|EYA2|VHL|UBE2I|SIRT1|DDIT3|GPI|MLXIPL|PER3|SALL4|SNF8|RBX1|BCL10|ROR1|KAT8|E2F6|E2F4|TBL1X|RBFOX2|PPARG|NIF3L1|TCF7L2|TFDP2|KEAP1|PPP1R13B|CXXC5|MYBBP1A|HDAC11|MED6|ZNF296|NAB1|PARK7|SMAD4|GTF2A1	http://amigo.geneontology.org/amigo/term/GO:0008134
protease binding	Gene Ontology	GO:0002020	28	107	0.000154277	0.00330529	LONP2|TIMP4|CD70|TIMP1|TYSND1|RPS27A|ACR|PINK1|DERL1|SERPINA1|DDX11|CEL|HSPD1|FADD|RNF139|ITGB1|BRCA2|CSTB|COMP|SERPINB13|SERPINF2|NFRKB|BCL10|BDKRB1|A2ML1|UBC|VWF|OS9	http://amigo.geneontology.org/amigo/term/GO:0002020
cell differentiation	Gene Ontology	GO:0030154	100	596	0.000159834	0.00341312	MUSK|GLRX2|SPATA46|PBXIP1|CFAP69|THRB|FGR|POU6F2|ARHGAP22|TPPP2|SLC9C1|SEPT12|LARP7|FLI1|BOLL|CCIN|FXR1|FOXE3|MORN2|SYK|RAI14|ANGPTL6|ELK1|ELK4|NR1I2|YIPF3|RASGRP1|ACSBG2|TDRD12|NDRG3|ZSCAN2|SMURF1|EGFL6|USP42|EFTUD1|ODF1|ASZ1|PPDPF|PPARG|FGF9|FGF8|APOLD1|PAX4|MGP|CREM|ZNF750|BLK|SMAD4|SMAD5|SMAD2|NHLH1|HEYL|SPI1|NANOG|PRAME|FGF2|RBM11|POU6F1|RNF151|TCFL5|AMBRA1|FER|FADS1|UBE2V1|VIPAS39|RPS3A|CLP…	http://amigo.geneontology.org/amigo/term/GO:0030154
response to lipopolysaccharide	Gene Ontology	GO:0032496	33	137	0.000161228	0.00342159	TIMP4|ERBB2IP|HMGB2|IDO1|IL12A|PLCG2|IFNAR1|CCR7|S100A14|SLC11A1|TAC1|HSPD1|SPARC|S100A8|S100A7|SLPI|NOS2|FMO1|COMT|SRR|LGALS9|FER|LY96|EHHADH|DUSP10|BDKRB1|CYP1A1|ATP4B|GCH1|CASP8|C5AR1|SNCA|ALPL	http://amigo.geneontology.org/amigo/term/GO:0032496
cellular response to tumor necrosis factor	Gene Ontology	GO:0071356	31	125	0.00016151	0.00342159	CCL3|ERBB2IP|SCYL2|ACOD1|RPS3|SGMS1|CIB1|CACTIN|ASS1|IRG1|ASAH1|ARHGEF2|RORA|MAPK1|CCL21|CCL23|CCL22|TRPV1|HAS2|DHX9|SIRT1|GBP1|TNFRSF21|DCSTAMP|ROR1|TCL1A|DFNA5|CCL16|CCL18|ZFP36|GPD1	http://amigo.geneontology.org/amigo/term/GO:0071356
regulation of signal transduction by p53 class mediator	Gene Ontology	GO:1901796	32	131	0.000161807	0.00342159	HDAC1|RPL5|PLK3|ATM|ERCC4|MAPK11|TP53RK|TPX2|EHMT2|HUS1|STRAP|TAF4B|AURKA|CHEK2|NBN|NOP2|PRKAB2|WRN|GLTSCR2|RPL11|SMYD2|TP53BP2|MDM4|TAF6|TAF4|TAF2|RPA1|TAF9|PPP1R13B|MBD3|RAD50|TAF9B	http://amigo.geneontology.org/amigo/term/GO:1901796
visual perception	Gene Ontology	GO:0007601	44	206	0.000162782	0.00343107	MYO3B|AIPL1|RLBP1|RPE65|CRYAA|OAT|PITPNA|GPR143|GRK7|RDH5|POU6F2|CLN6|MKKS|RP1L1|RAX|DNAJC19|RP1|GUCY2D|GUCY2F|COL18A1|BFSP2|CYP4V2|CDH23|PPEF2|CNGA1|CNGA3|OPA3|CNNM4|RGS16|TULP1|CPLX3|BBS2|BBS5|NRL|PRCD|PDE6B|ABCA4|CRYBB1|RDH12|PPT1|ATXN7|MYO5A|TYR|GUCA1B	http://amigo.geneontology.org/amigo/term/GO:0007601
substantia nigra development	Gene Ontology	GO:0021762	16	43	0.000165231	0.00347145	CALM2|CALM1|GNB4|ATP5PF|G6PD|ERCC4|MAPKAP1|ATP5J|BASP1|DLC1|FGF9|COX6B1|RHOA|S100A1|SYNGR3|DYNLL1	http://amigo.geneontology.org/amigo/term/GO:0021762
negative regulation of peptidyl-serine phosphorylation	Gene Ontology	GO:0033137	12	25	0.000170371	0.00355278	BDKRB1|TEP1|NCK1|INPP5F|MLXIPL|PAQR3|RASSF2|BAX|DMD|CNK3/IPCEF1|PDE4D|INPP5J	http://amigo.geneontology.org/amigo/term/GO:0033137
electron transfer activity	Gene Ontology	GO:0009055	22	74	0.000170715	0.00355278	IDO1|COX5A|CIAPIN1|GLRX2|DHDH|LOXL2|IDH3B|POR|TXNRD1|ETFA|ETFB|SORD|GLRX|DEGS1|ALDH4A1|SH3BGRL3|TSTA3|CYB5A|NDUFS1|ME1|SDHB|SDHD	http://amigo.geneontology.org/amigo/term/GO:0009055
U5 snRNP	Gene Ontology	GO:0005682	10	17	0.000171284	0.00355278	DDX23|SNRNP200|SNRPD3|snrpd2|SNRPD1|PRPF18|SNRPB|TXNL4A|SNRPG|SNRPE	http://amigo.geneontology.org/amigo/term/GO:0005682
SMN-Sm protein complex	Gene Ontology	GO:0034719	10	17	0.000171284	0.00355278	GEMIN8|SMN1|SNRPD3|snrpd2|SNRPD1|GEMIN2|SNRPB|SNRPF|SNRPG|SNRPE	http://amigo.geneontology.org/amigo/term/GO:0034719
cell surface receptor signaling pathway	Gene Ontology	GO:0007166	56	286	0.000172835	0.00357358	IL7R|GHRHR|GPR56|FCGR1A|LAMA1|EMR2|FCGR3A|LAG3|CASP10|TNFRSF10B|TNFRSF14|FPR2|LIFR|MLKL|ADCYAP1R1|KLRF1|ADGRA1|FCER1A|CABIN1|GP1BA|CD86|MAPK1|ADGRE2|FADD|FCRL2|BSG|TRPV1|HRAS|GPR128|ETFA|NPR1|CHRM4|FCRLA|FCRLB|ADGRF3|CD101|MCHR1|CLC|ASGR2|LY96|LEPR|BDKRB1|BAI1|IL13RA1|PLEKHG5|KLRD1|CD274|CLCF1|CASP8|ADGRG7|ADGRG2|SIRPB1|LILRA6|GPR113|GLP2R|CRHR1	http://amigo.geneontology.org/amigo/term/GO:0007166
nucleotide-binding oligomerization domain containing signaling pathway	Gene Ontology	GO:0070423	11	21	0.000176625	0.0036289	TRAF6|ITCH|UBE2N|TAB1|RPS27A|CASP8|UBA52|IKBKG|UBB|UBC|UBE2V1	http://amigo.geneontology.org/amigo/term/GO:0070423
cytoplasmic dynein complex	Gene Ontology	GO:0005868	11	21	0.000176625	0.0036289	NUDCD3|DYNLL1|SNX4|DYNC1I2|DYNLT1|DYNLT3|DYNC1LI2|DYNLRB2|DLC1|DCTN4|TOPORS	http://amigo.geneontology.org/amigo/term/GO:0005868
secretory granule lumen	Gene Ontology	GO:0034774	29	114	0.00017928	0.00367185	EPX|AMPD3|EEF1A1|HMGB1|PRDX4|CAT|COTL1|S100A11|APOA1|DERA|HSP90AB1|COMMD9|DYNLT1|FGR|PSMA2|PFKL|S100A8|SRP14|PSMC2|CRISPLD2|GPI|CSTB|SERPINB1|PNP|C1orf35|GSTP1|ACTR1B|HSP90AA1|PPIA	http://amigo.geneontology.org/amigo/term/GO:0034774
ATP-dependent chromatin remodeling	Gene Ontology	GO:0043044	14	34	0.000180378	0.00368277	HDAC1|CECR2|SMARCC1|ARID1B|MBD2|SMARCD2|MBD3|PBRM1|GATAD2B|SNRPC|HNRNPC|INO80B|SMARCA5|SMARCE1	http://amigo.geneontology.org/amigo/term/GO:0043044
endosomal transport	Gene Ontology	GO:0016197	25	91	0.000181125	0.00368647	WASHC1|EHD2|EHD1|RPS27A|DCLK1|VPS37B|AP5S1|CHMP3|CHMP7|ARHGAP1|ITSN1|ZFYVE16|ALMS1|RAB13|CHMP4C|DPY30|UBC|SRL|SNF8|MVB12A|VPS36|ANKFY1|UBA52|UBB|ABCA1	http://amigo.geneontology.org/amigo/term/GO:0016197
U7 snRNP	Gene Ontology	GO:0005683	7	7	0.000183492	0.00372301	SNRPD3|LSM10|LSM11|SNRPB|SNRPF|SNRPG|SNRPE	http://amigo.geneontology.org/amigo/term/GO:0005683
integral component of mitochondrial inner membrane	Gene Ontology	GO:0031305	15	39	0.000195916	0.00395047	TMEM11|SLC25A19|CCDC109B|SFI1|MPC1|MCUB|L2HGDH|LINC00116|SFXN5|MTLN|PET100|TMEM177|MCUR1|COX16|COQ2	http://amigo.geneontology.org/amigo/term/GO:0031305
NADP binding	Gene Ontology	GO:0050661	15	39	0.000195916	0.00395047	FMO2|NOS2|NDOR1|DUOX1|G6PD|POR|GAPDH|CAT|NOX1|FMO1|ME1|FMO6P|MTRR|HIBADH|NNT	http://amigo.geneontology.org/amigo/term/GO:0050661
condensed chromosome kinetochore	Gene Ontology	GO:0000777	24	86	0.000198248	0.00398515	NUDCD2|AHCTF1|ZWINT|RASSF2|CENPV|DCTN3|DCTN6|ZW10|HJURP|DYNLT3|GPATCH11|FBXO28|CENPE|SPAG5|RANGAP1|SGOL2|NDEL1|CENPW|MEIKIN|CENPU|CHAMP1|SGO2|NUP37|SPC24	http://amigo.geneontology.org/amigo/term/GO:0000777
nuclear chromatin	Gene Ontology	GO:0000790	142	915	0.000198918	0.00398631	SMARCC1|STAT4|GSC|SCRT2|GCM1|ETS2|NR0B1|THRB|RORA|POU6F2|POU6F1|RAX|FOXE3|RBPJL|FLI1|SP6|SMARCD2|ROR1|GATA1|KAT8|TCF7L2|RFX3|TCF15|NR1I2|ELK1|ELK4|TAF5L|H2AFJ|FOXP3|DMRT2|TBX4|SMARCE1|XRCC1|ARNTL|MGAM|INSL6|TIMELESS|EFTUD1|TFE3|NFIL3|NEUROG1|PLCB1|SIRT1|ASXL2|TSHZ3|HOXB4|PPARG|EHMT2|HOXA4|PKNOX1|SLX4|TAF4|IRF6|PRDM10|PAX4|IRF8|CREM|BATF2|BATF3|TFDP2|CREBBP|HDAC1|ISX|YY2|SMAD4|SMAD5|H2AFY2|SMAD2|F…	http://amigo.geneontology.org/amigo/term/GO:0000790
rough endoplasmic reticulum	Gene Ontology	GO:0005791	19	59	0.000199811	0.00399194	RANGRF|SFTPD|ADCYAP1R1|RPS23|ARSB|RPL6|MT3|PSEN1|PSAP|TMEM97|TRAM1|HSPD1|SFTPA1|RPL4|APP|BSG|RPL18|RAB14|CDKAL1	http://amigo.geneontology.org/amigo/term/GO:0005791
dendrite	Gene Ontology	GO:0030425	75	420	0.000203636	0.00405591	TXN2|KLHL20|NLGN4X|IL6ST|SNX14|PLK3|PI4K2A|CPD|NIN|GLRX2|SAV1|RAB5A|TENM2|CCR2|PGS1|DSCAM|TMEM185A|DHX36|RPL28|TXN|APOD|CHD2|NPTN|STRN3|DDX11|PPT1|KCNJ14|SARM1|AZI2|PSD2|CIB1|ZWINT|SV2A|CNIH4|SLC8A2|AQP11|KCNIP1|XRN1|DPYSL5|NTF4|ARHGEF15|BAI1|CPEB1|CHRM5|CHRM4|CHRM3|RANGAP1|LSM1|CASC3|AMFR|TMEM108|CNGA3|ZFYVE27|DENND1A|NQO1|BRINP3|BRD1|BNIP3|CNNM1|RAB27A|COMT|GRIP2|DICER1|CNNM4|INPP5F|RPS6|PDYN|S…	http://amigo.geneontology.org/amigo/term/GO:0030425
transcription coactivator activity	Gene Ontology	GO:0003713	50	248	0.000206006	0.0040906	RNF14|SMARCC1|HMGB2|HMGB1|PCBD1|SIRT1|MED27|MED1|MED6|UBE2L3|MED4|RERE|NCOA6|LPIN3|TAF6L|LPIN1|CALCOCO1|PARK7|NUP98|SUB1|MRTFA|GTF2A1L|CBFB|VGLL2|YAF2|DHX9|RFXANK|DDIT3|CENPJ|TAF6|PRMT2|WWOX|SCAND1|SMARCD2|MYSM1|TRIP11|BCL10|WBP2NL|NCOA4|ACTN4|ARID1B|LMO2|MAML1|TAF9|BCL9|TADA2A|TAF5L|KDM5A|CREBBP|SMARCE1	http://amigo.geneontology.org/amigo/term/GO:0003713
regulation of lipid metabolic process	Gene Ontology	GO:0019216	25	92	0.000208675	0.00411849	TRIB3|MED1|ME1|FABP1|APOA1|NCOA6|SIN3A|ALAS1|TIAM2|DNAJC15|FDFT1|SULT2A1|PPARG|TNFRSF21|OPA3|HMGCR|TBL1X|CYP1A1|CYP4A11|TBL1XR1|ACSL1|ANGPTL4|ABCA1|TXNRD1|CREBBP	http://amigo.geneontology.org/amigo/term/GO:0019216
secretory granule	Gene Ontology	GO:0030141	25	92	0.000208675	0.00411849	GHRHR|KLK12|CHGA|HILPDA|KLK15|STXBP1|ATP7A|EBAG9|SNX10|CGA|HSPD1|KLK13|SNAPIN|BRCA2|CNP|CLCN3|PRSS58|PLA2G2A|KLK1|KLK7|SYPL1|RAB27A|VAMP3|ANGPTL6|CARTPT	http://amigo.geneontology.org/amigo/term/GO:0030141
cellular response to lipopolysaccharide	Gene Ontology	GO:0071222	36	158	0.000213676	0.00420055	IL12B|HMGB2|HMGB1|IL36RN|IL12A|ACOD1|VIMP|SGMS1|CACTIN|ASS1|PLAA|IRG1|CMPK2|ZFP36|CD86|DEFA4|PDCD4|NOS2|TRAF6|CD68|LY96|RHOA|EHHADH|MAPK8|DBI|PLSCR4|CX3CR1|CXCL9|CD274|BCL10|IRF8|CSF2|GSTP1|ABCA1|PDE4D|HAVCR2	http://amigo.geneontology.org/amigo/term/GO:0071222
ion transmembrane transport	Gene Ontology	GO:0034220	44	209	0.000214123	0.00420055	ZACN|FXYD4|TMC7|ATP6V1A|WWP1|TMEM120B|ATP6V1H|CHRNA10|NOX1|SFXN5|ATP11B|ATP2C2|ATP2C1|ATP7A|ATP6V1F|ATP8B2|CHRNB3|RYR2|ATP13A5|PDZD11|SCNN1G|SLC12A1|ATP6V0D1|ATP6V0B|ATP6V1G1|ANXA6|TSC22D3|ATP10D|CLCN5|CHRNA6|VMA21|GABRB2|ATP6V1C1|SGK3|ATP4B|GABRP|GLUD1|ATP6V0A4|NEDD4L|ATP8B1|FKBP1B|ATP1A1|CHRNE|ATP6V0E2	http://amigo.geneontology.org/amigo/term/GO:0034220
protein N-terminus binding	Gene Ontology	GO:0047485	27	104	0.00022316	0.00435286	SCFD1|HDAC1|SMARCC1|ZWINT|ERCC2|ATM|ERCC4|ERCC5|SDCBP|PEX19|SMARCE1|DCTN4|SGF29|NBN|PDCD6|MORF4L1|TRAF6|SUV39H1|GTF2H2|SNF8|GLRX|EXOC2|STXBP1|TBL1XR1|ACTN4|SYNGR3|VWF	http://amigo.geneontology.org/amigo/term/GO:0047485
microtubule polymerization	Gene Ontology	GO:0046785	9	14	0.000223223	0.00435286	CENPJ|HDGFL3|TPPP|TPPP3|TPPP2|FBXO31|TRPV4|MAPRE1|FBXO5	http://amigo.geneontology.org/amigo/term/GO:0046785
mitotic cell cycle	Gene Ontology	GO:0000278	32	134	0.000229133	0.00445476	MCPH1|PLK3|ZNF830|DCTN3|MYBL2|NEK4|DCTN1|NEK3|TUBA1C|FAM175B|CETN2|CETN1|SKA1|ARPP19|AURKA|OFD1|CENPE|CEP250|CENPC|TPX2|IK|SUGT1|NUDT15|CENPW|PBK|ZNRD2|PPP5C|YEATS4|PBRM1|TUBGCP2|TUBGCP3|TUBGCP5	http://amigo.geneontology.org/amigo/term/GO:0000278
cell body	Gene Ontology	GO:0044297	22	76	0.000233897	0.00453384	ACTA2|RLBP1|RPE65|RPS6|CASP8|PINK1|GABARAPL1|RPL28|CCT2|PARK7|RDH5|CCT4|RNF112|FADD|LZTS1|COMT|CACYBP|CXADR|EZR|BTBD8|PITPNM3|CD200	http://amigo.geneontology.org/amigo/term/GO:0044297
trans-Golgi network membrane	Gene Ontology	GO:0032588	25	93	0.000239871	0.00463585	AP1M2|AP1M1|GOLPH3L|MYO1B|AFTPH|RIC1|BOK|CLTA|IGF2R|HLA-DQB1|AP1B1|SCAMP5|COG2|HLA-DRB1|COG6|COG5|AP4E1|RAB9A|VAMP3|VAMP4|APP|VTI1A|HLA-DQA1|HLA-DQA2|VPS54	http://amigo.geneontology.org/amigo/term/GO:0032588
telomerase RNA binding	Gene Ontology	GO:0070034	11	22	0.000241051	0.00464487	NAF1|EXOSC10|SMG6|SNRPD3|NOP10|XRN1|SNRPC|SNRPB|TEP1|HNRNPC|DHX36	http://amigo.geneontology.org/amigo/term/GO:0070034
carbohydrate binding	Gene Ontology	GO:0030246	38	172	0.000247128	0.00473632	SFTPD|KLRD1|ACAN|CD33|CD248|KLRF1|LGALS12|MGAM|SFTPA1|CD207|MBP|MGAM2|OS9|CD22|UAP1|ZG16|CD69|ATRN|SORD|GANC|ASGR2|LGALS8|SIGLEC10|SIGLEC5|GALM|GALNT6|DCDC1|BCAN|GALNT15|OLR1|CLEC4F|PSAP|LGALS9|GALNT18|MAG|CALR3|EMC7|ZP3	http://amigo.geneontology.org/amigo/term/GO:0030246
damaged DNA binding	Gene Ontology	GO:0003684	18	55	0.000247252	0.00473632	CREBBP|RAD23B|POLQ|HMGB2|XPA|RAD18|RPA1|ERCC2|POLD1|AUNIP|CUL4B|RPS3|NBN|NEIL2|FEN1|ERCC4|HMGB1|POLI	http://amigo.geneontology.org/amigo/term/GO:0003684
axoneme	Gene Ontology	GO:0005930	27	105	0.000254093	0.00485311	SPEF1|DNAH10|CCDC63|IFT57|MAPK15|KIF17|EFHC1|IFT140|DNAI2|RSPH4A|CFAP46|CFAP43|ATG5|RPGRIP1L|RP1L1|DRC1|RP1|ARL13B|TTLL3|AMBRA1|MNS1|CFAP70|ARMC4|MAP1LC3B|GAS8|TTC18|TCTEX1D4	http://amigo.geneontology.org/amigo/term/GO:0005930
heme binding	Gene Ontology	GO:0020037	32	135	0.000256578	0.00488624	IDO2|PTGS1|IDO1|EPX|DUOX1|DUOX2|CYP4B1|CYCS|CAT|CYP17A1|HBZ|CYP2S1|HBQ1|THPO|ADGB|CYP51A1|HEBP2|NOS2|CYP4V2|PTGIS|CYP20A1|LPO|CYP3A4|CYP1A1|CYP4A11|HMOX1|CYB5A|CYP2E1|HMOX2|CYB561D1|STC2|SDHD	http://amigo.geneontology.org/amigo/term/GO:0020037
intracellular anatomical structure	Gene Ontology	GO:0005622	30	123	0.000260254	0.0049418	NUDCD2|SAT1|CCDC68|ARHGEF3|ZMYND12|IKBKG|SLC25A16|DHX33|DHX34|DHX36|NAA20|GABARAPL1|ANAPC15|DHX57|CETN2|SMC6|POLI|MKKS|MAP1LC3B|RAB14|DHX9|RAB5B|SNTG1|CTSB|TUFT1|ABI3|DDX43|BBS5|ARHGAP17|DHX16	http://amigo.geneontology.org/amigo/term/GO:0005622
vesicle	Gene Ontology	GO:0031982	38	173	0.000272706	0.00516319	MYO1E|RPS27A|GAPDH|ECE1|CIB1|GPRC5A|GPRC5C|CALM2|CALM1|TUBA1C|DYNC1I2|ARHGEF2|GSTP1|CASK|SLC34A2|UBA52|MYO1B|APPL2|LAMP3|PROM1|RHOA|MVB12A|RHOG|PLA2G4F|STX8|ABO|F7|VAMP8|KIF5B|EZR|BASP1|STX12|UBB|UBC|GLT6D1|RHOBTB2|MYO5A|PPIA	http://amigo.geneontology.org/amigo/term/GO:0031982
clathrin-coated vesicle	Gene Ontology	GO:0030136	19	61	0.000283846	0.00535852	SH3BP4|VAMP3|INPP5F|VPS33B|AP1M2|AP1M1|SCYL2|FCHO1|ADAM10|ASTN2|VPS33A|GGA2|VTI1A|EPN3|STON1|DENND1B|DENND1A|FOLR1|PHETA1	http://amigo.geneontology.org/amigo/term/GO:0030136
extracellular matrix organization	Gene Ontology	GO:0030198	50	252	0.000285095	0.00536655	ITGA9|PAPLN|MMP11|MMP12|CRISPLD2|ACAN|ERCC2|PRDX4|BGN|NOX1|ITGA10|ATP7A|ADAMTSL3|SPARC|ICAM5|ICAM2|MADCAM1|SPINK5|BSG|FGB|ITGB1|LAMA1|LAMA2|MATN4|ITGB7|COL18A1|CD44|THSD4|COL9A3|COL5A3|COL4A4|TNC|SERAC1|LAMC2|SERPINB5|FGF2|BCAN|OLFML2A|MMP2|APP|CLGN|EGFL6|DSPP|ITGAL|VIT|MMP7|VWF|COL6A2|ITGAD|COMP	http://amigo.geneontology.org/amigo/term/GO:0030198
stimulatory C-type lectin receptor signaling pathway	Gene Ontology	GO:0002223	28	112	0.000292035	0.00548133	RPN2|PSMD8|HRAS|PLCG2|MUC20|IKBKG|SKP1|PSMA2|ICAM2|PSMA4|PSMC1|PSMC2|PSMC4|CUL1|PSMC6|TRAF6|PSME4|MUC7|PRKCD|MUC17|MUC15|BCL10|SYK|TAB1|BTRC|PSMB4|PSMB2|CREBBP	http://amigo.geneontology.org/amigo/term/GO:0002223
chromosome segregation	Gene Ontology	GO:0007059	21	72	0.000294692	0.00551532	UBE2I|SPAG5|HJURP|CIAO2B|FAM175B|USP44|CENPE|NUF2|CENPC|USP9X|NUP37|ERCC2|SKA1|BANF2|RPS3|NDEL1|CENPW|FAM96B|CEP85|NEK11|TOP2A	http://amigo.geneontology.org/amigo/term/GO:0007059
perikaryon	Gene Ontology	GO:0043204	35	155	0.000299533	0.00558985	ZNF259|KLHL24|GHRH|GIGYF2|SLC2A3|CHRNA10|CCR2|SMN1|MAPK10|PI4K2A|CIB1|CRH|ASS1|DHX36|CACNA1A|AZI2|TIAM2|MAPK1|RNF112|NEUROG1|SLC8A2|ENDOG|EFNA2|ASTN2|ENO2|CNGA3|BRD1|ATP7A|SLC17A8|GJC2|APP|DRD2|VIP|PPP5C|AIF1	http://amigo.geneontology.org/amigo/term/GO:0043204
viral entry into host cell	Gene Ontology	GO:0046718	24	89	0.000304085	0.00564246	ITCH|WWP1|TNFRSF14|CD55|DYNLT1|SELPLG|CD86|ITGB1|CTSL|ITGB7|CTSB|CD46|LAMP3|SLC20A2|CXADR|ZNF639|CR1|RPSA|CLEC4G|PHB|POGZ|VAMP8|RFT1|HAVCR1	http://amigo.geneontology.org/amigo/term/GO:0046718
transcription coregulator activity	Gene Ontology	GO:0003712	24	89	0.000304085	0.00564246	LPXN|PPRC1|BCL11A|MED1|MED4|CALCOCO1|BCLAF1|BCLAF3|FHL3|CBFB|MED18|RYBP|PIR|YAF2|DHX9|TRRAP|SND1|CNOT2|CXorf23|PTPN14|PIAS1|DDX1|NSD1|NAB1	http://amigo.geneontology.org/amigo/term/GO:0003712
mRNA binding	Gene Ontology	GO:0003729	42	200	0.000307078	0.00568172	RPS13|PIWIL2|DHX9|RPL7|EIF6|YTHDF3|CNBP|PUM1|RPS3|RPS2|CPSF6|DHX33|ZC3H12D|PARK7|PPP1R8|C1QBP|RPL13A|SNRNP35|RBM14|HNRNPC|TRA2B|RPS26|NOS1|MRPL13|NUP98|NAT1|LSM1|FXR1|NUDT16|SNRPC|NOL3|SLPI|RBFOX2|RBM46|PUM3|SRRM3|RPL35|ZFP36|RBM25|MBD2|EIF4A1|A1CF	http://amigo.geneontology.org/amigo/term/GO:0003729
non-motile cilium assembly	Gene Ontology	GO:1905515	16	46	0.000307945	0.00568172	ARL13B|IFT140|IFT52|CENPJ|IFT74|CEP250|BBS2|IFT57|TBC1D32|IFT88|CSNK1D|TMEM216|RPGRIP1L|MKKS|DCTN1|TMEM17	http://amigo.geneontology.org/amigo/term/GO:1905515
DNA replication	Gene Ontology	GO:0006260	31	131	0.000325202	0.00597146	NAP1L1|TNFAIP1|ATM|ERCC4|DTD1|FEN1|POLI|CDC7|SET|SLX4|HUS1|TIMELESS|GRWD1|POLD1|POLD2|NBN|SIN3A|DHX9|WRN|ORC3|MCM6|Pole3|DUT|MCM8|CHAF1A|RPA1|PIF1|POLE2|RAD50|MCM3|FAM111A	http://amigo.geneontology.org/amigo/term/GO:0006260
condensed nuclear chromosome, centromeric region	Gene Ontology	GO:0000780	9	15	0.000325483	0.00597146	SYCP2L|SGO2|CENPC|CENPA|SGOL2|AURKA|AURKC|MEIKIN|SYCP2	http://amigo.geneontology.org/amigo/term/GO:0000780
cis-Golgi network	Gene Ontology	GO:0005801	19	62	0.000336372	0.00615089	FKTN|SCFD1|IFT20|RAB30|LIMK2|RAB29|MAP6D1|AZI2|LRPAP1|TRAPPC6B|BCL9|TRPM2|UBXN2A|KDELR3|KDELR2|TRIP11|KDELR1|SLC35C2|ANGEL1	http://amigo.geneontology.org/amigo/term/GO:0005801
U1 snRNP	Gene Ontology	GO:0005685	10	19	0.000337152	0.00615089	SNRPA|SNRPD3|snrpd2|SNRPD1|SNRPB|SNRPC|HNRNPC|SNRPF|SNRPG|SNRPE	http://amigo.geneontology.org/amigo/term/GO:0005685
tertiary granule membrane	Gene Ontology	GO:0070821	21	73	0.000344054	0.00625928	VAMP1|CEACAM1|DYNLL1|OLR1|SLC11A1|FPR2|VAMP8|MGAM|CD33|SLC2A3|ADAM8|ADAM10|TARM1|SIGLEC5|PTAFR|HGSNAT|FRMPD3|ATP8B4|CYSTM1|DLC1|RAB14	http://amigo.geneontology.org/amigo/term/GO:0070821
RNA polymerase II cis-regulatory region sequence-specific DNA binding	Gene Ontology	GO:0000978	106	656	0.000351304	0.00637338	SMARCC1|GSC|GCM1|ZNF143|THRB|RORA|ZNF572|HSFX1|PGR|RAX|DHX9|RBPJL|FLI1|PRF1|ROR1|GATA1|APP|TCF7L2|RFX3|TCF15|NR1I2|ELK1|ELK4|PLAGL1|FOXP3|NOBOX|AKNA|MED1|CC2D1A|SMARCE1|DHX36|ARNTL|SUB1|NONO|EFTUD1|TFE3|NFIL3|ZNF516|SMARCD2|SIRT1|PPARG|STAT4|SMYD3|NANOG|PKNOX1|PRDM15|IRF8|BATF2|BATF3|ZNF114|HDAC1|RAD23B|ZNF239|YY2|SMAD4|SMAD5|SMAD2|MESP2|HEYL|SPI1|ZNF628|NR6A1|ZNF519|ZBTB14|MBD3|HNRNPC|TCFL5|AKNA…	http://amigo.geneontology.org/amigo/term/GO:0000978
peroxisomal membrane	Gene Ontology	GO:0005778	18	57	0.000353892	0.00640249	AOC1|PLA2G16|DAO|PEX26|TMEM135|TMEM35|ACSL1|CAT|PEX19|PEX6|SLC27A2|FAR1|HMGCR|FNDC5|SLC25A17|PLAAT3|HSD17B4|PEX16	http://amigo.geneontology.org/amigo/term/GO:0005778
aging	Gene Ontology	GO:0007568	36	163	0.000355655	0.00641658	TIMP1|ERCC2|NAPEPLD|GLRX2|NQO1|ALOX12|CACYBP|ASS1|RGN|LOXL2|KYNU|MAPK1|DNMBP|SIN3A|TEP1|WRN|ENDOG|APOD|CD68|SRR|AMFR|SERPINF1|HMGCR|UCP3|CTNNA1|DBI|CYP1A1|CASP2|BCL2A1|CAT|KRT16|MBD1|MBD3|MBD2|MMP7|PDE4D	http://amigo.geneontology.org/amigo/term/GO:0007568
transforming growth factor beta receptor signaling pathway	Gene Ontology	GO:0007179	25	96	0.000359568	0.00646925	TGFBR3|ACVR1|LPXN|SMAD4|SMAD5|RPS27A|SMAD2|USP9X|DUSP22|APOA1|SMURF1|GDF9|TWSG1|ITGB1|SIRT1|GPI|APPL2|DUSP15|RHOA|LRRC32|UBA52|UBB|UBC|TAB1|FUT8	http://amigo.geneontology.org/amigo/term/GO:0007179
lipid catabolic process	Gene Ontology	GO:0016042	22	79	0.000367148	0.00658742	PLCZ1|RAB7A|FAAH2|PNLIPRP3|NCEH1|PPT1|CEL|PLCB1|LIPC|LIPE|LIPI|LIPK|PLA2G16|PLA1A|PLA2G2A|PLAAT3|PLD6|TBL1XR1|IAH1|RARRES3|LRCOL1|C2orf43	http://amigo.geneontology.org/amigo/term/GO:0016042
protein sumoylation	Gene Ontology	GO:0016925	19	63	0.000397153	0.00710621	UBE2I|RANBP2|ZNF451|NUP54|NUP98|NUP93|SENP5|SUMO2|BCL11A|RANGAP1|NUP37|SAE1|PIAS1|SENP1|NSMCE2|TRPM4|RNF212B|MUL1|TOPORS	http://amigo.geneontology.org/amigo/term/GO:0016925
mitochondrion organization	Gene Ontology	GO:0007005	24	91	0.000399726	0.00713265	MTERF1|CYCS|RHOT1|PINK1|ATP5B|ATP7A|TMEM11|BCS1L|PARK7|ALAS1|VPS13D|PPRC1|SIRT5|SIRT4|FXN|CXADR|XAF1|RAB29|STOML2|ATP5F1B|NIPSNAP2|PHB|POLRMT|GABPA	http://amigo.geneontology.org/amigo/term/GO:0007005
tumor necrosis factor-mediated signaling pathway	Gene Ontology	GO:0033209	29	121	0.000416906	0.00741888	RPN2|CD70|PSMD8|TMSB4X|TNFSF18|TNFRSF17|TNFRSF14|CD40LG|KRT8|TNFRSF12A|TNFRSF19|COMMD7|PSMA2|PSMA4|PSMC1|PSMC2|PSMC4|PSMC6|TRAF3|TRAF5|TRAF6|PSME4|CARD14|ACTN4|PLEKHG5|POP1|MAP3K14|PSMB4|PSMB2	http://amigo.geneontology.org/amigo/term/GO:0033209
methylosome	Gene Ontology	GO:0034709	8	12	0.000420785	0.00746749	CLNS1A|snrpd2|SNRPD1|SNRPB|SNRPD3|SNRPF|SNRPG|SNRPE	http://amigo.geneontology.org/amigo/term/GO:0034709
phosphatidylinositol binding	Gene Ontology	GO:0035091	22	80	0.000424369	0.00751063	SNX2|SH3YL1|SNX5|SNX4|MYO1E|PITPNA|PITPNB|GRAMD2A|PLEKHF2|ESYT2|ESYT3|SNX29|TRPV1|SEPT12|MREG|APPL2|SEPTIN12|SGK3|HS1BP3|ARHGAP33|GRB7|SNX22	http://amigo.geneontology.org/amigo/term/GO:0035091
helicase activity	Gene Ontology	GO:0004386	13	33	0.000427858	0.00755187	DDX23|SNRNP200|DICER1|DDX11|WRN|TTF2|SLFN11|HELZ|ERCC6L2|DDX1|SUPV3L1|EIF4A1|SMARCA5	http://amigo.geneontology.org/amigo/term/GO:0004386
calcium channel complex	Gene Ontology	GO:0034704	11	24	0.000430294	0.00755392	RYR2|SESTD1|ORAI1|CALM2|CCDC109B|CALM1|AKAP6|MCUB|FKBP1B|PKD2L1|PDE4D	http://amigo.geneontology.org/amigo/term/GO:0034704
low-density lipoprotein particle clearance	Gene Ontology	GO:0034383	11	24	0.000430294	0.00755392	NCEH1|SOAT1|EHD1|CEL|HMOX1|POGZ|ACAT1|ACAT2|AP2A1|CLTA|LDLRAP1	http://amigo.geneontology.org/amigo/term/GO:0034383
cellular response to cytokine stimulus	Gene Ontology	GO:0071345	17	53	0.000440317	0.00770909	PTPN23|AKAP6|PTPN18|TRAF6|ASAH2|RHOA|NLRP12|PTPN20|PTPN14|DRC1|SIGIRR|CCR7|MAPK8|IL18BP|LDLRAP1|PTPN5|PTPN4	http://amigo.geneontology.org/amigo/term/GO:0071345
growth cone	Gene Ontology	GO:0030426	32	140	0.000442605	0.00772837	ZNF259|ERC2|TENM2|USP9X|PINK1|DSCAM|CHD2|PREX1|PSEN1|PALLD|TIAM2|CIB1|CDK5R2|TRPV4|RNASE4|EXOC3|TSHZ3|SNCA|FAN1|FXR1|AMFR|MPP1|SSH1|FSCN3|CXADR|DICER1|STX3|BASP1|UTRN|GDPD5|MYO5A|INPP5J	http://amigo.geneontology.org/amigo/term/GO:0030426
protein targeting	Gene Ontology	GO:0006605	15	43	0.00045817	0.00795635	SORL1|RAB27A|AKAP6|NLRP6|ERBB2IP|NUP54|AP1M2|SRPRA|CDC37|AP4E1|FUT10|RPL11|GIPC1|OS9|SRPR	http://amigo.geneontology.org/amigo/term/GO:0006605
nuclear import signal receptor activity	Gene Ontology	GO:0061608	10	20	0.000460547	0.00795635	NUTF2|TNPO3|IPO11|TMCO6|KPNA7|KPNA6|KPNA5|KPNA2|KPNA1|IPO5	http://amigo.geneontology.org/amigo/term/GO:0061608
negative regulation of telomere maintenance via telomerase	Gene Ontology	GO:0032211	10	20	0.000460547	0.00795635	EXOSC10|GNL3L|TINF2|TERF2|PIF1|TERF1|XRN1|STON1|SNRPC|HNRNPC	http://amigo.geneontology.org/amigo/term/GO:0032211
telomerase holoenzyme complex	Gene Ontology	GO:0005697	10	20	0.000460547	0.00795635	SMG6|SNRPD3|GNL3L|LSM11|NOP10|SNRPC|SNRPB|TEP1|HNRNPC|SNRPE	http://amigo.geneontology.org/amigo/term/GO:0005697
FMN binding	Gene Ontology	GO:0010181	9	16	0.000463519	0.00796544	IYD|NOS2|NDOR1|POR|NDUFV1|MTRR|HAO1|HAO2|DUS2	http://amigo.geneontology.org/amigo/term/GO:0010181
nuclear-transcribed mRNA catabolic process	Gene Ontology	GO:0000956	9	16	0.000463519	0.00796544	EXOSC10|DHX34|LSM4|NBDY|DDX5|XRN1|MRTO4|NBAS|EXOSC4	http://amigo.geneontology.org/amigo/term/GO:0000956
sequence-specific DNA binding	Gene Ontology	GO:0043565	71	405	0.000464959	0.00796636	FOXP3|ZNF296|NOBOX|MMP12|YY2|SMAD4|TTF2|FOXE3|CBFB|ZNF35|ZNF596|FIGLA|ZFP90|ZNF70|ZNF599|ZNF10|ZNF77|ZSCAN2|RERE|NRL|NANOG|NR6A1|VRTN|ZBTB14|CALCOCO1|RORA|ZFP3|ZNF343|ZNF555|GZF1|ZNF705G|DMBX1|MYRF|GATA1|ZNF282|ZIM2|ARNTL|RBPJL|ZNF180|THAP1|ZNF19|BCL11A|TFCP2L1|SP6|ZNF300|PPARG|SNAPC1|ATF5|ZNF22|PIGX|CEBPG|FOXN1|ROR1|FOXN3|E2F6|E2F4|HNRNPDL|IRF6|MTPN|ZNF233|RPA1|ZFP42|TCF7L2|MYRFL|CXXC5|MYBBP1A|P…	http://amigo.geneontology.org/amigo/term/GO:0043565
fatty acid metabolic process	Gene Ontology	GO:0006631	19	64	0.000467242	0.00796636	CYP1A1|THEM5|AOAH|CYP4A11|HTD2|PLA2G5|ACSF3|ACOT12|GPAT4|PPARG|THEM4|CREM|ACSBG2|ACOT11|ACOT6|ALKBH7|ACOT4|UCP3|MECR	http://amigo.geneontology.org/amigo/term/GO:0006631
smoothened signaling pathway	Gene Ontology	GO:0007224	19	64	0.000467242	0.00796636	ARL13B|STIL|IFT52|IFT20|CENPJ|NSDHL|DZIP1|TCTN3|EVC|IFT57|MAP3K10|HSPB11|HHAT|PKD2L1|IFT46|BOC|TMEM231|B9D1|TMEM17	http://amigo.geneontology.org/amigo/term/GO:0007224
activation of GTPase activity	Gene Ontology	GO:0090630	26	104	0.000471243	0.0080136	RASGRP1|TBC1D9B|RAPGEF1|CCR7|ADPRH|BCAS3|TBC1D8|NEDD9|CCDC125|ECT2|ARHGAP42|TBC1D5|ARHGAP22|TIAM2|TBC1D25|CCL21|ARHGEF10|ARHGEF15|ARHGEF19|SYDE2|RANGAP1|NDEL1|RHOG|TBC1D22A|RABGAP1L|TBC1D30	http://amigo.geneontology.org/amigo/term/GO:0090630
immune response	Gene Ontology	GO:0006955	74	427	0.000478336	0.00811303	IL7R|TGFBR3|LIF|TNFRSF14|CD1A|ORC3|IKBKE|FCGR3A|HLA-F|IL12A|CCL27|TRAV2|IGLV2-11|ACKR4|IKBKG|FCGR1A|CCR7|CCR9|CYSLTR2|VPREB3|CD8B|CEBPG|MYLPF|CCR3|C1QBP|CD86|CCL18|HLA-DQB1|TRAV9-2|MADCAM1|CCL21|TLR6|CCL23|CCL22|CST7|RAX|ZAP70|IFITM3|HLA-DRB1|CTSL|NFIL3|GBP6|RAET1L|C5AR1|IFI6|PKHD1L1|CTSS|SEMA7A|CHST4|SLPI|TRAV14DV4|GZMA|CX3CR1|IL2RG|CXCL9|PNP|IRF8|TNFAIP1|CCR2|CSF2|PRELID1|AZGP1|TLR1|MAP3K14|ULB…	http://amigo.geneontology.org/amigo/term/GO:0006955
retrograde transport, endosome to Golgi	Gene Ontology	GO:0042147	22	81	0.000489221	0.0082761	SNX2|WASHC1|SNX5|RIC1|DCTN1|DENND2A|TBC1D5|TBC1D23|FAM21A|RAB7A|PIKFYVE|TMEM87B|TMEM87A|PHETA1|RAB9A|VAMP3|UBE2O|RAB29|ANKFY1|VTI1A|GOSR2|VPS54	http://amigo.geneontology.org/amigo/term/GO:0042147
cell redox homeostasis	Gene Ontology	GO:0045454	18	59	0.000498293	0.00838601	TXN2|TXN|NOS2|DDIT3|NCF4|PRDX6|PDIA2|PRDX4|NME9|GLRX2|NQO1|LPO|PRDX1|VIMP|GLRX|SLC11A1|NNT|TXNRD1	http://amigo.geneontology.org/amigo/term/GO:0045454
negative regulation of cell death	Gene Ontology	GO:0060548	18	59	0.000498293	0.00838601	CCN6|NCK1|LRPAP1|DRD2|PARK7|RAD18|DYNLT1|AGR2|POGZ|SMAD4|WNT11|ATG5|CACYBP|CRH|ADCYAP1R1|FGF2|DUS2|BNIP3	http://amigo.geneontology.org/amigo/term/GO:0060548
mitochondrial proton-transporting ATP synthase complex, coupling factor F(o)	Gene Ontology	GO:0000276	7	9	0.00051036	0.00854491	ATP5J2|ATP5PF|ATP5J|ATP5MC3|ATP5MC2|ATP5G3|ATP5G2	http://amigo.geneontology.org/amigo/term/GO:0000276
meiotic telomere clustering	Gene Ontology	GO:0045141	7	9	0.00051036	0.00854491	MAJIN|ATM|CCDC79|TERF1|C11orf85|MEI1|SPO11	http://amigo.geneontology.org/amigo/term/GO:0045141
mitochondrial membrane	Gene Ontology	GO:0031966	27	111	0.000532604	0.00887696	TMEM135|MX2|BOK|DNM1|IKBKE|ATP5B|NDUFAB1|BIK|BCL2L13|HKDC1|VRK2|NGRN|ABCB8|VPS13A|NDUFA1|AQP8|NDUFA9|SORD|TMBIM6|ABHD6|BNIP3|DEGS1|CEBPZOS|IFI6|ATP5F1B|RNF144B|SDHB	http://amigo.geneontology.org/amigo/term/GO:0031966
extracellular matrix	Gene Ontology	GO:0031012	46	233	0.000532917	0.00887696	CCN6|TIMP4|PAPLN|MMP11|TIMP1|CRISPLD2|ACAN|BGN|CLGN|ALPL|CD248|ADAMTSL3|LINGO3|MMP12|ZP3|GP1BA|UCMA|MGP|PHOSPHO1|TGFBR3|LAMA1|TECTB|CRISP3|COL4A4|COL18A1|COMP|THSD4|COL9A3|COL5A3|FLRT3|FLRT2|SERAC1|BCAN|OLFML2A|CLP1|LRRC17|LRRC32|LRRC15|LRRN1|TLR3|DSPP|WNT11|MMP7|COL6A6|HAPLN3|HAPLN2	http://amigo.geneontology.org/amigo/term/GO:0031012
translesion synthesis	Gene Ontology	GO:0019985	13	34	0.00053767	0.00891546	TRIM25|RPS27A|RPA1|USP10|POLD1|UBA52|POLD3|ISG15|UBB|UBC|POLN|POLD2|POLI	http://amigo.geneontology.org/amigo/term/GO:0019985
cellular oxidant detoxification	Gene Ontology	GO:0098869	21	76	0.000537967	0.00891546	IYD|PTGS1|PRDX4|THPO|EPX|MGST3|DUOX1|PRDX6|PARK7|DUOX2|HBZ|CAT|LPO|HBQ1|GSTP1|APOM|VIMP|FABP1|GPX8|NNT|TXNRD1	http://amigo.geneontology.org/amigo/term/GO:0098869
intermediate filament cytoskeleton	Gene Ontology	GO:0045111	16	49	0.000546429	0.00901868	SESTD1|NDOR1|PFDN5|DES|BCAS3|NR1I2|SYNM|KRT13|S100A8|STON1|PADI6|ZNF131|PHLDB2|KRT8|SYNE2|EXOSC4	http://amigo.geneontology.org/amigo/term/GO:0045111
pICln-Sm protein complex	Gene Ontology	GO:0034715	6	6	0.000546964	0.00901868	CLNS1A|snrpd2|SNRPD1|SNRPD3|SNRPF|SNRPE	http://amigo.geneontology.org/amigo/term/GO:0034715
positive regulation of innate immune response	Gene Ontology	GO:0045089	11	25	0.000563915	0.00927469	DHX9|CD1A|HMGB3|HMGB2|HMGB1|ADAM8|EREG|TLR8|FPR2|HAVCR2|COCH	http://amigo.geneontology.org/amigo/term/GO:0045089
negative regulation of endopeptidase activity	Gene Ontology	GO:0010951	33	149	0.000585417	0.00960408	SERPINA11|PAPLN|TIMP1|BIRC6|GAPDH|SERPINB1|TIMP4|ITIH4|PEBP1|WFDC5|CAP2|SERPINB11|SPINK8|RENBP|SERPINA1|CSTB|SERPINB13|CRB2|SERPINB8|APPL2|SERPINF1|SERPINF2|UCHL5|WFDC3|SERPINB5|SERPIND1|SLPI|UBE2O|APP|FETUB|A2ML1|BST2|SERPINH1	http://amigo.geneontology.org/amigo/term/GO:0010951
nucleotide-excision repair, preincision complex stabilization	Gene Ontology	GO:0006293	10	21	0.000619185	0.00997397	GTF2H2|XPA|RPA1|ERCC5|GTF2H5|CUL4A|CUL4B|RBX1|ERCC4|ERCC2	http://amigo.geneontology.org/amigo/term/GO:0006293
positive regulation of ubiquitin-protein transferase activity	Gene Ontology	GO:0051443	10	21	0.000619185	0.00997397	RPS2|AXIN1|UBE2N|ARRDC4|DCUN1D1|DCUN1D2|UBE2L3|TRIB3|PINK1|TOPORS	http://amigo.geneontology.org/amigo/term/GO:0051443
import into nucleus	Gene Ontology	GO:0051170	10	21	0.000619185	0.00997397	GEMIN8|SMN1|SNRPD3|snrpd2|SNRPD1|GEMIN2|SNRPB|SNRPF|SNRPG|SNRPE	http://amigo.geneontology.org/amigo/term/GO:0051170
nucleotide-excision repair, DNA incision, 3'-to lesion	Gene Ontology	GO:0006295	10	21	0.000619185	0.00997397	GTF2H2|XPA|RPA1|ERCC5|GTF2H5|CUL4A|CUL4B|RBX1|ERCC4|ERCC2	http://amigo.geneontology.org/amigo/term/GO:0006295
ATP synthesis coupled proton transport	Gene Ontology	GO:0015986	8	13	0.000620214	0.00997397	ATP5C1|ATP5F1D|ATP5PD|ATP5H|ATP5MC3|ATP5MC2|ATP5G3|ATP5G2	http://amigo.geneontology.org/amigo/term/GO:0015986
inner cell mass cell proliferation	Gene Ontology	GO:0001833	8	13	0.000620214	0.00997397	ZNF259|BRCA2|GINS4|SBDS|PALB2|SALL4|NCAPG2|NDEL1	http://amigo.geneontology.org/amigo/term/GO:0001833
UV protection	Gene Ontology	GO:0009650	8	13	0.000620214	0.00997397	SCARA3|XPA|ERCC4|ERCC5|CAT|MFAP4|FEN1|ERCC2	http://amigo.geneontology.org/amigo/term/GO:0009650
maturation of LSU-rRNA	Gene Ontology	GO:0000470	8	13	0.000620214	0.00997397	NHP2L1|NOP2|EIF6|RPL7A|RPL10A|SNU13|MAK16|RRP15	http://amigo.geneontology.org/amigo/term/GO:0000470
ciliary membrane	Gene Ontology	GO:0060170	17	55	0.000624451	0.0100174	TMEM67|ARL13B|BBS2|PKD2L1|TCTN3|EVC|DRD2|BBS5|CASK|CNGA4|MCHR1|IQCE|CLTB|EFCAB7|TMEM231|FFAR4|TMEM17	http://amigo.geneontology.org/amigo/term/GO:0060170
protein tyrosine kinase binding	Gene Ontology	GO:1990782	12	30	0.000632677	0.0100996	ITGB1|NEDD9|CHD2|ACVR1|TEP1|DSCAM|SH2B3|GRM5|HSP90AA1|DUSP22|CEACAM1|PHYHIP	http://amigo.geneontology.org/amigo/term/GO:1990782
ciliary transition zone	Gene Ontology	GO:0035869	12	30	0.000632677	0.0100996	TMEM67|NEK4|TMEM17|CEP131|C5orf30|CPLANE1|FAM92A1|TMEM216|RPGRIP1L|C5orf42|TMEM231|B9D1	http://amigo.geneontology.org/amigo/term/GO:0035869
rhythmic process	Gene Ontology	GO:0048511	19	66	0.000640057	0.0101924	DHX9|SUV39H2|PIWIL2|DDX5|SUV39H1|BTRC|PSPC1|PRKDC|CUL4A|PPARG|USP9X|MAPK10|CREM|CIPC|PASD1|MAPK8|SIN3A|CREBBP|TOP2A	http://amigo.geneontology.org/amigo/term/GO:0048511
thyroid hormone generation	Gene Ontology	GO:0006590	9	17	0.000646197	0.0102351	IYD|DUOX1|CTSB|DUOX2|TTF2|THPO|MED1|SLC5A5|CPQ	http://amigo.geneontology.org/amigo/term/GO:0006590
rRNA methylation	Gene Ontology	GO:0031167	9	17	0.000646197	0.0102351	DIMT1|BMT2|NSUN3|METTL5|MTERF4|TRMT61B|BUD23|FBL|ZCCHC4	http://amigo.geneontology.org/amigo/term/GO:0031167
in utero embryonic development	Gene Ontology	GO:0001701	41	202	0.000647455	0.0102351	ACVR1|SMAD4|MYO1E|SMAD2|ADAM10|SEC24D|EDNRA|ATP7A|B9D1|ANKRD11|MGAT1|OTUD7B|GDF3|GJB3|SLC34A2|RPGRIP1L|ERCC2|SIN3A|ITGB1|TRAF6|CHTOP|ENDOG|KIDINS220|RRN3|UBE2V1|GATA1|BRK1|APBA1|INPP5F|APBA3|PSPH|TAB1|RNASEH2B|NOTCH2|STIL|CUL4A|KEAP1|SSR2|MBD3|TMEM231|FUT8	http://amigo.geneontology.org/amigo/term/GO:0001701
endomembrane system	Gene Ontology	GO:0012505	29	125	0.000652155	0.0102845	VMP1|LRPAP1|SLC2A12|TNFRSF17|LARS1|RNF34|LPGAT1|BCL2L14|BIK|MTMR7|RNF139|MAP1LC3B|TEX28|RAB14|RAB5A|RAB5C|RAB5B|MAL2|RNF24|LARS|STX8|RAB23|POGLUT1|RAB29|STX3|STX12|CLPTM1|PITPNM3|PIP5K1B	http://amigo.geneontology.org/amigo/term/GO:0012505
histone binding	Gene Ontology	GO:0042393	35	163	0.000659725	0.0103787	SMARCC1|CD1A|WDR5B|SMARCA5|SET|USP49|SAMD13|NAP1L1|COPRS|BCAS3|BRPF3|GRWD1|NHS|RESF1|HILS1|TSPYL5|SIRT1|CTSL|CKS2|PRMT7|NCAPD2|RSF1|MYSM1|HJURP|SCML1|BRD1|KAT8|TBL1X|TBL1XR1|MBTD1|L3MBTL2|L3MBTL4|RNF8|SNCA|KDM5A	http://amigo.geneontology.org/amigo/term/GO:0042393
chemotaxis	Gene Ontology	GO:0006935	28	119	0.000663669	0.0104156	CCL3|DOCK2|PLAUR|HRAS|C5AR2|CCR2|CCR3|PTAFR|ACKR4|CCR7|CCR9|PLA2G6|MAPK1|CCL23|CCL22|CCL27|FPR2|LGALS9|FER|FGF2|SERPIND1|CCL16|CX3CR1|CXCL9|LECT2|CCL18|C5AR1|CMTM1	http://amigo.geneontology.org/amigo/term/GO:0006935
positive regulation of T cell proliferation	Gene Ontology	GO:0042102	18	61	0.000690887	0.0107649	AIF1|CD70|NCK1|TRAF6|CD1A|IL12B|PNP|CCDC88B|CD46|ZP4|IL12A|CD86|JAK3|CD274|CD40LG|IL6ST|ZP3|HAVCR2	http://amigo.geneontology.org/amigo/term/GO:0042102
response to estrogen	Gene Ontology	GO:0043627	18	61	0.000690887	0.0107649	HSPD1|GHRHR|TEK|ARSB|F7|TRIM25|CTNNA1|ASH2L|HMOX1|COMT|RBBP5|CD24|APOA1|PPARG|MAPK1|SLC34A2|CRH|LDHA	http://amigo.geneontology.org/amigo/term/GO:0043627
lipid transport	Gene Ontology	GO:0006869	18	61	0.000690887	0.0107649	NME4|DBI|APOD|ABCA13|CFHR4|ABCA1|PLEKHA8|SFTPA1|ESYT2|ESYT3|ABCA4|ABCA5|ABCA3|APOBR|APOL5|SPIN1|APOLD1|ABCA9	http://amigo.geneontology.org/amigo/term/GO:0006869
mitochondrial intermembrane space	Gene Ontology	GO:0005758	21	78	0.000714669	0.0111089	NME4|THEM4|SIRT5|NDUFS1|COA4|PARK7|COA6|CIAPIN1|STOML2|FGR|TRIAP1|COX19|CAT|CYCS|IMMT|PINK1|PRELID1|AIFM1|RNASET2|SHMT2|STMP1	http://amigo.geneontology.org/amigo/term/GO:0005758
negative regulation of gene expression	Gene Ontology	GO:0010629	42	210	0.000724076	0.0112283	HDAC1|CCL3|APP|ACE|HRAS|NOS2|VHL|TNRC6B|MYADM|PINK1|CRH|MSR1|TERF2|INPPL1|PARK7|KDM4A|PGR|AURKA|MKKS|SLC35C2|SIRT1|ERP29|CD46|SORD|LGALS9|FERMT1|SERPINF1|ANAPC2|FGF2|DICER1|NME1|LGMN|RNASEH2B|PARP14|BBS2|NOTCH2|AIF1|KPNA7|DDRGK1|STC2|PSEN1|HAVCR2	http://amigo.geneontology.org/amigo/term/GO:0010629
nucleobase-containing small molecule interconversion	Gene Ontology	GO:0015949	11	26	0.000730414	0.0112729	NME4|AK9|NME1|AK1|DCTD|AK7|NUDT13|RRM2B|GLRX|DUT|TXNRD1	http://amigo.geneontology.org/amigo/term/GO:0015949
regulation of DNA-binding transcription factor activity	Gene Ontology	GO:0051090	11	26	0.000730414	0.0112729	SGK3|SYK|HMOX1|MAPK1|MAPK10|MAPK11|FANCD2|ZBTB7A|MAPK8|KDM5A|ATF2	http://amigo.geneontology.org/amigo/term/GO:0051090
positive regulation of canonical Wnt signaling pathway	Gene Ontology	GO:0090263	32	145	0.000739178	0.0113812	RPN2|PSMD8|XIAP|GSKIP|ARNTL|LRRK1|AXIN1|AMER1|PSMA2|CSNK1D|PSMA4|TRPM4|PSMC1|PSMC2|PSMC4|PSMC6|PSME4|RNF220|GID8|CSNK1G3|CSNK1G1|GPC5|FGF9|UBR5|PRDM15|TBL1X|TBL1XR1|PLEKHA4|FRAT1|PSMB4|PSMB2|RNF146	http://amigo.geneontology.org/amigo/term/GO:0090263
postsynaptic density	Gene Ontology	GO:0014069	48	251	0.000749319	0.0115102	RPS13|RPL12|RPS14|RPL6|RPL7|RPLP0|CPD|EIF6|FOXM1|ADAM10|DNM1|HNRNPH2|P2RX6|CNIH4|MT3|CAP2|MX2|MAPK1|RNF112|SLC8A2|MTMR2|LZTS1|RPS27|RPS25|KPNA1|BCL11A|LRRC7|FXR1|TMEM108|PALM|RPL18A|BNIP3|BAI1|DCLK1|CDH2|RPL38|SERPINB8|DRD2|RPL30|ADGRA1|RPL17|RPL10A|ATP1A1|RPS3|CPEB1|GRIP2|SYN2|SYN3	http://amigo.geneontology.org/amigo/term/GO:0014069
DNA duplex unwinding	Gene Ontology	GO:0032508	20	73	0.000788341	0.0120527	GINS2|DDX11L8|RAD18|HELQ|RAD54B|POLQ|DDX11|WRN|SUPV3L1|RAD50|DHX9|PIF1|MCM3|DDX1|GINS4|FANCM|MCM8|RAD54L2|DHX36|NBN	http://amigo.geneontology.org/amigo/term/GO:0032508
GDP binding	Gene Ontology	GO:0019003	20	73	0.000788341	0.0120527	RAB9A|RAB27A|RAB7A|RAB5A|RASL12|RAB5C|RAB5B|RAB29|HRAS|RAP1A|RAB14|SUCLG2|RAB42|MIEF1|SEPTIN12|RHOA|RAB12|RALB|GBP1|SEPT12	http://amigo.geneontology.org/amigo/term/GO:0019003
calcium import into the mitochondrion	Gene Ontology	GO:0036444	7	10	0.000792723	0.0120631	CCDC109B|MCUB|SLC25A23|AFG3L2|MAIP1|C2orf47|MCUR1	http://amigo.geneontology.org/amigo/term/GO:0036444
G-quadruplex DNA binding	Gene Ontology	GO:0051880	7	10	0.000792723	0.0120631	DDX11|WRN|CNBP|PIF1|XRN1|RAD50|DHX36	http://amigo.geneontology.org/amigo/term/GO:0051880
NF-kappaB binding	Gene Ontology	GO:0051059	12	31	0.000798311	0.0121198	HDAC1|FOXP3|CDKN2A|ANXA4|COMMD6|COMMD7|NFKBID|TAF4B|NOTCH2|TP53BP2|RNF25|BCL10	http://amigo.geneontology.org/amigo/term/GO:0051059
endocytic vesicle	Gene Ontology	GO:0030139	18	62	0.00080906	0.0122544	SFTPD|ABCA1|RAB5A|EHD2|RAB5C|RAB5B|ITSN1|PLEKHG5|DRD2|EHD1|RABEP1|IGF2R|GIPC1|RAB13|LPAR1|APOA1|FFAR4|CD207	http://amigo.geneontology.org/amigo/term/GO:0030139
phosphatidylinositol-3-phosphate binding	Gene Ontology	GO:0032266	15	46	0.000814199	0.0122752	OBSCN|SESTD1|ZFYVE19|WDR45|NCF4|WIPI2|PLCZ1|ZFYVE28|BBS5|RUFY4|PLEKHA4|VPS36|DENND1A|SNX20|SNX24	http://amigo.geneontology.org/amigo/term/GO:0032266
negative regulation of protein kinase B signaling	Gene Ontology	GO:0051898	15	46	0.000814199	0.0122752	SIRT1|THEM4|TEP1|DRD2|GLTSCR2|SORD|PDCD6|DDIT3|SH2B3|TRIB3|PHLPP2|CIB1|MUL1|LEMD2|RAPGEF1	http://amigo.geneontology.org/amigo/term/GO:0051898
negative regulation of interleukin-2 production	Gene Ontology	GO:0032703	10	22	0.000820348	0.0123393	SFTPD|FOXP3|IL20RB|HDAC9|VSIG4|CPD|EZR|ZFP36|GBP1|HAVCR2	http://amigo.geneontology.org/amigo/term/GO:0032703
positive regulation of interleukin-12 production	Gene Ontology	GO:0032735	13	36	0.000829619	0.01245	PLCB1|IDO1|CD40LG|TLR3|SYK|HMGB1|IRF8|IL12B|HSPD1|LGALS9|MAPK11|CCR7|DEFB124	http://amigo.geneontology.org/amigo/term/GO:0032735
photoreceptor cell maintenance	Gene Ontology	GO:0045494	14	41	0.000832403	0.0124631	RP1|ABCA4|BBS2|TULP1|RDH12|USP45|IQCB1|CROCC|CDH23|PROM1|MDM1|USH1C|MKKS|RP1L1	http://amigo.geneontology.org/amigo/term/GO:0045494
response to bacterium	Gene Ontology	GO:0009617	27	115	0.000842544	0.0125572	ERAP1|FKBP5|WASL|NLRC5|NAALADL2|CCDC186|PPM1D|SLC11A1|UPK1B|PLAAT3|THRSP|CA5B|NOS2|LSM5|CEP192|KLHL6|NLRP6|MACROD2|TMEM229B|BNIP3|PLA2G16|GZMA|RAB29|CYP2E1|SLC17A5|IFI44|FUCA2	http://amigo.geneontology.org/amigo/term/GO:0009617
unfolded protein binding	Gene Ontology	GO:0051082	27	115	0.000842544	0.0125572	NUDCD2|NUDCD3|AIPL1|CLPX|CRYAA|AFG3L2|CHAF1A|TOMM20|CDC37L1|HSPE1|CCT2|CCT4|CDC37|HSP90AB1|HSPD1|MKKS|UGGT1|HSPA13|PFDN5|PFDN4|TMEM67|PET100|HSP90AA1|SERPINH1|CALR3|PPIB|PPIA	http://amigo.geneontology.org/amigo/term/GO:0051082
kinase binding	Gene Ontology	GO:0019900	24	97	0.000861724	0.0128137	MYOM1|EEF1A1|RPS3|CHIA|HSP90AB1|CACNA1A|PARK7|CDC37|CEACAM1|PFKL|TTC28|DUSP1|LDHA|DGKD|PRKCD|PER3|WDCP|BCL10|TAX1BP1|NIN|PLG|EMP2|ATF5|SP100	http://amigo.geneontology.org/amigo/term/GO:0019900
inner mitochondrial membrane organization	Gene Ontology	GO:0007007	9	18	0.000883653	0.0130504	TMEM11|MAIP1|APOOL|SAMM50|MTX3|DNAJC11|FAM92A1|C2orf47|IMMT	http://amigo.geneontology.org/amigo/term/GO:0007007
sperm-egg recognition	Gene Ontology	GO:0035036	9	18	0.000883653	0.0130504	CATSPER4|CATSPER3|IZUMO1R|FOLR4|CATSPERB|SPESP1|CATSPERD|FOLR1|FOLR2	http://amigo.geneontology.org/amigo/term/GO:0035036
mitochondrial electron transport, cytochrome c to oxygen	Gene Ontology	GO:0006123	9	18	0.000883653	0.0130504	NDUFA4|COX5A|COX5B|CYCS|COX4I2|COX6B1|COX7B|COX7C|COX6C	http://amigo.geneontology.org/amigo/term/GO:0006123
small nuclear ribonucleoprotein complex	Gene Ontology	GO:0030532	8	14	0.000889414	0.0131058	SNRPD3|snrpd2|SNRPD1|SLU7|SNRPB|SNRPF|SNRPG|SNRPE	http://amigo.geneontology.org/amigo/term/GO:0030532
modification-dependent protein catabolic process	Gene Ontology	GO:0019941	6	7	0.000929681	0.0136648	NEDD8|RPS27A|UBA52|ISG15|UBB|UBC	http://amigo.geneontology.org/amigo/term/GO:0019941
ribosome biogenesis	Gene Ontology	GO:0042254	11	27	0.000935746	0.0136648	NAF1|GNL2|DDIT3|GNL3L|RPS28|CUL4A|RRN3|CUL4B|ZNF658|MYBBP1A|URB2	http://amigo.geneontology.org/amigo/term/GO:0042254
transferase activity, transferring acyl groups	Gene Ontology	GO:0016746	11	27	0.000935746	0.0136648	PDHX|HHAT|LIPT1|GAT|ACAT2|TGM3|GLYAT|HGSNAT|MBOAT4|LPGAT1|HHATL	http://amigo.geneontology.org/amigo/term/GO:0016746
hydrogen peroxide catabolic process	Gene Ontology	GO:0042744	11	27	0.000935746	0.0136648	PRDX4|EPX|DUOX1|PRDX6|DUOX2|PRDX1|CAT|LPO|HBQ1|HBZ|THPO	http://amigo.geneontology.org/amigo/term/GO:0042744
metallopeptidase activity	Gene Ontology	GO:0008237	18	63	0.000944114	0.0137562	EIF3H|DNPEP|ACE|STAMBP|COPS6|ADAM8|EIF3F|ADAM28|ADAM10|AFG3L2|ADAM21|ADAM20|MYSM1|PITRM1|MMP7|DEPDC1B|MMP2|PREP	http://amigo.geneontology.org/amigo/term/GO:0008237
response to virus	Gene Ontology	GO:0009615	25	104	0.000967593	0.0140668	ACTA2|FOXP3|DUOX2|MX2|IL12A|IFNAR1|IKBKG|IFNW1|OAS1|ADAR|FGR|PSMA2|CCL22|RAX|IFITM3|TPT1|DCLK1|RPS15A|BATF3|CYP1A1|EEF1G|BST2|LAMTOR5|TLR8|IFI44	http://amigo.geneontology.org/amigo/term/GO:0009615
B cell activation	Gene Ontology	GO:0042113	12	32	0.00099861	0.0144854	RASGRP1|LAT2|HDAC9|CD22|BST2|CASP8|CD86|HSPD1|FCRLA|ZAP70|PHB|CD79A	http://amigo.geneontology.org/amigo/term/GO:0042113
response to hormone	Gene Ontology	GO:0009725	14	42	0.00100873	0.0145351	TXN2|TXN|NOS2|NCOA4|NCOA6|RNASE4|TIMP1|TAC1|POR|SORD|TIMP4|OXCT1|RBM14|ME1	http://amigo.geneontology.org/amigo/term/GO:0009725
mitochondrial electron transport, NADH to ubiquinone	Gene Ontology	GO:0006120	14	42	0.00100873	0.0145351	NDUFAB1|NDUFV1|NDUFA5|NDUFB9|NDUFA1|NDUFA4|NDUFB1|NDUFB10|NDUFS1|COQ9|NDUFA11|NDUFS8|NDUFA10|NDUFA9	http://amigo.geneontology.org/amigo/term/GO:0006120
4 iron, 4 sulfur cluster binding	Gene Ontology	GO:0051539	14	42	0.00100873	0.0145351	NDUFV1|SDHB|DDX11|ERCC2|CIAPIN1|NUBPL|MUTYH|POLD1|NDUFS1|PRIM2|NDUFS8|CDK5RAP1|ELP3|CDKAL1	http://amigo.geneontology.org/amigo/term/GO:0051539
tRNA aminoacylation for protein translation	Gene Ontology	GO:0006418	13	37	0.00101941	0.0146565	LARS|IARS2|TARS2|CARS|AARS|AIMP2|MARS2|AIMP1|FARSB|YARS2|LARS1|LARS2|EEF1E1	http://amigo.geneontology.org/amigo/term/GO:0006418
determination of left/right symmetry	Gene Ontology	GO:0007368	17	58	0.00102249	0.0146684	IFT140|DNAI2|ACVR1|STIL|IFT74|CCDC11|CFAP53|ARMC4|GAS8|TBC1D32|DRC1|DISP1|RPGRIP1L|MKKS|AP1B1|PSKH1|CFC1	http://amigo.geneontology.org/amigo/term/GO:0007368
positive regulation of intracellular protein transport	Gene Ontology	GO:0090316	10	23	0.00107222	0.0152475	PLK3|RAB29|KIF5B|CEP131|BCAS3|PRR5L|PCNT|ZFAND1|OAZ1|MPP1	http://amigo.geneontology.org/amigo/term/GO:0090316
cholesterol efflux	Gene Ontology	GO:0033344	10	23	0.00107222	0.0152475	ABCG1|SOAT1|STX12|POGZ|ACAT1|ACAT2|ABCA5|APOM|ABCA1|APOA1	http://amigo.geneontology.org/amigo/term/GO:0033344
mitochondrial calcium ion transmembrane transport	Gene Ontology	GO:0006851	10	23	0.00107222	0.0152475	CCDC109B|PHB|PARL|MCUB|STOML2|SLC25A23|AFG3L2|MAIP1|C2orf47|MCUR1	http://amigo.geneontology.org/amigo/term/GO:0006851
response to interferon-gamma	Gene Ontology	GO:0034341	10	23	0.00107222	0.0152475	IFITM3|KYNU|SLC11A1|CALCOCO2|GCH1|TRIM21|SNCA|BST2|SEC61A1|SP100	http://amigo.geneontology.org/amigo/term/GO:0034341
cortical actin cytoskeleton	Gene Ontology	GO:0030864	16	53	0.00109718	0.0155685	MED28|DYNLL1|WDR1|SERPINB8|EEF1A1|COTL1|CAP1|CAP2|DSTN|UTRN|AKAP13|MYADM|TRPV4|CDH2|DLC1|CFL2	http://amigo.geneontology.org/amigo/term/GO:0030864
heart development	Gene Ontology	GO:0007507	38	189	0.00115654	0.0163488	ACVR1|HDAC9|ACAN|ATM|TNNC1|MTERF4|PRKDC|AKAP13|ECE1|CACYBP|EDNRA|IFT140|TEK|NCOA6|POPDC3|SPARC|POU6F1|MBD1|MKKS|DRC1|TEP1|BVES|IFT74|PPARG|FLRT3|SMYD2|ADAP2|ARMC4|AP1B1|CXADR|HSPB11|TBC1D32|OXCT1|MBD3|MBD2|TFDP2|PSKH1|CFC1	http://amigo.geneontology.org/amigo/term/GO:0007507
centriole-centriole cohesion	Gene Ontology	GO:0010457	7	11	0.00118541	0.0163488	ODF1|NIN|CEP250|CROCC|CEP135|DCTN1|KIF3A	http://amigo.geneontology.org/amigo/term/GO:0010457
positive regulation of mitochondrial membrane potential	Gene Ontology	GO:0010918	7	11	0.00118541	0.0163488	TCL1A|BID|STOML2|LINC00116|MFN1|MTLN|NNT	http://amigo.geneontology.org/amigo/term/GO:0010918
U4 snRNP	Gene Ontology	GO:0005687	7	11	0.00118541	0.0163488	SNRPD3|snrpd2|SNRPD1|SNRPB|SNRPF|SNRPG|SNRPE	http://amigo.geneontology.org/amigo/term/GO:0005687
aminoacyl-tRNA editing activity	Gene Ontology	GO:0002161	7	11	0.00118541	0.0163488	LARS|IARS2|TARS2|AARS|DTD1|LARS1|LARS2	http://amigo.geneontology.org/amigo/term/GO:0002161
protein targeting to ER	Gene Ontology	GO:0045047	7	11	0.00118541	0.0163488	SRPR|SRPRA|SPCS3|SRP14|SEC61G|SEC61A1|SPCS1	http://amigo.geneontology.org/amigo/term/GO:0045047
phagosome acidification	Gene Ontology	GO:0090383	11	28	0.00118653	0.0163488	ATP6V0B|RAB7A|ATP6V1F|ATP6V1A|ATP6V1G1|ATP6V1H|ATP6V0A4|ATP6V0D1|VMA21|ATP6V1C1|ATP6V0E2	http://amigo.geneontology.org/amigo/term/GO:0090383
cysteine-type peptidase activity	Gene Ontology	GO:0008234	11	28	0.00118653	0.0163488	CASP6|CASP7|OTUD7B|CTSL|OTULIN|CTSB|USP9X|CASP8|ATG4C|ATG4A|ESPL1	http://amigo.geneontology.org/amigo/term/GO:0008234
aerobic respiration	Gene Ontology	GO:0009060	11	28	0.00118653	0.0163488	SDHB|UQCR10|CAT|ATP5F1D|FXN|NDUFS8|ADSL|SLC25A14|UQCRB|MTFR1L|UQCRC1	http://amigo.geneontology.org/amigo/term/GO:0009060
viral life cycle	Gene Ontology	GO:0019058	11	28	0.00118653	0.0163488	CHMP4C|RPS27A|VPS37B|NEDD4L|UBA52|UBB|UBC|CHMP3|MVB12A|CHMP7|PPIA	http://amigo.geneontology.org/amigo/term/GO:0019058
positive regulation of monocyte chemotaxis	Gene Ontology	GO:0090026	9	19	0.00118732	0.0163488	LGMN|HMGB1|AIF1|PLA2G7|CCR2|FPR2|S100A7|DEFB124|S100A14	http://amigo.geneontology.org/amigo/term/GO:0090026
ion channel activity	Gene Ontology	GO:0005216	9	19	0.00118732	0.0163488	TRPV6|CCDC109B|TMEM120B|MCUB|SCNN1G|TRPV4|SLC9C1|TRPV1|TRPV3	http://amigo.geneontology.org/amigo/term/GO:0005216
MyD88-independent toll-like receptor signaling pathway	Gene Ontology	GO:0002756	9	19	0.00118732	0.0163488	RPS27A|UBE2D2|UBE2D3|TLR3|UBA52|IKBKG|UBB|UBC|LY96	http://amigo.geneontology.org/amigo/term/GO:0002756
intraciliary transport particle B	Gene Ontology	GO:0030992	9	19	0.00118732	0.0163488	IFT52|IFT20|IFT57|TTC30B|IFT74|IFT88|HSPB11|KIF17|IFT46	http://amigo.geneontology.org/amigo/term/GO:0030992
regulation of protein localization	Gene Ontology	GO:0032880	17	59	0.00119587	0.0164318	RAB9A|UFL1|TRIM38|TRIM14|TRIM17|TRIML1|TRIM21|RABGAP1L|TRIM68|VIP|WASL|SWAP70|FKBP1A|MAPK8|TMEM231|RAB14|B9D1	http://amigo.geneontology.org/amigo/term/GO:0032880
calcium-mediated signaling	Gene Ontology	GO:0019722	21	82	0.00122245	0.0167265	CCL3|NMUR1|RYR2|CALM2|CX3CR1|CALM1|ACKR4|CACNA1A|RCAN3|SGCD|CHRM3|ORC3|PLCG2|CCR2|CCR3|LAT2|CCR7|TRPM4|CCR9|AGTR1|FPR2	http://amigo.geneontology.org/amigo/term/GO:0019722
response to toxic substance	Gene Ontology	GO:0009636	21	82	0.00122245	0.0167265	SCFD1|CCL3|SLC6A1|AIFM1|GJC2|BPHL|DRD2|XPA|GAT|SRSF9|ASNS|BAX|NQO1|MAPK1|GLYAT|RAD51|ATF4|TRPM6|BSG|PON1|ARHGAP33	http://amigo.geneontology.org/amigo/term/GO:0009636
G1/S transition of mitotic cell cycle	Gene Ontology	GO:0000082	24	100	0.00123107	0.0168092	ACVR1|PLK3|USP26|CDC7|SPDYA|CDK3|PRIM2|CUL5|CUL1|CUL2|ITGB1|CDKN2A|ORC3|MCM6|Pole3|MCM8|RPA1|CUL4A|CDKN3|PIAS1|POLE2|PHF8|CUL4B|MCM3	http://amigo.geneontology.org/amigo/term/GO:0000082
lysosomal lumen	Gene Ontology	GO:0043202	23	94	0.00123811	0.0168191	GNS|GBA|ACAN|BGN|RNASET2|ASAH1|PPT1|CEL|CTSL|TPP1|SERPINB13|CTSF|GPC4|GPC5|CTSS|IFI30|BCAN|LGMN|ARSB|HSP90AA1|CHID1|FUCA1|EPDR1	http://amigo.geneontology.org/amigo/term/GO:0043202
autophagy of mitochondrion	Gene Ontology	GO:0000422	13	38	0.00124414	0.0168191	FUNDC1|GABARAPL1|WDR45|WIPI2|AMBRA1|FBXO7|PINK1|ATG12|ATG13|ATG5|ATG2A|MAP1LC3B|BNIP3	http://amigo.geneontology.org/amigo/term/GO:0000422
positive regulation of cytokinesis	Gene Ontology	GO:0032467	13	38	0.00124414	0.0168191	ECT2|RACGAP1|RXFP3|MRGPRX2|DRD2|KIF23|MAP10|MPP1|AURKC|CENPV|RHOA|CSPP1|GIPC1	http://amigo.geneontology.org/amigo/term/GO:0032467
COPII vesicle coat	Gene Ontology	GO:0030127	8	15	0.00124472	0.0168191	KLHL12|SEC13|SEC24D|SEC24C|SEC24B|PDCD6|SAR1A|SEC31B	http://amigo.geneontology.org/amigo/term/GO:0030127
centrosome localization	Gene Ontology	GO:0051642	8	15	0.00124472	0.0168191	IFT20|KIF5B|AURKA|DYNC1LI2|NDEL1|NIN|SYNE2|RANBP2	http://amigo.geneontology.org/amigo/term/GO:0051642
meiotic cell cycle	Gene Ontology	GO:0051321	18	65	0.0012726	0.0171604	CCNB3|WBP2NL|PLD6|SMC1B|REC114|FBXO43|RPA1|MNS1|ZW10|BOLL|ZFP42|NBN|RAD51|AURKC|TUBGCP2|TUBGCP3|TUBGCP5|PIWIL2	http://amigo.geneontology.org/amigo/term/GO:0051321
regulation of apoptotic process	Gene Ontology	GO:0042981	39	197	0.00128724	0.0173219	ATM|BAX|CASP10|TNFRSF10B|RPS3|PLEKHG5|NLRC4|USP42|TRAF5|BCL2L14|BID|TRIAP1|JAK3|SDF2L1|DAPK2|ETFA|SIRT1|TRAF3|ZBTB7A|TPT1|IFT57|WRN|CTSB|GLTSCR2|TP53BP2|SARM1|CIDEA|CASP6|CASP2|NME1|HS1BP3|PHB|PINK1|ACTN4|RBM25|TOX3|PPP1R13B|PRELID1|CREBBP	http://amigo.geneontology.org/amigo/term/GO:0042981
intercellular bridge	Gene Ontology	GO:0045171	19	71	0.00132903	0.0178107	NUDCD2|RFXANK|IQCB1|DNAJC8|EHD2|KLHL22|XPA|CEP131|TPX2|KIF23|MSRA|FAN1|SNRNP25|KRR1|NGRN|CDC7|DCTN1|MPP1|RMDN3	http://amigo.geneontology.org/amigo/term/GO:0045171
interferon-gamma-mediated signaling pathway	Gene Ontology	GO:0060333	19	71	0.00132903	0.0178107	TRIM68|HLA-DRB1|TRIM38|IRF6|CD44|PRKCD|IRF8|HLA-F|IFI30|TRIM21|OAS1|PTAFR|FCGR1A|TRIM25|GBP1|HLA-DQB1|HLA-DQA1|HLA-DQA2|SP100	http://amigo.geneontology.org/amigo/term/GO:0060333
endoplasmic reticulum-Golgi intermediate compartment	Gene Ontology	GO:0005793	20	77	0.00136723	0.0182849	SEC23IP|DICER1|CNIH4|SEC22B|LRPAP1|SLC35C2|HMGB1|TRAPPC12|LMAN2L|MAN1A1|IST1|MYO18A|PROM1|TRIP11|GNPNAT1|SERPINH1|KDELR1|STK17B|SURF4|UGGT1	http://amigo.geneontology.org/amigo/term/GO:0005793
defense response to protozoan	Gene Ontology	GO:0042832	10	24	0.00138387	0.0184696	ART1|SLC11A1|IL12B|CCDC88B|IRF8|GBP6|IL12A|GBP4|BATF2|HRAS	http://amigo.geneontology.org/amigo/term/GO:0042832
phosphatidylinositol-4,5-bisphosphate binding	Gene Ontology	GO:0005546	21	83	0.00138941	0.0185056	OBSCN|PLEKHA4|SESTD1|DFNA5|TULP1|PLCB1|AMER1|GSDMB|COMMD1|MYO1B|SDCBP2|MAPKAP1|PFN2|GRAMD2A|PLCZ1|KCNJ1|ADAP2|SNX20|SDCBP|LDLRAP1|ALOX15	http://amigo.geneontology.org/amigo/term/GO:0005546
kinase activity	Gene Ontology	GO:0016301	22	89	0.00139778	0.0185791	CCL3|IPMK|NMRK2|MAPK15|SGMS2|SGMS1|TRIB3|PINK1|CDC7|PKLR|PRPS2|PRPS1|CDKL5|MAPK1|MAPK8|CHEK2|UCK2|TRRAP|UPRT|IP6K2|FAM20B|MAP3K14	http://amigo.geneontology.org/amigo/term/GO:0016301
protein K63-linked ubiquitination	Gene Ontology	GO:0070534	14	44	0.00145632	0.0192004	TRAF3|ITCH|UBE2O|UBE2N|RNF186|RNF8|RNF135|UBE2G1|TRAF6|UBE2V1|TRAF5|TRIM56|UBE2T|BFAR	http://amigo.geneontology.org/amigo/term/GO:0070534
transcription factor TFIID complex	Gene Ontology	GO:0005669	14	44	0.00145632	0.0192004	GTF2E1|TAF4|TAF2|TAF6L|TAF6|GTF2H2|ERCC2|TAF9|GTF2H5|TCEA1|TAF4B|GTF2A1|GTF2A2|TAF9B	http://amigo.geneontology.org/amigo/term/GO:0005669
extrinsic apoptotic signaling pathway	Gene Ontology	GO:0097191	14	44	0.00145632	0.0192004	RNF41|IL6R|CD70|IL12A|FADD|BAX|MLLT11|TLR3|CIB1|CASP8|WWOX|KRT8|TNFRSF12A|SGPP1	http://amigo.geneontology.org/amigo/term/GO:0097191
mitochondrial respiratory chain complex I	Gene Ontology	GO:0005747	14	44	0.00145632	0.0192004	NDUFAB1|NDUFV1|NDUFA5|NDUFB9|NDUFA1|WDR93|NDUFA4|NDUFB1|NDUFB10|NDUFS1|NDUFA10|NDUFA11|NDUFS8|NDUFA9	http://amigo.geneontology.org/amigo/term/GO:0005747
positive regulation of NIK/NF-kappaB signaling	Gene Ontology	GO:1901224	18	66	0.00147028	0.0193063	APP|TRAF6|LRRC19|PHB|HMGB1|ACTN4|RTKN2|IL12B|CD86|TLR3|LGALS9|RPS3|RBCK1|NLRP12|PDCD4|RHOA|HAVCR2|SASH1	http://amigo.geneontology.org/amigo/term/GO:1901224
activation of protein kinase activity	Gene Ontology	GO:0032147	18	66	0.00147028	0.0193063	TPX2|AXIN1|ECT2|SLC11A1|SPDYA|WNT11|RPLP1|DRD2|PRKCD|TRAF6|ATG13|EMP2|GPRC5C|PAK4|GPRC5A|STRADB|TAOK2|TAOK3	http://amigo.geneontology.org/amigo/term/GO:0032147
cellular response to hypoxia	Gene Ontology	GO:0071456	26	114	0.00148263	0.0193318	CPEB1|HILPDA|FABP1|PINK1|B3GAT1|ATP7A|S100B|MT3|RORA|ACAA2|SCN2A|SIRT1|TEP1|SIRT4|SUV39H1|SUV39H2|ENDOG|PTGIS|COX4I2|GLTSCR2|MDM4|ROR1|BNIP3|HMOX1|ADAM8|STC2	http://amigo.geneontology.org/amigo/term/GO:0071456
L-serine biosynthetic process	Gene Ontology	GO:0006564	6	8	0.00148932	0.0193318	SRR|PSPH|SERINC5|SERINC3|PSAT1|SHMT2	http://amigo.geneontology.org/amigo/term/GO:0006564
response to type I interferon	Gene Ontology	GO:0034340	6	8	0.00148932	0.0193318	SETD2|ISG15|IKBKE|TRIM56|SHMT2|SP100	http://amigo.geneontology.org/amigo/term/GO:0034340
positive regulation of execution phase of apoptosis	Gene Ontology	GO:1900119	6	8	0.00148932	0.0193318	DYNLL1|CEL|PTGIS|BOK|TP53BP2|DLC1	http://amigo.geneontology.org/amigo/term/GO:1900119
protein K11-linked ubiquitination	Gene Ontology	GO:0070979	11	29	0.00149003	0.0193318	UBE2H|ANAPC2|CDC27|ANAPC10|ANAPC13|UBE2D3|UBE2L3|ANAPC1|RNF26|ANAPC5|UBE2T	http://amigo.geneontology.org/amigo/term/GO:0070979
phosphatidylinositol dephosphorylation	Gene Ontology	GO:0046856	11	29	0.00149003	0.0193318	TEP1|INPP5F|MTMR11|TPTE2|INPP5J|INPPL1|MTMR9|SYNJ2|MTMR7|MTMR3|MTMR2	http://amigo.geneontology.org/amigo/term/GO:0046856
NADH dehydrogenase (ubiquinone) activity	Gene Ontology	GO:0008137	13	39	0.00150862	0.019534	NDUFAB1|NDUFV1|NDUFA5|NDUFB9|NDUFA1|WDR93|NDUFA4|NDUFB1|NDUFB10|NDUFS1|NDUFA10|NDUFS8|NDUFA9	http://amigo.geneontology.org/amigo/term/GO:0008137
double-strand break repair via nonhomologous end joining	Gene Ontology	GO:0006303	16	55	0.00151473	0.0195743	CYREN|MDC1|XRCC6BP1|SETMAR|UBE2N|ATM|INSL6|ERCC4|RNF8|PRKDC|NBN|NSMCE2|RAD50|XRCC1|DEPDC1B|XRCC4	http://amigo.geneontology.org/amigo/term/GO:0006303
ribonucleoprotein complex binding	Gene Ontology	GO:0043021	12	34	0.00152522	0.0196556	SMG6|ITCH|PES1|RPLP1|PRMT7|DDX5|APOBEC1|RNF135|PPIH|EEFSEC|TIMM50|RNASEL	http://amigo.geneontology.org/amigo/term/GO:0043021
MAPK cascade	Gene Ontology	GO:0000165	48	261	0.00152706	0.0196556	CCL3|RPN2|RASGRP1|PSMD8|HRAS|MAPK15|KSR1|PSMC2|KBTBD7|PEBP1|TEK|CALM1|MAP3K3|PSMA2|MAPK1|MAPK6|TAOK2|PSMA4|PSMC1|DUSP7|PSMC4|PSME4|PSMC6|JAK3|GPI|KLB|PAQR3|LRRC7|ORC3|FGF9|FGF8|FGF2|PBK|TAOK3|PSPN|IL17RD|IL2RG|PPP5C|CSF2|GFRA4|ZFP36|MAP3K14|EREG|GFRA3|RBX1|PSMB4|ATF1|PSMB2	http://amigo.geneontology.org/amigo/term/GO:0000165
anchored component of membrane	Gene Ontology	GO:0031225	24	102	0.00154688	0.0198323	PRSS41|PLAUR|RAET1L|GLIPR1L1|CD55|BCAN|SPACA4|TECTB|CD48|EFNA2|LY6H|CNTFR|SEMA7A|SMPDL3B|TREH|OTOA|GFRA4|MBD1|PRSS21|GFRA3|BST2|MSLN|ALPL|CFC1	http://amigo.geneontology.org/amigo/term/GO:0031225
chromatin remodeling	Gene Ontology	GO:0006338	24	102	0.00154688	0.0198323	HDAC1|FOXP3|SMARCC1|HMGB3|HMGB2|HMGB1|SMARCE1|SMARCA5|RERE|TAF6L|TADA2A|KDM4C|KDM4A|HILS1|ZBTB7A|SUV39H2|NUDT5|RSF1|PADI4|MYSM1|INO80C|PBRM1|KDM5A|SMARCD2	http://amigo.geneontology.org/amigo/term/GO:0006338
U2 snRNP	Gene Ontology	GO:0005686	9	20	0.00156989	0.020068	SNRPD3|snrpd2|SNRPD1|SF3B5|SF3B1|RBMX2|SNRPB|SNRPG|SNRPE	http://amigo.geneontology.org/amigo/term/GO:0005686
lipid metabolic process	Gene Ontology	GO:0006629	30	140	0.00157489	0.020068	LIPT1|SC5D|ALOX15|ALOX12|ATP5B|PITPNA|PITPNB|PNLIPRP1|APOD|CEL|HMGCLL1|APOL5|TRPV1|THRSP|TPP1|PLA1A|PPARG|CNEP1R1|CYP3A4|UCP3|CIDEA|INPP5F|MGST3|G6PD|ATP5F1B|NR1I2|APOBEC1|ANGPTL4|MBD1|GDPD5	http://amigo.geneontology.org/amigo/term/GO:0006629
cholesterol homeostasis	Gene Ontology	GO:0042632	21	84	0.00157546	0.020068	ABCG1|SIRT1|COMMD9|HDAC9|EHD1|NR1I2|ACSM1|MALRD1|APOM|LIPC|RORA|LDLRAP1|POGZ|ACAT1|ACAT2|SOAT1|ABCA1|TMEM97|CD24|APOA1|ROR1	http://amigo.geneontology.org/amigo/term/GO:0042632
azurophil granule lumen	Gene Ontology	GO:0035578	22	90	0.00157758	0.020068	GNS|RPN2|BPI|PRDX6|SDCBP|IST1|RNASET2|CCT2|TADA2A|CAP1|FTL|MAPK1|HEBP2|GGH|STK11IP|FAF2|PRKCD|UNC13D|S100A7|ARSB|FUCA1|FUCA2	http://amigo.geneontology.org/amigo/term/GO:0035578
integral component of Golgi membrane	Gene Ontology	GO:0030173	17	61	0.00161805	0.0205426	ACER3|SGMS1|LARGE1|MYMK|B3GNT1|IER3IP1|SLC35B1|B4GAT1|TEX261|SLC35B2|SGMS2|TVP23A|FKTN|ZDHHC20|A4GALT|SAMD8|SLC35B4	http://amigo.geneontology.org/amigo/term/GO:0030173
SNARE complex	Gene Ontology	GO:0031201	15	50	0.00163125	0.0206473	VAMP1|STX8|VAMP3|SEC22B|BLOC1S6|VAMP4|SNX4|VAMP8|STX3|CPLX3|STX12|VTI1A|USE1|GOSR2|SYN2	http://amigo.geneontology.org/amigo/term/GO:0031201
calmodulin binding	Gene Ontology	GO:0005516	39	200	0.00163264	0.0206473	OBSCN|IQCF6|PCP4|MYH15|PPP3R1|IQCF1|MYO1E|MKNK1|MYO1B|ORAI1|MYH3|STRN3|PDE1C|RYR2|INVS|CASK|PHKB|PLA2G6|TRPM4|TRPV4|SLC8A2|TRPV1|DAPK2|PHKG1|PLCB1|NOS2|IQCB1|PCNT|CALD1|PCYT1A|TRPV6|RGS16|CNN2|MAP6D1|DDX5|MYO9B|MYO5A|CEACAM1|KCNN2	http://amigo.geneontology.org/amigo/term/GO:0005516
Golgi organization	Gene Ontology	GO:0007030	26	115	0.00164755	0.0207072	VMP1|GOLPH3L|MYO18A|PI4K2B|TANGO2|SEC23IP|PI4K2A|BCAS3|HACE1|RAB30|BLZF1|FBXW8|DYM|CSNK1D|UBXN2A|TRAPPC12|FAM174B|LMAN2L|SURF4|LYSMD3|COG2|ZW10|RAB29|ATP8B2|ATP8B1|ATP8B4	http://amigo.geneontology.org/amigo/term/GO:0007030
ubiquitin ligase inhibitor activity	Gene Ontology	GO:1990948	5	5	0.00165009	0.0207072	RPL17|FBXO5|RPL11|RPL5|FBXO31	http://amigo.geneontology.org/amigo/term/GO:1990948
melanosome localization	Gene Ontology	GO:0032400	5	5	0.00165009	0.0207072	RAB27A|VPS33A|GPR143|MREG|VPS33B	http://amigo.geneontology.org/amigo/term/GO:0032400
negative regulation of telomere capping	Gene Ontology	GO:1904354	5	5	0.00165009	0.0207072	ATM|TERF2|SMG6|NBN|RAD50	http://amigo.geneontology.org/amigo/term/GO:1904354
sperm axoneme assembly	Gene Ontology	GO:0007288	8	16	0.00170433	0.0210017	TTLL1|CCDC108|CFAP44|BBS2|CFAP65|CFAP43|PGS1|FSIP2	http://amigo.geneontology.org/amigo/term/GO:0007288
eukaryotic 43S preinitiation complex	Gene Ontology	GO:0016282	8	16	0.00170433	0.0210017	EIF3H|EIF3I|EIF3L|EIF3M|EIF1|EIF3F|EIF3G|EIF6	http://amigo.geneontology.org/amigo/term/GO:0016282
inositol phosphate dephosphorylation	Gene Ontology	GO:0046855	8	16	0.00170433	0.0210017	INPP1|TEP1|INPP5F|INPP5J|SYNJ2|MTMR7|BPNT1|MTMR2	http://amigo.geneontology.org/amigo/term/GO:0046855
maturation of SSU-rRNA	Gene Ontology	GO:0030490	8	16	0.00170433	0.0210017	RIOK2|NHP2L1|RPS14|DDX52|RPS28|SRFBP1|SNU13|NOL11	http://amigo.geneontology.org/amigo/term/GO:0030490
phosphatidylinositol phosphate binding	Gene Ontology	GO:1901981	8	16	0.00170433	0.0210017	WDR45|SNX11|ANKFY1|RUBCN|KIAA0226|DENND1B|DENND1A|RNF34	http://amigo.geneontology.org/amigo/term/GO:1901981
eukaryotic translation initiation factor 3 complex	Gene Ontology	GO:0005852	8	16	0.00170433	0.0210017	EIF3H|EIF3I|EIF3L|EIF3M|EIF3F|EIF3G|EIF6|ABCE1	http://amigo.geneontology.org/amigo/term/GO:0005852
aminoacyl-tRNA metabolism involved in translational fidelity	Gene Ontology	GO:0106074	7	12	0.00171547	0.0210017	LARS|IARS2|TARS2|AARS|DTD1|LARS1|LARS2	http://amigo.geneontology.org/amigo/term/GO:0106074
histone mRNA metabolic process	Gene Ontology	GO:0008334	7	12	0.00171547	0.0210017	SNRPD3|LSM10|LSM11|SNRPB|SNRPF|SNRPG|SNRPE	http://amigo.geneontology.org/amigo/term/GO:0008334
protein tag	Gene Ontology	GO:0031386	7	12	0.00171547	0.0210017	NEDD8|SUMO2|RPS27A|UBA52|ISG15|UBB|UBC	http://amigo.geneontology.org/amigo/term/GO:0031386
regulation of nucleic acid-templated transcription	Gene Ontology	GO:1903506	7	12	0.00171547	0.0210017	LPXN|ACTN4|PTPN14|FHL3|DDX1|SND1|PIR	http://amigo.geneontology.org/amigo/term/GO:1903506
intrinsic component of membrane	Gene Ontology	GO:0031224	7	12	0.00171547	0.0210017	RGS16|TGM1|BORCS5|CCDC109B|LOH12CR1|MCUB|PI4K2A	http://amigo.geneontology.org/amigo/term/GO:0031224
Set1C/COMPASS complex	Gene Ontology	GO:0048188	7	12	0.00171547	0.0210017	DYDC2|DYDC1|ASH2L|DPY30|RBBP5|CXXC1|WDR5B	http://amigo.geneontology.org/amigo/term/GO:0048188
calcium channel inhibitor activity	Gene Ontology	GO:0019855	7	12	0.00171547	0.0210017	CALM2|CCDC109B|CALM1|MCUB|FKBP1B|TNNC1|FKBP1A	http://amigo.geneontology.org/amigo/term/GO:0019855
response to organic cyclic compound	Gene Ontology	GO:0014070	14	45	0.00173579	0.0211404	LONP2|TXN|ACSL1|TAF2|G6PD|CD83|TET2|VKORC1|COMT|NEDD8|TXN2|FGF8|BSG|PSMB2	http://amigo.geneontology.org/amigo/term/GO:0014070
transcription regulatory region sequence-specific DNA binding	Gene Ontology	GO:0000976	48	263	0.00174837	0.0211404	HDAC1|ASH2L|SMAD4|HMGB2|HMGB1|PSPC1|TCF7L2|DHX36|ARNTL|KLF10|KLF17|ZBTB14|NONO|CALCOCO1|C1orf85|HNF1A|TFE3|GATA1|SIN3A|DDIT3|GLMP|SUV39H1|H2AFY2|SUV39H2|SP6|PER3|SALL4|MACROH2A2|NANOG|TBL1XR1|TAF9|ZNF639|TBL1X|TAF2|IRF6|PPARG|NKL|RBBP5|RFX3|BASP1|ZNF350|ZNF658|SNCA|ATF5|ATF4|GABPA|ZNF564|KDM5A	http://amigo.geneontology.org/amigo/term/GO:0000976
double-stranded DNA binding	Gene Ontology	GO:0003690	23	97	0.00175827	0.0211404	HMGB3|HMGB2|HMGB1|MTERF1|ERCC5|MSH6|PRKDC|FEN1|IFIT5|DDX11|PARK7|MTERF4|AFF3|TDP1|MAPK1|HILS1|DHX9|SETMAR|PPARG|SMAD2|RAD51B|PCID2|RAD51	http://amigo.geneontology.org/amigo/term/GO:0003690
integrin-mediated signaling pathway	Gene Ontology	GO:0007229	23	97	0.00175827	0.0211404	ITGA9|CD40LG|ERBB2IP|ADAM10|ITGA10|APOA1|ITGBL1|NEDD9|PRAM1|FGR|CEACAM1|ISG15|MADCAM1|ITGB1|ITGB7|ORC3|ART1|FERMT1|SEMA7A|SYK|ITGAL|ITGAD|FUT8	http://amigo.geneontology.org/amigo/term/GO:0007229
cullin family protein binding	Gene Ontology	GO:0097602	10	25	0.00176531	0.0211404	KLHL36|KCTD2|KCTD5|SKP1|CCDC22|DCUN1D1|DCUN1D2|RBX1|BTBD1|KLHL9	http://amigo.geneontology.org/amigo/term/GO:0097602
spliceosomal complex assembly	Gene Ontology	GO:0000245	10	25	0.00176531	0.0211404	ZRSR2|SMN1|snrpd2|SNRPD1|GEMIN2|USP39|DDX1|TXNL4A|SNRPG|SNRPE	http://amigo.geneontology.org/amigo/term/GO:0000245
cytochrome-c oxidase activity	Gene Ontology	GO:0004129	10	25	0.00176531	0.0211404	NDUFA4|COX5A|COX5B|CYB5A|COX4I2|COX6B1|COX7A2|COX7B|COX7C|COX6C	http://amigo.geneontology.org/amigo/term/GO:0004129
ATP transmembrane transporter activity	Gene Ontology	GO:0005347	10	25	0.00176531	0.0211404	SLC25A41|SLC25A42|SLC25A1|SLC25A23|SLC25A21|SLC25A19|SLC25A17|SLC25A16|SLC25A13|ODC1	http://amigo.geneontology.org/amigo/term/GO:0005347
spindle midzone	Gene Ontology	GO:0051233	10	25	0.00176531	0.0211404	APP|RACGAP1|CENPE|INSL6|AURKA|AURKC|CENPV|MAPRE1|MPP1|MAPRE2	http://amigo.geneontology.org/amigo/term/GO:0051233
antiporter activity	Gene Ontology	GO:0015297	10	25	0.00176531	0.0211404	SLC35D2|CLCN3|SLC35E4|SLC25A30|SLC35E1|SLC25A16|SLC35D1|SLC25A14|SLC35C2|SLC35C1	http://amigo.geneontology.org/amigo/term/GO:0015297
RNA splicing, via transesterification reactions	Gene Ontology	GO:0000375	10	25	0.00176531	0.0211404	DDX23|SMNDC1|SLU7|SF3B3|LSM1|GEMIN2|TXNL4A|PRPF3|DBR1|TRA2B	http://amigo.geneontology.org/amigo/term/GO:0000375
phosphatase activity	Gene Ontology	GO:0016791	16	56	0.0017691	0.0211404	ACPT|PLPPR5|ACPP|PLPPR1|PSPH|LHPP|PPP5C|ACP3|HDHD2|PHOSPHO1|FRA10AC1|DUSP15|POMP|ATP1A1|DUSP1|DUSP10	http://amigo.geneontology.org/amigo/term/GO:0016791
protein processing	Gene Ontology	GO:0016485	16	56	0.0017691	0.0211404	LONP2|APH1B|CASP2|KLK13|F7|TYSND1|PSEN1|PITRM1|ADAM10|AFG3L2|CLN3|ECE1|ASPRV1|CTSS|PREP|COMP	http://amigo.geneontology.org/amigo/term/GO:0016485
ubiquitin binding	Gene Ontology	GO:0043130	20	79	0.00177225	0.0211404	FAF2|RAD23B|RBCK1|VPS36|RNF185|CKS2|UBE2N|RNF8|WDR48|UBR5|UBXN2A|FBXO7|UBXN11|USPL1|USP25|MVB12A|OTUB1|PLAA|UCHL3|TOP2A	http://amigo.geneontology.org/amigo/term/GO:0043130
motor activity	Gene Ontology	GO:0003774	13	40	0.00181804	0.0216074	DCTN1|DYNLL1|MYH15|MYH16|MYO1E|DYNLT1|DYNLT3|MYO3B|CGNL1|myo15b|MYL6B|DLC1|DNAL1	http://amigo.geneontology.org/amigo/term/GO:0003774
photoreceptor connecting cilium	Gene Ontology	GO:0032391	13	40	0.00181804	0.0216074	RP1|IFT140|IFT52|IFT20|IFT57|IQCB1|CETN2|CETN1|KIF17|USH1C|RPGRIP1L|RP1L1|TOPORS	http://amigo.geneontology.org/amigo/term/GO:0032391
phosphatidylcholine binding	Gene Ontology	GO:0031210	11	30	0.0018542	0.0219173	PCYT1A|SESTD1|RASGRP1|RPE65|ESYT2|ESYT3|ABCA1|CHMP3|PITPNA|APOA1|PITPNB	http://amigo.geneontology.org/amigo/term/GO:0031210
response to axon injury	Gene Ontology	GO:0048678	11	30	0.0018542	0.0219173	TXN|APOD|MORN4|DRD2|RANGAP1|BAX|AIF1|TXN2|FLRT3|SARM1|BNIP3	http://amigo.geneontology.org/amigo/term/GO:0048678
negative regulation of smooth muscle cell proliferation	Gene Ontology	GO:0048662	11	30	0.0018542	0.0219173	NPR1|APOD|RNASE4|MFN2|HMOX1|IL12B|IL12A|COMT|PPARG|VIP|AIF1	http://amigo.geneontology.org/amigo/term/GO:0048662
activating transcription factor binding	Gene Ontology	GO:0033613	12	35	0.00186381	0.0219909	HDAC1|TAF9|ZBTB7A|SDR16C5|HDAC9|HOXB4|PPARG|HOXA4|SMAD2|GABPA|DHX33|ZNF516	http://amigo.geneontology.org/amigo/term/GO:0033613
NIK/NF-kappaB signaling	Gene Ontology	GO:0038061	17	62	0.00187227	0.0220508	RPN2|DICER1|PSMD8|SKP1|PSME4|BTRC|PSMB2|PSMA2|MAP3K14|PSMA4|IKBKE|PSMC1|PSMC2|PSMB4|PSMC4|CUL1|PSMC6	http://amigo.geneontology.org/amigo/term/GO:0038061
synaptic vesicle membrane	Gene Ontology	GO:0030672	18	68	0.00194424	0.0228571	VAMP1|SYPL1|BORCS5|SCAMP5|SLC17A8|DRD2|SYNGR3|CLTB|LOH12CR1|SV2A|CLTA|DMXL2|PI4K2A|SEPTIN8|SYN2|SYN3|SLC17A5|SNAPIN	http://amigo.geneontology.org/amigo/term/GO:0030672
cellular calcium ion homeostasis	Gene Ontology	GO:0006874	23	98	0.00196868	0.0230612	CCL3|CTRC|SCYL2|CCR2|TNNC1|ATP2C2|ATP2C1|RGN|TPT1|NPTN|ATP13A3|RYR2|ATP13A5|TRPM8|SV2A|TRPV4|CCL23|SLC8A2|XK|RMDN3|STOML2|ATF4|STC2	http://amigo.geneontology.org/amigo/term/GO:0006874
serine-type endopeptidase inhibitor activity	Gene Ontology	GO:0004867	23	98	0.00196868	0.0230612	SERPINA11|PAPLN|ITIH4|PEBP1|WFDC5|CAP2|SPINK8|SPINK5|SERPINA1|SERPINB11|SERPINB13|SERPINB8|APPL2|SERPINF1|SERPINF2|SERPINB1|WFDC3|SERPINB5|SERPIND1|SLPI|APP|A2ML1|SERPINH1	http://amigo.geneontology.org/amigo/term/GO:0004867
transcription elongation from RNA polymerase II promoter	Gene Ontology	GO:0006368	19	74	0.00198892	0.0232565	SETD2|NELFCD|PCID2|NELFB|GTF2H2|TCEB1|AFF4|GTF2H5|TCEA1|LEO1|ELOB|ELOC|POLR2C|CCNT1|ELOF1|NELFE|ERCC2|POLR2K|CCNK	http://amigo.geneontology.org/amigo/term/GO:0006368
cellular response to interleukin-1	Gene Ontology	GO:0071347	20	80	0.0020102	0.0234392	IRG1|CCL16|CCL3|CCL18|SCYL2|GBP1|ROR1|RORA|ACOD1|USP10|PTGIS|FGB|MAPK13|CCL21|CACTIN|CCL22|OTUB1|CCL23|HAS2|MAPK11	http://amigo.geneontology.org/amigo/term/GO:0071347
beta-catenin binding	Gene Ontology	GO:0008013	21	86	0.00201175	0.0234392	ASH2L|CXADR|PTPRT|TBL1X|TBL1XR1|LZIC|SKP1|AMER1|PSEN1|BTRC|AXIN1|RORA|CBY1|GSKIP|BCL9|TCF7L2|CALCOCO1|PTPRO|CDH2|CTNNA1|ROR1	http://amigo.geneontology.org/amigo/term/GO:0008013
histone H3-K4 methylation	Gene Ontology	GO:0051568	9	21	0.00204532	0.0237454	DYDC2|DYDC1|SETMAR|ASH2L|DPY30|KMT2B|RBBP5|CXXC1|WDR5B	http://amigo.geneontology.org/amigo/term/GO:0051568
melanosome transport	Gene Ontology	GO:0032402	9	21	0.00204532	0.0237454	RAB27A|BLOC1S5|BLOC1S6|BBS2|BBS5|MREG|GPR143|MYO5A|MKKS	http://amigo.geneontology.org/amigo/term/GO:0032402
negative regulation of G2/M transition of mitotic cell cycle	Gene Ontology	GO:0010972	16	57	0.00205826	0.023812	RPN2|PSMD8|SKP1|PSME4|RAD21|PSMB2|PSMA2|AURKA|PSMA4|RBX1|PSMC1|PSMC2|PSMB4|PSMC4|CUL1|PSMC6	http://amigo.geneontology.org/amigo/term/GO:0010972
interleukin-12-mediated signaling pathway	Gene Ontology	GO:0035722	14	46	0.00205837	0.023812	PLCB1|HNRNPF|HNRNPDL|CNN2|MTAP|RPLP0|IL12B|IL12A|STAT4|GSTA2|PDCD4|PITPNA|PPIA|HNRNPA2B1	http://amigo.geneontology.org/amigo/term/GO:0035722
negative regulation of canonical Wnt signaling pathway	Gene Ontology	GO:0090090	35	176	0.00206622	0.0238604	HDAC1|RPN2|PSMD8|SCYL2|UBAC2|RAPGEF1|PSMC6|SDHAF2|FZD6|AMER1|CCDC88C|INVS|PSMA2|PSMA4|PSMC1|PSMC2|CDH2|PSMC4|DRAXIN|KLHL12|DDIT3|PFDN5|PSME4|AMFR|FERMT1|TMEM64|AXIN1|TCF7L2|PSMB2|HECW1|PTPRO|RBX1|PSMB4|CTHRC1|WNT11	http://amigo.geneontology.org/amigo/term/GO:0090090
Rab GTPase binding	Gene Ontology	GO:0017137	30	143	0.00208073	0.0239855	SYTL4|IFT20|EHD1|AP3M1|RIC1|HPS6|RABGAP1L|ADPRH|ARHGAP1|TBC1D8|TBC1D9B|HACE1|TBC1D5|TBC1D25|RIMS4|RIMS3|RABGEF1|UNC13D|DENND1B|DENND1A|KIF3A|DMXL2|RAB29|ANKFY1|TBC1D22A|RIN3|TBC1D30|GAS8|YIPF1|MYO5A	http://amigo.geneontology.org/amigo/term/GO:0017137
positive regulation of interferon-gamma production	Gene Ontology	GO:0032729	17	63	0.00215916	0.0248018	RASGRP1|CEBPG|SLC11A1|HRAS|IRF8|CCR2|IL12A|IL12B|HSPD1|LGALS9|FADD|SLAMF6|TLR8|PDE4D|ZP3|HAVCR2|TLR3	http://amigo.geneontology.org/amigo/term/GO:0032729
COPII vesicle coating	Gene Ontology	GO:0048208	17	63	0.00215916	0.0248018	TRAPPC9|SERPINA1|KLHL12|F5|SCFD1|SEC22B|SEC13|TRAPPC6B|PDCD6|SEC24D|CSNK1D|SEC24C|SEC24B|GOSR2|SEC23IP|FOLR1|CNIH4	http://amigo.geneontology.org/amigo/term/GO:0048208
toxin transport	Gene Ontology	GO:1901998	13	41	0.00217799	0.0249741	COPZ1|SCFD1|ABCG1|CCT2|RAB29|CCT4|ADAM10|DNM1|CD274|ANTXRL|COPB2|MEP1B|BNIP3	http://amigo.geneontology.org/amigo/term/GO:1901998
electron transport chain	Gene Ontology	GO:0022900	18	69	0.0022257	0.0254062	DEGS1|LOXL2|IDO1|ALDH4A1|SH3BGRL3|TSTA3|POR|CIAPIN1|CYB5A|GLRX2|SORD|WDR93|IDH3B|DHDH|GLRX|ME1|COX7A2|TXNRD1	http://amigo.geneontology.org/amigo/term/GO:0022900
clathrin-coated endocytic vesicle	Gene Ontology	GO:0045334	10	26	0.00222738	0.0254062	SFTPD|INPP5F|SFTPB|MYO1E|CLTB|PSAP|AP2A1|SFTPA1|CLTA|LMBRD1	http://amigo.geneontology.org/amigo/term/GO:0045334
positive regulation of phosphorylation	Gene Ontology	GO:0042327	10	26	0.00222738	0.0254062	KCTD20|CHD2|RNASE4|PSEN1|SDCBP|EREG|DSCAM|WEE2|APP|BCL10	http://amigo.geneontology.org/amigo/term/GO:0042327
[truncated: 211 more rows]

## Sheet: Table S17
Table S17. Significant GO terms enriched in genes with insertion of DNA transposons in the exon region in vespertilionid bats.
[truncated: 169 more rows]

[truncated: 13 more sheets: Table S18, Table S19, Table S20, Table S21, Table S22, Table S23, Table S24, Table S26, Table S27, Table S29, Table S30, Table S31, Table S32]
